# Supplementary material for: The Global, Regional, and National Burden and Trends of Infective Endocarditis From 1990 to 2019: Results From the Global Burden of Disease Study 2019
Source: Front Med (Lausanne). 2022 Mar 9;9:774224. doi: 10.3389/fmed.2022.774224 (PMC8959916; doi:10.3389/fmed.2022.774224)
Supplement: Supplementary file 1 [file Data_Sheet_1.XLSX]

## Sheet: Sheet1
measure_name	location_name	sex_name	age_name	metric_name	year	val	upper	lower
Incidence	Global	Male	All Ages	Number	1990	260804	310473	215666
Incidence	Global	Male	All Ages	Number	1991	265414	314268	221016
Incidence	Global	Male	All Ages	Number	1992	270322	319263	225593
Incidence	Global	Male	All Ages	Number	1993	275512	324935	230188
Incidence	Global	Male	All Ages	Number	1994	281092	330886	235715
Incidence	Global	Male	All Ages	Number	1995	287144	337817	241975
Incidence	Global	Male	All Ages	Number	1996	294255	346103	248511
Incidence	Global	Male	All Ages	Number	1997	302658	355210	255602
Incidence	Global	Male	All Ages	Number	1998	311906	365648	263040
Incidence	Global	Male	All Ages	Number	1999	321590	377294	271173
Incidence	Global	Male	All Ages	Number	2000	331270	388587	280562
Incidence	Global	Male	All Ages	Number	2001	341344	400025	290692
Incidence	Global	Male	All Ages	Number	2002	352288	412479	300500
Incidence	Global	Male	All Ages	Number	2003	363753	425622	310669
Incidence	Global	Male	All Ages	Number	2004	375457	438956	320984
Incidence	Global	Male	All Ages	Number	2005	386961	451732	331446
Incidence	Global	Male	All Ages	Number	2006	398525	464325	341709
Incidence	Global	Male	All Ages	Number	2007	410776	477645	352595
Incidence	Global	Male	All Ages	Number	2008	423528	491457	364402
Incidence	Global	Male	All Ages	Number	2009	436821	507197	375669
Incidence	Global	Male	All Ages	Number	2010	450550	523564	387778
Incidence	Global	Male	All Ages	Number	2011	465004	540384	400503
Incidence	Global	Male	All Ages	Number	2012	480220	557937	413653
Incidence	Global	Male	All Ages	Number	2013	495808	575973	427202
Incidence	Global	Male	All Ages	Number	2014	511673	594776	440661
Incidence	Global	Male	All Ages	Number	2015	527361	613512	453694
Incidence	Global	Male	All Ages	Number	2016	545634	638817	465931
Incidence	Global	Male	All Ages	Number	2017	564631	664416	479409
Incidence	Global	Male	All Ages	Number	2018	585135	689676	495010
Incidence	Global	Male	All Ages	Number	2019	610096	719322	514073
Incidence	Global	Female	All Ages	Number	1990	217198	262261	178415
Incidence	Global	Female	All Ages	Number	1991	220440	265543	181470
Incidence	Global	Female	All Ages	Number	1992	223960	269006	185174
Incidence	Global	Female	All Ages	Number	1993	227790	273160	189023
Incidence	Global	Female	All Ages	Number	1994	232039	277092	192849
Incidence	Global	Female	All Ages	Number	1995	236781	282127	197500
Incidence	Global	Female	All Ages	Number	1996	242364	288476	202498
Incidence	Global	Female	All Ages	Number	1997	248892	295520	208203
Incidence	Global	Female	All Ages	Number	1998	256051	304143	214684
Incidence	Global	Female	All Ages	Number	1999	263522	313296	221011
Incidence	Global	Female	All Ages	Number	2000	270974	322242	227279
Incidence	Global	Female	All Ages	Number	2001	278686	330605	233882
Incidence	Global	Female	All Ages	Number	2002	286980	340643	241661
Incidence	Global	Female	All Ages	Number	2003	295597	350598	249353
Incidence	Global	Female	All Ages	Number	2004	304322	360350	256921
Incidence	Global	Female	All Ages	Number	2005	312864	369759	264383
Incidence	Global	Female	All Ages	Number	2006	321106	379809	271836
Incidence	Global	Female	All Ages	Number	2007	329384	389724	279639
Incidence	Global	Female	All Ages	Number	2008	337922	399904	287183
Incidence	Global	Female	All Ages	Number	2009	347054	409946	294982
Incidence	Global	Female	All Ages	Number	2010	357101	422141	303352
Incidence	Global	Female	All Ages	Number	2011	368027	433970	313277
Incidence	Global	Female	All Ages	Number	2012	379452	446936	322714
Incidence	Global	Female	All Ages	Number	2013	391229	461090	332454
Incidence	Global	Female	All Ages	Number	2014	403212	475750	342474
Incidence	Global	Female	All Ages	Number	2015	415232	489500	352231
Incidence	Global	Female	All Ages	Number	2016	429668	509086	360947
Incidence	Global	Female	All Ages	Number	2017	444834	530836	372228
Incidence	Global	Female	All Ages	Number	2018	460981	550445	384995
Incidence	Global	Female	All Ages	Number	2019	480431	575145	401558
Incidence	Global	Both	All Ages	Number	1990	478002	572422	393388
Incidence	Global	Both	All Ages	Number	1991	485853	579226	401542
Incidence	Global	Both	All Ages	Number	1992	494283	587731	410006
Incidence	Global	Both	All Ages	Number	1993	503301	596681	418228
Incidence	Global	Both	All Ages	Number	1994	513130	607245	427814
Incidence	Global	Both	All Ages	Number	1995	523925	619463	438233
Incidence	Global	Both	All Ages	Number	1996	536619	633531	450139
Incidence	Global	Both	All Ages	Number	1997	551550	651062	463918
Incidence	Global	Both	All Ages	Number	1998	567957	670509	478802
Incidence	Global	Both	All Ages	Number	1999	585112	691455	494446
Incidence	Global	Both	All Ages	Number	2000	602244	711657	509056
Incidence	Global	Both	All Ages	Number	2001	620030	733185	524635
Incidence	Global	Both	All Ages	Number	2002	639268	754583	541546
Incidence	Global	Both	All Ages	Number	2003	659349	777818	559233
Incidence	Global	Both	All Ages	Number	2004	679779	800436	577750
Incidence	Global	Both	All Ages	Number	2005	699824	822352	596159
Incidence	Global	Both	All Ages	Number	2006	719630	842709	614537
Incidence	Global	Both	All Ages	Number	2007	740160	865625	633091
Incidence	Global	Both	All Ages	Number	2008	761450	891605	652287
Incidence	Global	Both	All Ages	Number	2009	783875	917663	672240
Incidence	Global	Both	All Ages	Number	2010	807651	945546	693304
Incidence	Global	Both	All Ages	Number	2011	833032	975474	715210
Incidence	Global	Both	All Ages	Number	2012	859672	1.00558e+06	738023
Incidence	Global	Both	All Ages	Number	2013	887037	1.03714e+06	759823
Incidence	Global	Both	All Ages	Number	2014	914885	1.07017e+06	782102
Incidence	Global	Both	All Ages	Number	2015	942593	1.10245e+06	803931
Incidence	Global	Both	All Ages	Number	2016	975302	1.14786e+06	826248
Incidence	Global	Both	All Ages	Number	2017	1.00947e+06	1.19658e+06	849523
Incidence	Global	Both	All Ages	Number	2018	1.04612e+06	1.23998e+06	877801
Incidence	Global	Both	All Ages	Number	2019	1.09053e+06	1.29629e+06	913497
Incidence	High-middle SDI	Male	All Ages	Number	1990	67194.2	80370	55515.8
Incidence	High-middle SDI	Male	All Ages	Number	1991	67770.1	80830.5	56427.9
Incidence	High-middle SDI	Male	All Ages	Number	1992	68582.2	81336	57373.2
Incidence	High-middle SDI	Male	All Ages	Number	1993	69465.7	82105.9	58403.6
Incidence	High-middle SDI	Male	All Ages	Number	1994	70452.2	83144.4	59308.5
Incidence	High-middle SDI	Male	All Ages	Number	1995	71554.3	84227.8	60446.7
Incidence	High-middle SDI	Male	All Ages	Number	1996	73097.6	85790.9	61896.8
Incidence	High-middle SDI	Male	All Ages	Number	1997	75209.4	88221.3	63672.8
Incidence	High-middle SDI	Male	All Ages	Number	1998	77686.1	91026.5	65727.8
Incidence	High-middle SDI	Male	All Ages	Number	1999	80347	94167.3	68119
Incidence	High-middle SDI	Male	All Ages	Number	2000	82967.8	97287.6	70441.6
Incidence	High-middle SDI	Male	All Ages	Number	2001	85651.6	100108	72820.6
Incidence	High-middle SDI	Male	All Ages	Number	2002	88518.5	103404	75404.3
Incidence	High-middle SDI	Male	All Ages	Number	2003	91496.3	106660	77933.5
Incidence	High-middle SDI	Male	All Ages	Number	2004	94573.3	110081	80586.2
Incidence	High-middle SDI	Male	All Ages	Number	2005	97673.5	113969	83352.8
Incidence	High-middle SDI	Male	All Ages	Number	2006	100933	117876	85969.7
Incidence	High-middle SDI	Male	All Ages	Number	2007	104423	122072	88646.2
Incidence	High-middle SDI	Male	All Ages	Number	2008	108088	126865	91610.2
Incidence	High-middle SDI	Male	All Ages	Number	2009	111951	131510	94820.8
Incidence	High-middle SDI	Male	All Ages	Number	2010	115860	136414	97912.8
Incidence	High-middle SDI	Male	All Ages	Number	2011	120015	141687	101529
Incidence	High-middle SDI	Male	All Ages	Number	2012	124346	146742	105375
Incidence	High-middle SDI	Male	All Ages	Number	2013	128668	151449	108836
Incidence	High-middle SDI	Male	All Ages	Number	2014	132976	156209	112333
Incidence	High-middle SDI	Male	All Ages	Number	2015	137084	161010	115637
Incidence	High-middle SDI	Male	All Ages	Number	2016	141377	166999	118497
Incidence	High-middle SDI	Male	All Ages	Number	2017	145665	173862	121437
Incidence	High-middle SDI	Male	All Ages	Number	2018	150926	180474	125679
Incidence	High-middle SDI	Male	All Ages	Number	2019	157742	189304	130744
Incidence	High-middle SDI	Female	All Ages	Number	1990	57564.4	69716.1	47012.5
Incidence	High-middle SDI	Female	All Ages	Number	1991	57973	69960.1	47631.8
Incidence	High-middle SDI	Female	All Ages	Number	1992	58487.1	70478	48431.1
Incidence	High-middle SDI	Female	All Ages	Number	1993	59102.6	70908.3	49120.4
Incidence	High-middle SDI	Female	All Ages	Number	1994	59843.1	71666.8	49893.3
Incidence	High-middle SDI	Female	All Ages	Number	1995	60719.8	72573	50727.8
Incidence	High-middle SDI	Female	All Ages	Number	1996	61886.6	73815.2	51771.1
Incidence	High-middle SDI	Female	All Ages	Number	1997	63377.1	75636.5	53017.8
Incidence	High-middle SDI	Female	All Ages	Number	1998	65102	77649.5	54439.9
Incidence	High-middle SDI	Female	All Ages	Number	1999	66969.7	79704.3	56023.9
Incidence	High-middle SDI	Female	All Ages	Number	2000	68864.8	81900.1	57568
Incidence	High-middle SDI	Female	All Ages	Number	2001	70882.2	83880.8	59314.8
Incidence	High-middle SDI	Female	All Ages	Number	2002	73062.3	86325.8	61219.4
Incidence	High-middle SDI	Female	All Ages	Number	2003	75352	89184.2	63232.2
Incidence	High-middle SDI	Female	All Ages	Number	2004	77731.6	91964.2	65315.2
Incidence	High-middle SDI	Female	All Ages	Number	2005	80140.8	95107.4	67218
Incidence	High-middle SDI	Female	All Ages	Number	2006	82620.6	98445.9	69207.4
Incidence	High-middle SDI	Female	All Ages	Number	2007	85174.1	101827	71169.8
Incidence	High-middle SDI	Female	All Ages	Number	2008	87854	105426	73521.2
Incidence	High-middle SDI	Female	All Ages	Number	2009	90710.7	108533	75967.5
Incidence	High-middle SDI	Female	All Ages	Number	2010	93689.7	111895	78440.9
Incidence	High-middle SDI	Female	All Ages	Number	2011	96925	115758	81200.1
Incidence	High-middle SDI	Female	All Ages	Number	2012	100297	119805	84115.6
Incidence	High-middle SDI	Female	All Ages	Number	2013	103710	123907	87034.3
Incidence	High-middle SDI	Female	All Ages	Number	2014	107090	128017	89832.7
Incidence	High-middle SDI	Female	All Ages	Number	2015	110302	131977	92282.4
Incidence	High-middle SDI	Female	All Ages	Number	2016	113632	136626	95015.4
Incidence	High-middle SDI	Female	All Ages	Number	2017	116899	141994	96955
Incidence	High-middle SDI	Female	All Ages	Number	2018	120861	146863	100087
Incidence	High-middle SDI	Female	All Ages	Number	2019	125967	152696	104318
Incidence	High-middle SDI	Both	All Ages	Number	1990	124759	150520	102740
Incidence	High-middle SDI	Both	All Ages	Number	1991	125743	150841	104392
Incidence	High-middle SDI	Both	All Ages	Number	1992	127069	151733	105918
Incidence	High-middle SDI	Both	All Ages	Number	1993	128568	153022	107707
Incidence	High-middle SDI	Both	All Ages	Number	1994	130295	154447	109337
Incidence	High-middle SDI	Both	All Ages	Number	1995	132274	156227	111139
Incidence	High-middle SDI	Both	All Ages	Number	1996	134984	159687	113696
Incidence	High-middle SDI	Both	All Ages	Number	1997	138587	164139	116844
Incidence	High-middle SDI	Both	All Ages	Number	1998	142788	168846	120271
Incidence	High-middle SDI	Both	All Ages	Number	1999	147317	174121	124096
Incidence	High-middle SDI	Both	All Ages	Number	2000	151833	178940	128178
Incidence	High-middle SDI	Both	All Ages	Number	2001	156534	184405	132398
Incidence	High-middle SDI	Both	All Ages	Number	2002	161581	189927	136714
Incidence	High-middle SDI	Both	All Ages	Number	2003	166848	196602	141216
Incidence	High-middle SDI	Both	All Ages	Number	2004	172305	203644	145867
Incidence	High-middle SDI	Both	All Ages	Number	2005	177814	210307	150555
Incidence	High-middle SDI	Both	All Ages	Number	2006	183554	216740	155485
Incidence	High-middle SDI	Both	All Ages	Number	2007	189597	223790	160151
Incidence	High-middle SDI	Both	All Ages	Number	2008	195942	231731	165991
Incidence	High-middle SDI	Both	All Ages	Number	2009	202661	240117	171447
Incidence	High-middle SDI	Both	All Ages	Number	2010	209549	248712	177150
Incidence	High-middle SDI	Both	All Ages	Number	2011	216940	257129	183366
Incidence	High-middle SDI	Both	All Ages	Number	2012	224643	266286	189745
Incidence	High-middle SDI	Both	All Ages	Number	2013	232378	274935	196137
Incidence	High-middle SDI	Both	All Ages	Number	2014	240065	284078	202525
Incidence	High-middle SDI	Both	All Ages	Number	2015	247386	292640	208475
Incidence	High-middle SDI	Both	All Ages	Number	2016	255008	302896	213747
Incidence	High-middle SDI	Both	All Ages	Number	2017	262564	314555	219122
Incidence	High-middle SDI	Both	All Ages	Number	2018	271787	327322	226330
Incidence	High-middle SDI	Both	All Ages	Number	2019	283709	341808	235850
Incidence	High SDI	Male	All Ages	Number	1990	52484.2	63141.4	43464.4
Incidence	High SDI	Male	All Ages	Number	1991	54307.6	64876.2	45413.2
Incidence	High SDI	Male	All Ages	Number	1992	56275.6	67020.7	47397.1
Incidence	High SDI	Male	All Ages	Number	1993	58368	69272.4	49369
Incidence	High SDI	Male	All Ages	Number	1994	60583	71543.2	51377.9
Incidence	High SDI	Male	All Ages	Number	1995	62947.7	73965.8	53514.9
Incidence	High SDI	Male	All Ages	Number	1996	65536.9	76649.4	55842.4
Incidence	High SDI	Male	All Ages	Number	1997	68454.8	79974.1	58310
Incidence	High SDI	Male	All Ages	Number	1998	71583.9	83423.9	60934.9
Incidence	High SDI	Male	All Ages	Number	1999	74811.2	86916.8	63697.9
Incidence	High SDI	Male	All Ages	Number	2000	78072.3	90516.1	66620.4
Incidence	High SDI	Male	All Ages	Number	2001	81449.3	94407.5	69682.7
Incidence	High SDI	Male	All Ages	Number	2002	85115.6	98671.4	73032.1
Incidence	High SDI	Male	All Ages	Number	2003	88887.9	102951	76508.9
Incidence	High SDI	Male	All Ages	Number	2004	92582.2	107167	79880.4
Incidence	High SDI	Male	All Ages	Number	2005	95991.1	110924	83051.8
Incidence	High SDI	Male	All Ages	Number	2006	99181.3	114270	85978.6
Incidence	High SDI	Male	All Ages	Number	2007	102538	117841	88955.6
Incidence	High SDI	Male	All Ages	Number	2008	105938	121540	92070
Incidence	High SDI	Male	All Ages	Number	2009	109243	124891	94958.5
Incidence	High SDI	Male	All Ages	Number	2010	112377	128348	97943.5
Incidence	High SDI	Male	All Ages	Number	2011	115380	131784	100630
Incidence	High SDI	Male	All Ages	Number	2012	118589	135804	103522
Incidence	High SDI	Male	All Ages	Number	2013	121833	139066	106518
Incidence	High SDI	Male	All Ages	Number	2014	125008	142727	109344
Incidence	High SDI	Male	All Ages	Number	2015	127987	145999	111995
Incidence	High SDI	Male	All Ages	Number	2016	130503	149914	113298
Incidence	High SDI	Male	All Ages	Number	2017	133221	154974	114164
Incidence	High SDI	Male	All Ages	Number	2018	136876	159887	117364
Incidence	High SDI	Male	All Ages	Number	2019	141379	165806	120514
Incidence	High SDI	Female	All Ages	Number	1990	48059.8	58516.6	40022.1
Incidence	High SDI	Female	All Ages	Number	1991	49406.8	59880	41362.1
Incidence	High SDI	Female	All Ages	Number	1992	50895.6	61336.5	42800
Incidence	High SDI	Female	All Ages	Number	1993	52512.7	62873.9	44326.2
Incidence	High SDI	Female	All Ages	Number	1994	54270.6	64589	45964.4
Incidence	High SDI	Female	All Ages	Number	1995	56197.9	66502.5	47722.3
Incidence	High SDI	Female	All Ages	Number	1996	58374.4	68906	49680.7
Incidence	High SDI	Female	All Ages	Number	1997	60872.5	71973.7	51753.5
Incidence	High SDI	Female	All Ages	Number	1998	63536.2	74913.9	54061.7
Incidence	High SDI	Female	All Ages	Number	1999	66215	78032.6	56371.1
Incidence	High SDI	Female	All Ages	Number	2000	68797.1	80947.5	58599.3
Incidence	High SDI	Female	All Ages	Number	2001	71286.7	83484.1	60806.7
Incidence	High SDI	Female	All Ages	Number	2002	73847.5	86191.3	63069.8
Incidence	High SDI	Female	All Ages	Number	2003	76374.1	88827.8	65099.3
Incidence	High SDI	Female	All Ages	Number	2004	78776.6	91560.1	67451.1
Incidence	High SDI	Female	All Ages	Number	2005	80963.6	93926.9	69648.6
Incidence	High SDI	Female	All Ages	Number	2006	82901.9	95867	71391.1
Incidence	High SDI	Female	All Ages	Number	2007	84838	97789.7	73317.1
Incidence	High SDI	Female	All Ages	Number	2008	86754.9	99645.5	75113.4
Incidence	High SDI	Female	All Ages	Number	2009	88662.4	101503	76913.2
Incidence	High SDI	Female	All Ages	Number	2010	90649.9	103618	78860
Incidence	High SDI	Female	All Ages	Number	2011	92640.8	106037	80693
Incidence	High SDI	Female	All Ages	Number	2012	94750.3	108252	82621.5
Incidence	High SDI	Female	All Ages	Number	2013	96875.7	110645	84441.5
Incidence	High SDI	Female	All Ages	Number	2014	98925.3	112924	86300
Incidence	High SDI	Female	All Ages	Number	2015	100852	115067	88000.8
Incidence	High SDI	Female	All Ages	Number	2016	102079	117517	88686.6
Incidence	High SDI	Female	All Ages	Number	2017	103509	120334	89183.9
Incidence	High SDI	Female	All Ages	Number	2018	106318	124052	91069.4
Incidence	High SDI	Female	All Ages	Number	2019	110187	129474	93836.7
Incidence	High SDI	Both	All Ages	Number	1990	100544	121959	83614.4
Incidence	High SDI	Both	All Ages	Number	1991	103714	124806	86773.4
Incidence	High SDI	Both	All Ages	Number	1992	107171	128141	90051.6
Incidence	High SDI	Both	All Ages	Number	1993	110881	132556	93698
Incidence	High SDI	Both	All Ages	Number	1994	114854	136428	97146.9
Incidence	High SDI	Both	All Ages	Number	1995	119146	140408	100962
Incidence	High SDI	Both	All Ages	Number	1996	123911	145306	105208
Incidence	High SDI	Both	All Ages	Number	1997	129327	151159	110113
Incidence	High SDI	Both	All Ages	Number	1998	135120	157994	115085
Incidence	High SDI	Both	All Ages	Number	1999	141026	164933	120321
Incidence	High SDI	Both	All Ages	Number	2000	146869	171305	125554
Incidence	High SDI	Both	All Ages	Number	2001	152736	177503	130768
Incidence	High SDI	Both	All Ages	Number	2002	158963	184333	136560
Incidence	High SDI	Both	All Ages	Number	2003	165262	191242	142013
Incidence	High SDI	Both	All Ages	Number	2004	171359	198291	147277
Incidence	High SDI	Both	All Ages	Number	2005	176955	204822	152132
Incidence	High SDI	Both	All Ages	Number	2006	182083	210238	156987
Incidence	High SDI	Both	All Ages	Number	2007	187376	215592	162318
Incidence	High SDI	Both	All Ages	Number	2008	192692	221213	167496
Incidence	High SDI	Both	All Ages	Number	2009	197905	226949	172250
Incidence	High SDI	Both	All Ages	Number	2010	203027	232445	176851
Incidence	High SDI	Both	All Ages	Number	2011	208021	238077	181430
Incidence	High SDI	Both	All Ages	Number	2012	213339	243827	186243
Incidence	High SDI	Both	All Ages	Number	2013	218709	249881	191326
Incidence	High SDI	Both	All Ages	Number	2014	223933	255656	196239
Incidence	High SDI	Both	All Ages	Number	2015	228839	260935	200444
Incidence	High SDI	Both	All Ages	Number	2016	232583	267207	202698
Incidence	High SDI	Both	All Ages	Number	2017	236730	274214	204617
Incidence	High SDI	Both	All Ages	Number	2018	243194	283556	209441
Incidence	High SDI	Both	All Ages	Number	2019	251565	296056	214996
Incidence	Low-middle SDI	Male	All Ages	Number	1990	35880.7	43746.2	28900
Incidence	Low-middle SDI	Male	All Ages	Number	1991	35091.1	42604.3	28323.3
Incidence	Low-middle SDI	Male	All Ages	Number	1992	35674.5	43012.8	29005.1
Incidence	Low-middle SDI	Male	All Ages	Number	1993	36281.1	43667.4	29593.1
Incidence	Low-middle SDI	Male	All Ages	Number	1994	36950	44392.7	30245.5
Incidence	Low-middle SDI	Male	All Ages	Number	1995	37654.2	45082.7	30900.2
Incidence	Low-middle SDI	Male	All Ages	Number	1996	38438.6	46045.3	31564.9
Incidence	Low-middle SDI	Male	All Ages	Number	1997	39320.6	47100.5	32307.3
Incidence	Low-middle SDI	Male	All Ages	Number	1998	40260.1	48213.8	33105.4
Incidence	Low-middle SDI	Male	All Ages	Number	1999	41253.5	49381.3	33922
Incidence	Low-middle SDI	Male	All Ages	Number	2000	42239.4	50517	34771.4
Incidence	Low-middle SDI	Male	All Ages	Number	2001	43301.4	51763.8	35604.2
Incidence	Low-middle SDI	Male	All Ages	Number	2002	44484.1	53176.4	36523.2
Incidence	Low-middle SDI	Male	All Ages	Number	2003	45746.5	54697.9	37545
Incidence	Low-middle SDI	Male	All Ages	Number	2004	47070	56223.9	38607.2
Incidence	Low-middle SDI	Male	All Ages	Number	2005	48393.5	57702.4	39700
Incidence	Low-middle SDI	Male	All Ages	Number	2006	49717.3	59218.6	40855.9
Incidence	Low-middle SDI	Male	All Ages	Number	2007	51087.6	60906.9	42070.9
Incidence	Low-middle SDI	Male	All Ages	Number	2008	52529.2	62724.9	43269.6
Incidence	Low-middle SDI	Male	All Ages	Number	2009	54078.5	64597	44576.8
Incidence	Low-middle SDI	Male	All Ages	Number	2010	55751.7	66540.9	46050.8
Incidence	Low-middle SDI	Male	All Ages	Number	2011	57589.8	68531.3	47636.7
Incidence	Low-middle SDI	Male	All Ages	Number	2012	59567.8	70987.4	49379.7
Incidence	Low-middle SDI	Male	All Ages	Number	2013	61659.5	73642.8	51170.3
Incidence	Low-middle SDI	Male	All Ages	Number	2014	63847.3	76086	53026.5
Incidence	Low-middle SDI	Male	All Ages	Number	2015	66111.3	78934.7	54850.2
Incidence	Low-middle SDI	Male	All Ages	Number	2016	69321.4	83469.3	57048.3
Incidence	Low-middle SDI	Male	All Ages	Number	2017	72631.7	87795.7	59415.4
Incidence	Low-middle SDI	Male	All Ages	Number	2018	75627.3	91565.3	61824.4
Incidence	Low-middle SDI	Male	All Ages	Number	2019	79119.1	95577.4	64991.2
Incidence	Low-middle SDI	Female	All Ages	Number	1990	26764.2	33025	21372.2
Incidence	Low-middle SDI	Female	All Ages	Number	1991	27178.5	33349.2	21792.1
Incidence	Low-middle SDI	Female	All Ages	Number	1992	27624.6	33689.3	22224.8
Incidence	Low-middle SDI	Female	All Ages	Number	1993	28107.6	34099.1	22625.9
Incidence	Low-middle SDI	Female	All Ages	Number	1994	28634.6	34569	23058.5
Incidence	Low-middle SDI	Female	All Ages	Number	1995	29201.1	35122	23562.9
Incidence	Low-middle SDI	Female	All Ages	Number	1996	29834.1	35834.6	24098.2
Incidence	Low-middle SDI	Female	All Ages	Number	1997	30534.9	36654.6	24696.4
Incidence	Low-middle SDI	Female	All Ages	Number	1998	31286	37569.5	25292.9
Incidence	Low-middle SDI	Female	All Ages	Number	1999	32078.9	38541	25920.5
Incidence	Low-middle SDI	Female	All Ages	Number	2000	32896	39607	26573.7
Incidence	Low-middle SDI	Female	All Ages	Number	2001	33777.6	40675.4	27281
Incidence	Low-middle SDI	Female	All Ages	Number	2002	34747	41883.9	28052.2
Incidence	Low-middle SDI	Female	All Ages	Number	2003	35796.1	43243.9	28890.8
Incidence	Low-middle SDI	Female	All Ages	Number	2004	36909.1	44679.7	29785.7
Incidence	Low-middle SDI	Female	All Ages	Number	2005	38043	46076.2	30729.7
Incidence	Low-middle SDI	Female	All Ages	Number	2006	39205.9	47517.2	31705.6
Incidence	Low-middle SDI	Female	All Ages	Number	2007	40431.3	49020.6	32756.9
Incidence	Low-middle SDI	Female	All Ages	Number	2008	41731.8	50537.9	33829.4
Incidence	Low-middle SDI	Female	All Ages	Number	2009	43125	51888.7	34999.7
Incidence	Low-middle SDI	Female	All Ages	Number	2010	44605.9	53832.2	36227
Incidence	Low-middle SDI	Female	All Ages	Number	2011	46169.1	55674.8	37525.3
Incidence	Low-middle SDI	Female	All Ages	Number	2012	47795.5	57531.5	38898.2
Incidence	Low-middle SDI	Female	All Ages	Number	2013	49505.6	59560	40387.3
Incidence	Low-middle SDI	Female	All Ages	Number	2014	51325	61671.8	41961.3
Incidence	Low-middle SDI	Female	All Ages	Number	2015	53275.2	64127	43555.9
Incidence	Low-middle SDI	Female	All Ages	Number	2016	56370.6	68182.9	45933.9
Incidence	Low-middle SDI	Female	All Ages	Number	2017	59624	72370.3	48321.4
Incidence	Low-middle SDI	Female	All Ages	Number	2018	62210.2	75616.1	50607.2
Incidence	Low-middle SDI	Female	All Ages	Number	2019	64931.4	78976	52769
Incidence	Low-middle SDI	Both	All Ages	Number	1990	62644.9	76484.6	50325.8
Incidence	Low-middle SDI	Both	All Ages	Number	1991	62269.6	75839.2	50174
Incidence	Low-middle SDI	Both	All Ages	Number	1992	63299	76808.8	51200.9
Incidence	Low-middle SDI	Both	All Ages	Number	1993	64388.7	77876.3	52272.2
Incidence	Low-middle SDI	Both	All Ages	Number	1994	65584.6	78964.3	53435
Incidence	Low-middle SDI	Both	All Ages	Number	1995	66855.3	80266.9	54502.7
Incidence	Low-middle SDI	Both	All Ages	Number	1996	68272.6	82018.3	55720.1
Incidence	Low-middle SDI	Both	All Ages	Number	1997	69855.5	83920.1	56991.2
Incidence	Low-middle SDI	Both	All Ages	Number	1998	71546.1	85855.7	58372.2
Incidence	Low-middle SDI	Both	All Ages	Number	1999	73332.3	87947	59844.4
Incidence	Low-middle SDI	Both	All Ages	Number	2000	75135.3	90104.7	61355.5
Incidence	Low-middle SDI	Both	All Ages	Number	2001	77079	92351.6	62902.9
Incidence	Low-middle SDI	Both	All Ages	Number	2002	79231.2	95042.3	64610.9
Incidence	Low-middle SDI	Both	All Ages	Number	2003	81542.5	97756.6	66511
Incidence	Low-middle SDI	Both	All Ages	Number	2004	83979	100546	68471
Incidence	Low-middle SDI	Both	All Ages	Number	2005	86436.5	103624	70493.4
Incidence	Low-middle SDI	Both	All Ages	Number	2006	88923.2	106783	72597.6
Incidence	Low-middle SDI	Both	All Ages	Number	2007	91518.9	109950	74820
Incidence	Low-middle SDI	Both	All Ages	Number	2008	94261	113265	77189.4
Incidence	Low-middle SDI	Both	All Ages	Number	2009	97203.5	116548	79716.5
Incidence	Low-middle SDI	Both	All Ages	Number	2010	100358	120346	82411.8
Incidence	Low-middle SDI	Both	All Ages	Number	2011	103759	124175	85227.4
Incidence	Low-middle SDI	Both	All Ages	Number	2012	107363	128576	88339.1
Incidence	Low-middle SDI	Both	All Ages	Number	2013	111165	132960	91645.1
Incidence	Low-middle SDI	Both	All Ages	Number	2014	115172	137831	94970.6
Incidence	Low-middle SDI	Both	All Ages	Number	2015	119387	143350	98478.2
Incidence	Low-middle SDI	Both	All Ages	Number	2016	125692	151459	103140
Incidence	Low-middle SDI	Both	All Ages	Number	2017	132256	160345	107919
Incidence	Low-middle SDI	Both	All Ages	Number	2018	137837	167098	112607
Incidence	Low-middle SDI	Both	All Ages	Number	2019	144051	174198	117963
Incidence	Low SDI	Male	All Ages	Number	1990	18697.8	23251.4	14996.8
Incidence	Low SDI	Male	All Ages	Number	1991	16499.1	20412.5	13280.7
Incidence	Low SDI	Male	All Ages	Number	1992	16837.6	20757	13624.8
Incidence	Low SDI	Male	All Ages	Number	1993	17192.1	21200.3	13951.8
Incidence	Low SDI	Male	All Ages	Number	1994	17589.7	21619.3	14354.6
Incidence	Low SDI	Male	All Ages	Number	1995	18048.2	22123.3	14780
Incidence	Low SDI	Male	All Ages	Number	1996	18571.4	22827.6	15198.7
Incidence	Low SDI	Male	All Ages	Number	1997	19135.1	23498.3	15639.6
Incidence	Low SDI	Male	All Ages	Number	1998	19714.7	24269.1	16132.6
Incidence	Low SDI	Male	All Ages	Number	1999	20310.9	25053.5	16605.4
Incidence	Low SDI	Male	All Ages	Number	2000	20929.3	25788.6	17070
Incidence	Low SDI	Male	All Ages	Number	2001	21610.1	26612.5	17637.6
Incidence	Low SDI	Male	All Ages	Number	2002	22366.7	27535.6	18242.5
Incidence	Low SDI	Male	All Ages	Number	2003	23149.1	28467.1	18851.4
Incidence	Low SDI	Male	All Ages	Number	2004	23952.4	29458.9	19497.4
Incidence	Low SDI	Male	All Ages	Number	2005	24764.4	30410.1	20157.4
Incidence	Low SDI	Male	All Ages	Number	2006	25574.9	31420.3	20820.2
Incidence	Low SDI	Male	All Ages	Number	2007	26418.4	32431.5	21521.4
Incidence	Low SDI	Male	All Ages	Number	2008	28298.8	34739.5	23068.7
Incidence	Low SDI	Male	All Ages	Number	2009	29231.9	35926.1	23862.8
Incidence	Low SDI	Male	All Ages	Number	2010	30180.8	37075.2	24685.4
Incidence	Low SDI	Male	All Ages	Number	2011	31139.3	38228.4	25446.2
Incidence	Low SDI	Male	All Ages	Number	2012	32122	39417.2	26228.2
Incidence	Low SDI	Male	All Ages	Number	2013	33139	40621.2	27087.5
Incidence	Low SDI	Male	All Ages	Number	2014	34198.5	41881.3	27982.8
Incidence	Low SDI	Male	All Ages	Number	2015	35333.8	43233.3	28937.4
Incidence	Low SDI	Male	All Ages	Number	2016	37195.2	45883.2	30133.2
Incidence	Low SDI	Male	All Ages	Number	2017	39190.1	48787.3	31520.7
Incidence	Low SDI	Male	All Ages	Number	2018	40640.4	50456.9	32691.2
Incidence	Low SDI	Male	All Ages	Number	2019	42053.8	51973.3	33875
Incidence	Low SDI	Female	All Ages	Number	1990	11895.6	14896	9431.73
Incidence	Low SDI	Female	All Ages	Number	1991	12081.2	15077.1	9608.58
Incidence	Low SDI	Female	All Ages	Number	1992	12292.7	15284.6	9803.12
Incidence	Low SDI	Female	All Ages	Number	1993	12518.6	15513.2	10002.8
Incidence	Low SDI	Female	All Ages	Number	1994	12788.8	15809.4	10267.5
Incidence	Low SDI	Female	All Ages	Number	1995	13113.7	16195.3	10555
Incidence	Low SDI	Female	All Ages	Number	1996	13484.2	16658.3	10866.4
Incidence	Low SDI	Female	All Ages	Number	1997	13877.9	17148.5	11193.1
Incidence	Low SDI	Female	All Ages	Number	1998	14281.1	17638.4	11507.1
Incidence	Low SDI	Female	All Ages	Number	1999	14699.8	18167.2	11825.2
Incidence	Low SDI	Female	All Ages	Number	2000	15143	18726.9	12202.4
Incidence	Low SDI	Female	All Ages	Number	2001	15641.9	19339.7	12603.6
Incidence	Low SDI	Female	All Ages	Number	2002	16204.1	20012.8	13018.7
Incidence	Low SDI	Female	All Ages	Number	2003	16794.4	20722.4	13454.7
Incidence	Low SDI	Female	All Ages	Number	2004	17404.5	21457.8	13939.7
Incidence	Low SDI	Female	All Ages	Number	2005	18020.2	22223.3	14431.7
Incidence	Low SDI	Female	All Ages	Number	2006	18639.8	23015	14913.5
Incidence	Low SDI	Female	All Ages	Number	2007	19292.5	23773.8	15424.3
Incidence	Low SDI	Female	All Ages	Number	2008	19971.4	24657.2	15970
Incidence	Low SDI	Female	All Ages	Number	2009	20666	25472.5	16521.5
Incidence	Low SDI	Female	All Ages	Number	2010	21369.8	26303.2	17084.5
Incidence	Low SDI	Female	All Ages	Number	2011	22071.9	27122.8	17696.8
Incidence	Low SDI	Female	All Ages	Number	2012	22777.6	27980.1	18316.4
Incidence	Low SDI	Female	All Ages	Number	2013	23502.5	28815.3	18924.4
Incidence	Low SDI	Female	All Ages	Number	2014	24265.7	29753.3	19551.6
Incidence	Low SDI	Female	All Ages	Number	2015	25104.2	30685.7	20225.6
Incidence	Low SDI	Female	All Ages	Number	2016	26735.7	32821.5	21326.9
Incidence	Low SDI	Female	All Ages	Number	2017	28508.1	35202.1	22571.6
Incidence	Low SDI	Female	All Ages	Number	2018	29647.6	36525.4	23479.9
Incidence	Low SDI	Female	All Ages	Number	2019	30692.7	37853.5	24323.3
Incidence	Low SDI	Both	All Ages	Number	1990	30593.4	38072.8	24430.3
Incidence	Low SDI	Both	All Ages	Number	1991	28580.3	35524.2	22968.4
Incidence	Low SDI	Both	All Ages	Number	1992	29130.2	36120.2	23525.5
Incidence	Low SDI	Both	All Ages	Number	1993	29710.6	36765.1	24079.2
Incidence	Low SDI	Both	All Ages	Number	1994	30378.5	37484.1	24679
Incidence	Low SDI	Both	All Ages	Number	1995	31162	38407.5	25380.8
Incidence	Low SDI	Both	All Ages	Number	1996	32055.5	39517.2	26093.9
Incidence	Low SDI	Both	All Ages	Number	1997	33013	40767.7	26860.7
Incidence	Low SDI	Both	All Ages	Number	1998	33995.7	42031.5	27637.1
Incidence	Low SDI	Both	All Ages	Number	1999	35010.7	43292.4	28393.4
Incidence	Low SDI	Both	All Ages	Number	2000	36072.3	44596.1	29188.4
Incidence	Low SDI	Both	All Ages	Number	2001	37252	46031.3	30134.8
Incidence	Low SDI	Both	All Ages	Number	2002	38570.7	47653.6	31256.5
Incidence	Low SDI	Both	All Ages	Number	2003	39943.5	49280.8	32458.1
Incidence	Low SDI	Both	All Ages	Number	2004	41356.9	50981.1	33665
Incidence	Low SDI	Both	All Ages	Number	2005	42784.6	52680.6	34851.7
Incidence	Low SDI	Both	All Ages	Number	2006	44214.7	54405.9	36014.6
Incidence	Low SDI	Both	All Ages	Number	2007	45710.8	56235.4	37200
Incidence	Low SDI	Both	All Ages	Number	2008	48270.2	59350.6	39287.2
Incidence	Low SDI	Both	All Ages	Number	2009	49897.9	61299.7	40590.7
Incidence	Low SDI	Both	All Ages	Number	2010	51550.6	63189.6	41915.6
Incidence	Low SDI	Both	All Ages	Number	2011	53211.1	65189.1	43279.7
Incidence	Low SDI	Both	All Ages	Number	2012	54899.6	67269.6	44698.1
Incidence	Low SDI	Both	All Ages	Number	2013	56641.5	69371.8	46159.1
Incidence	Low SDI	Both	All Ages	Number	2014	58464.2	71676.5	47631
Incidence	Low SDI	Both	All Ages	Number	2015	60438.1	74146.6	49212
Incidence	Low SDI	Both	All Ages	Number	2016	63930.9	78708.7	51449.4
Incidence	Low SDI	Both	All Ages	Number	2017	67698.3	83760.1	54105.1
Incidence	Low SDI	Both	All Ages	Number	2018	70288.1	86727.5	56051.1
Incidence	Low SDI	Both	All Ages	Number	2019	72746.5	89542.4	58015.5
Incidence	Middle SDI	Male	All Ages	Number	1990	86407.6	103341	70618.6
Incidence	Middle SDI	Male	All Ages	Number	1991	76090.9	90643.5	62539.1
Incidence	Middle SDI	Male	All Ages	Number	1992	77960.3	92339.9	64374.3
Incidence	Middle SDI	Male	All Ages	Number	1993	78498.6	92774.4	65059.4
Incidence	Middle SDI	Male	All Ages	Number	1994	80601.6	95032.7	67120.3
Incidence	Middle SDI	Male	All Ages	Number	1995	82067.1	96516	68463.1
Incidence	Middle SDI	Male	All Ages	Number	1996	82860.7	97431.2	69064
Incidence	Middle SDI	Male	All Ages	Number	1997	84765.3	99824.5	70756.7
Incidence	Middle SDI	Male	All Ages	Number	1998	86843.8	102358	72344.2
Incidence	Middle SDI	Male	All Ages	Number	1999	88984.9	105059	74103.2
Incidence	Middle SDI	Male	All Ages	Number	2000	91064.7	107841	75931.8
Incidence	Middle SDI	Male	All Ages	Number	2001	93172.7	110567	77591.5
Incidence	Middle SDI	Male	All Ages	Number	2002	96738.3	115144	80617.7
Incidence	Middle SDI	Male	All Ages	Number	2003	99194.6	117994	82641.2
Incidence	Middle SDI	Male	All Ages	Number	2004	101732	121336	85176.5
Incidence	Middle SDI	Male	All Ages	Number	2005	102747	122383	85928.9
Incidence	Middle SDI	Male	All Ages	Number	2006	105307	125240	87898.2
Incidence	Middle SDI	Male	All Ages	Number	2007	109640	129638	91792.3
Incidence	Middle SDI	Male	All Ages	Number	2008	112485	132867	94364
Incidence	Middle SDI	Male	All Ages	Number	2009	115809	137138	97380.4
Incidence	Middle SDI	Male	All Ages	Number	2010	118988	140639	100197
Incidence	Middle SDI	Male	All Ages	Number	2011	123119	145523	103822
Incidence	Middle SDI	Male	All Ages	Number	2012	126922	150081	107020
Incidence	Middle SDI	Male	All Ages	Number	2013	131179	154794	110734
Incidence	Middle SDI	Male	All Ages	Number	2014	135609	159924	114611
Incidence	Middle SDI	Male	All Ages	Number	2015	140075	165364	118408
Incidence	Middle SDI	Male	All Ages	Number	2016	145484	172710	121644
Incidence	Middle SDI	Male	All Ages	Number	2017	151494	180787	125967
Incidence	Middle SDI	Male	All Ages	Number	2018	157797	188707	130922
Incidence	Middle SDI	Male	All Ages	Number	2019	165694	198755	137354
Incidence	Middle SDI	Female	All Ages	Number	1990	72791.1	87324.3	59311.2
Incidence	Middle SDI	Female	All Ages	Number	1991	73672.9	88150	60200.6
Incidence	Middle SDI	Female	All Ages	Number	1992	74528.1	88972.6	61191.3
Incidence	Middle SDI	Female	All Ages	Number	1993	75410.7	89839.6	62060.6
Incidence	Middle SDI	Female	All Ages	Number	1994	76359	90869.8	62930.8
Incidence	Middle SDI	Female	All Ages	Number	1995	77400.3	91975.7	63793.8
Incidence	Middle SDI	Female	All Ages	Number	1996	78631.2	93685.6	64833.3
Incidence	Middle SDI	Female	All Ages	Number	1997	80069.2	95642.6	66061
Incidence	Middle SDI	Female	All Ages	Number	1998	81678.1	97630.9	67444
Incidence	Middle SDI	Female	All Ages	Number	1999	83383.7	100080	68796.2
Incidence	Middle SDI	Female	All Ages	Number	2000	85089.9	102206	70336.7
Incidence	Middle SDI	Female	All Ages	Number	2001	86907	104608	71940.5
Incidence	Middle SDI	Female	All Ages	Number	2002	88920.8	107416	73581.4
Incidence	Middle SDI	Female	All Ages	Number	2003	91073.3	109854	75295.6
Incidence	Middle SDI	Female	All Ages	Number	2004	93285.9	112689	77107.7
Incidence	Middle SDI	Female	All Ages	Number	2005	95473.6	115035	78913.5
Incidence	Middle SDI	Female	All Ages	Number	2006	97507.9	117508	80655.5
Incidence	Middle SDI	Female	All Ages	Number	2007	99411.1	119531	82428.2
Incidence	Middle SDI	Female	All Ages	Number	2008	101366	121728	84336.5
Incidence	Middle SDI	Female	All Ages	Number	2009	103639	124128	86547.6
Incidence	Middle SDI	Female	All Ages	Number	2010	106529	127367	89082.2
Incidence	Middle SDI	Female	All Ages	Number	2011	109958	131411	91943.6
Incidence	Middle SDI	Female	All Ages	Number	2012	113563	135960	95071
Incidence	Middle SDI	Female	All Ages	Number	2013	117361	140687	98382
Incidence	Middle SDI	Female	All Ages	Number	2014	121326	145361	101555
Incidence	Middle SDI	Female	All Ages	Number	2015	125412	150134	104459
Incidence	Middle SDI	Female	All Ages	Number	2016	130555	156193	108151
Incidence	Middle SDI	Female	All Ages	Number	2017	135990	164263	112223
Incidence	Middle SDI	Female	All Ages	Number	2018	141630	171643	116837
Incidence	Middle SDI	Female	All Ages	Number	2019	148328	180355	122019
Incidence	Middle SDI	Both	All Ages	Number	1990	159199	190998	130193
Incidence	Middle SDI	Both	All Ages	Number	1991	149764	178748	122635
Incidence	Middle SDI	Both	All Ages	Number	1992	152488	181242	125251
Incidence	Middle SDI	Both	All Ages	Number	1993	153909	182368	126872
Incidence	Middle SDI	Both	All Ages	Number	1994	156961	185336	130100
Incidence	Middle SDI	Both	All Ages	Number	1995	159467	188172	132371
Incidence	Middle SDI	Both	All Ages	Number	1996	161492	190811	134171
Incidence	Middle SDI	Both	All Ages	Number	1997	164835	195150	136615
Incidence	Middle SDI	Both	All Ages	Number	1998	168522	199953	139956
Incidence	Middle SDI	Both	All Ages	Number	1999	172369	205138	143109
Incidence	Middle SDI	Both	All Ages	Number	2000	176155	210196	146237
Incidence	Middle SDI	Both	All Ages	Number	2001	180080	215459	149241
Incidence	Middle SDI	Both	All Ages	Number	2002	185659	221958	154271
Incidence	Middle SDI	Both	All Ages	Number	2003	190268	227535	158006
Incidence	Middle SDI	Both	All Ages	Number	2004	195018	232699	162560
Incidence	Middle SDI	Both	All Ages	Number	2005	198220	237004	164746
Incidence	Middle SDI	Both	All Ages	Number	2006	202814	241573	168252
Incidence	Middle SDI	Both	All Ages	Number	2007	209051	249098	173790
Incidence	Middle SDI	Both	All Ages	Number	2008	213851	254879	178273
Incidence	Middle SDI	Both	All Ages	Number	2009	219448	261418	183530
Incidence	Middle SDI	Both	All Ages	Number	2010	225517	268873	188954
Incidence	Middle SDI	Both	All Ages	Number	2011	233076	277868	195525
Incidence	Middle SDI	Both	All Ages	Number	2012	240485	286662	201968
Incidence	Middle SDI	Both	All Ages	Number	2013	248540	295626	208944
Incidence	Middle SDI	Both	All Ages	Number	2014	256935	306040	216194
Incidence	Middle SDI	Both	All Ages	Number	2015	265486	316295	222892
Incidence	Middle SDI	Both	All Ages	Number	2016	276039	329627	230536
Incidence	Middle SDI	Both	All Ages	Number	2017	287483	345163	238166
Incidence	Middle SDI	Both	All Ages	Number	2018	299426	359693	248214
Incidence	Middle SDI	Both	All Ages	Number	2019	314022	379414	260095
Deaths	Global	Male	All Ages	Number	1990	14719.5	18696	12060.3
Deaths	Global	Male	All Ages	Number	1991	15085.5	19139	12375.7
Deaths	Global	Male	All Ages	Number	1992	15487.9	19524.4	12641.3
Deaths	Global	Male	All Ages	Number	1993	16032.8	20350.5	13258.9
Deaths	Global	Male	All Ages	Number	1994	16701.3	20817.9	13712.2
Deaths	Global	Male	All Ages	Number	1995	17357.3	21482.4	14052.8
Deaths	Global	Male	All Ages	Number	1996	17914.3	21755.9	14494.8
Deaths	Global	Male	All Ages	Number	1997	18464.4	22040.6	14960.3
Deaths	Global	Male	All Ages	Number	1998	19163.2	22408.8	15283
Deaths	Global	Male	All Ages	Number	1999	20165.8	22872.7	15993.2
Deaths	Global	Male	All Ages	Number	2000	20995.9	23577.1	16323.6
Deaths	Global	Male	All Ages	Number	2001	21584.6	24152.7	16556.9
Deaths	Global	Male	All Ages	Number	2002	22154.2	24803.2	16914.7
Deaths	Global	Male	All Ages	Number	2003	22702.2	25417.9	17203.4
Deaths	Global	Male	All Ages	Number	2004	23126.9	25975.6	17442.7
Deaths	Global	Male	All Ages	Number	2005	23759.2	26868.7	17792.4
Deaths	Global	Male	All Ages	Number	2006	24290.5	27335.7	17982.3
Deaths	Global	Male	All Ages	Number	2007	24931.4	28188.5	18161
Deaths	Global	Male	All Ages	Number	2008	25616.7	28774.5	18607.5
Deaths	Global	Male	All Ages	Number	2009	26122.8	29400.7	18833.7
Deaths	Global	Male	All Ages	Number	2010	26788.8	30069.3	19120.5
Deaths	Global	Male	All Ages	Number	2011	27449.9	31026.9	19408.1
Deaths	Global	Male	All Ages	Number	2012	28116.6	31759.4	19667.2
Deaths	Global	Male	All Ages	Number	2013	28812.5	32576.5	19970.1
Deaths	Global	Male	All Ages	Number	2014	29526.4	33498.9	20344.9
Deaths	Global	Male	All Ages	Number	2015	30396.3	34572.4	20627.1
Deaths	Global	Male	All Ages	Number	2016	31044.8	35390.7	21169.4
Deaths	Global	Male	All Ages	Number	2017	31404.8	36187.3	21256.1
Deaths	Global	Male	All Ages	Number	2018	32056.7	37051.6	21762.9
Deaths	Global	Male	All Ages	Number	2019	32630.7	37637.3	22303.8
Deaths	High-middle SDI	Male	All Ages	Number	1990	3135.63	4307.81	2534.58
Deaths	High-middle SDI	Male	All Ages	Number	1991	3222.15	4407.98	2611.49
Deaths	High-middle SDI	Male	All Ages	Number	1992	3344.81	4564.41	2711.58
Deaths	High-middle SDI	Male	All Ages	Number	1993	3523.55	4750.89	2881.36
Deaths	High-middle SDI	Male	All Ages	Number	1994	3735.57	4890.95	3064.53
Deaths	High-middle SDI	Male	All Ages	Number	1995	3889.81	4971.72	3148.9
Deaths	High-middle SDI	Male	All Ages	Number	1996	3975.67	5018.96	3176.98
Deaths	High-middle SDI	Male	All Ages	Number	1997	4064.1	5059.13	3238.04
Deaths	High-middle SDI	Male	All Ages	Number	1998	4164.05	5093.8	3298.93
Deaths	High-middle SDI	Male	All Ages	Number	1999	4382.43	5249.45	3460.41
Deaths	High-middle SDI	Male	All Ages	Number	2000	4542.69	5388.54	3548.54
Deaths	High-middle SDI	Male	All Ages	Number	2001	4652.86	5462.35	3611.89
Deaths	High-middle SDI	Male	All Ages	Number	2002	4751.08	5578.13	3676.9
Deaths	High-middle SDI	Male	All Ages	Number	2003	4883.44	5745.12	3702.6
Deaths	High-middle SDI	Male	All Ages	Number	2004	4988.23	5813.74	3753.37
Deaths	High-middle SDI	Male	All Ages	Number	2005	5160.28	6020.44	3834.64
Deaths	High-middle SDI	Male	All Ages	Number	2006	5220.17	5974.25	3841.27
Deaths	High-middle SDI	Male	All Ages	Number	2007	5349.5	6073.25	3866.3
Deaths	High-middle SDI	Male	All Ages	Number	2008	5490.77	6203.71	3926.72
Deaths	High-middle SDI	Male	All Ages	Number	2009	5563.71	6202.5	3957.89
Deaths	High-middle SDI	Male	All Ages	Number	2010	5707.34	6299.28	4006.44
Deaths	High-middle SDI	Male	All Ages	Number	2011	5792.77	6357.75	4027.02
Deaths	High-middle SDI	Male	All Ages	Number	2012	5902.21	6486.77	4044.19
Deaths	High-middle SDI	Male	All Ages	Number	2013	6016.58	6623.38	4065.71
Deaths	High-middle SDI	Male	All Ages	Number	2014	6181.92	6866.54	4108.56
Deaths	High-middle SDI	Male	All Ages	Number	2015	6358.48	7076.45	4240.72
Deaths	High-middle SDI	Male	All Ages	Number	2016	6471.91	7231.19	4298.74
Deaths	High-middle SDI	Male	All Ages	Number	2017	6433.67	7254.56	4310.21
Deaths	High-middle SDI	Male	All Ages	Number	2018	6467.38	7405.16	4326.12
Deaths	High-middle SDI	Male	All Ages	Number	2019	6538.14	7532.35	4412.24
Deaths	High SDI	Male	All Ages	Number	1990	2903.49	4878.6	2359.93
Deaths	High SDI	Male	All Ages	Number	1991	2980.75	4950.09	2435.64
Deaths	High SDI	Male	All Ages	Number	1992	3071.73	5066.77	2515.45
Deaths	High SDI	Male	All Ages	Number	1993	3197.68	5197.82	2642.52
Deaths	High SDI	Male	All Ages	Number	1994	3341.93	5305.17	2778.76
Deaths	High SDI	Male	All Ages	Number	1995	3551.85	5420.42	2983.25
Deaths	High SDI	Male	All Ages	Number	1996	3753.93	5465.01	3103.63
Deaths	High SDI	Male	All Ages	Number	1997	4008.74	5472.97	3156.84
Deaths	High SDI	Male	All Ages	Number	1998	4414.09	5537.65	3183.17
Deaths	High SDI	Male	All Ages	Number	1999	4993.11	5603.36	3229.25
Deaths	High SDI	Male	All Ages	Number	2000	5539.24	6170.22	3271.2
Deaths	High SDI	Male	All Ages	Number	2001	5965.68	6753.46	3346.3
Deaths	High SDI	Male	All Ages	Number	2002	6332.56	7256.57	3404.6
Deaths	High SDI	Male	All Ages	Number	2003	6660.04	7706.88	3441.69
Deaths	High SDI	Male	All Ages	Number	2004	6901.28	8030.32	3477.14
Deaths	High SDI	Male	All Ages	Number	2005	7179.65	8395.52	3512.93
Deaths	High SDI	Male	All Ages	Number	2006	7414.77	8722.57	3523.4
Deaths	High SDI	Male	All Ages	Number	2007	7664.14	9051.63	3572.71
Deaths	High SDI	Male	All Ages	Number	2008	7895.66	9370.95	3610.31
Deaths	High SDI	Male	All Ages	Number	2009	8097.44	9637.73	3671.08
Deaths	High SDI	Male	All Ages	Number	2010	8349.89	9986.96	3732.23
Deaths	High SDI	Male	All Ages	Number	2011	8632.95	10362.4	3784.16
Deaths	High SDI	Male	All Ages	Number	2012	8921.29	10740.1	3873.95
Deaths	High SDI	Male	All Ages	Number	2013	9200.99	11116.3	3951.69
Deaths	High SDI	Male	All Ages	Number	2014	9481.63	11510.4	4010.98
Deaths	High SDI	Male	All Ages	Number	2015	9808.48	11946.4	4112.47
Deaths	High SDI	Male	All Ages	Number	2016	9987.91	12180.1	4207.52
Deaths	High SDI	Male	All Ages	Number	2017	10124.4	12466.8	4264.65
Deaths	High SDI	Male	All Ages	Number	2018	10344.8	12781.9	4392.95
Deaths	High SDI	Male	All Ages	Number	2019	10489.4	13001	4480.47
Deaths	Low-middle SDI	Male	All Ages	Number	1990	2649.77	3168.88	1934.02
Deaths	Low-middle SDI	Male	All Ages	Number	1991	2705.28	3232.73	1981.2
Deaths	Low-middle SDI	Male	All Ages	Number	1992	2756.53	3310.81	2022.72
Deaths	Low-middle SDI	Male	All Ages	Number	1993	2825.58	3431.29	2090.06
Deaths	Low-middle SDI	Male	All Ages	Number	1994	2909.2	3468.62	2141.49
Deaths	Low-middle SDI	Male	All Ages	Number	1995	2983.06	3562.81	2172.68
Deaths	Low-middle SDI	Male	All Ages	Number	1996	3069.6	3668.98	2203.26
Deaths	Low-middle SDI	Male	All Ages	Number	1997	3186.87	3819.53	2326.37
Deaths	Low-middle SDI	Male	All Ages	Number	1998	3251.64	3916.33	2349.04
Deaths	Low-middle SDI	Male	All Ages	Number	1999	3295.6	3957.72	2412.01
Deaths	Low-middle SDI	Male	All Ages	Number	2000	3361.84	4062.72	2472.46
Deaths	Low-middle SDI	Male	All Ages	Number	2001	3412.4	4185.87	2530.67
Deaths	Low-middle SDI	Male	All Ages	Number	2002	3453.78	4251.91	2591.82
Deaths	Low-middle SDI	Male	All Ages	Number	2003	3475.96	4305.33	2637
Deaths	Low-middle SDI	Male	All Ages	Number	2004	3495	4328.14	2653.72
Deaths	Low-middle SDI	Male	All Ages	Number	2005	3596.11	4482.27	2735.94
Deaths	Low-middle SDI	Male	All Ages	Number	2006	3717.58	4660.13	2852.33
Deaths	Low-middle SDI	Male	All Ages	Number	2007	3819.61	4774.53	2961.29
Deaths	Low-middle SDI	Male	All Ages	Number	2008	3936.38	4947.22	3063.93
Deaths	Low-middle SDI	Male	All Ages	Number	2009	3992.7	5026.23	3066.39
Deaths	Low-middle SDI	Male	All Ages	Number	2010	4086.55	5090.66	3159.67
Deaths	Low-middle SDI	Male	All Ages	Number	2011	4199.19	5213.43	3263.86
Deaths	Low-middle SDI	Male	All Ages	Number	2012	4283.88	5346.5	3314.73
Deaths	Low-middle SDI	Male	All Ages	Number	2013	4382.15	5430.1	3393.49
Deaths	Low-middle SDI	Male	All Ages	Number	2014	4463.28	5510.01	3435.84
Deaths	Low-middle SDI	Male	All Ages	Number	2015	4576.88	5697.92	3518.42
Deaths	Low-middle SDI	Male	All Ages	Number	2016	4699.03	5857.32	3578.51
Deaths	Low-middle SDI	Male	All Ages	Number	2017	4807.93	5980.68	3653.62
Deaths	Low-middle SDI	Male	All Ages	Number	2018	4962.41	6219	3814.16
Deaths	Low-middle SDI	Male	All Ages	Number	2019	5092.13	6351.36	3917.47
Deaths	Low SDI	Male	All Ages	Number	1990	1742.68	2450.08	1067.69
Deaths	Low SDI	Male	All Ages	Number	1991	1770.15	2505.7	1091.14
Deaths	Low SDI	Male	All Ages	Number	1992	1798.07	2533.11	1102.35
Deaths	Low SDI	Male	All Ages	Number	1993	1830.86	2577.91	1133.24
Deaths	Low SDI	Male	All Ages	Number	1994	1859.41	2611.62	1149.43
Deaths	Low SDI	Male	All Ages	Number	1995	1883.75	2637.31	1162.83
Deaths	Low SDI	Male	All Ages	Number	1996	1916.24	2668.32	1184.37
Deaths	Low SDI	Male	All Ages	Number	1997	1940.05	2707.02	1221.96
Deaths	Low SDI	Male	All Ages	Number	1998	1963.48	2714.8	1233.37
Deaths	Low SDI	Male	All Ages	Number	1999	1980.48	2733.79	1248.89
Deaths	Low SDI	Male	All Ages	Number	2000	1989.48	2700.75	1284.88
Deaths	Low SDI	Male	All Ages	Number	2001	2000.75	2694.26	1280.48
Deaths	Low SDI	Male	All Ages	Number	2002	2024.29	2681.22	1316.7
Deaths	Low SDI	Male	All Ages	Number	2003	2060.74	2714.55	1380.19
Deaths	Low SDI	Male	All Ages	Number	2004	2090.95	2728.12	1399.64
Deaths	Low SDI	Male	All Ages	Number	2005	2124.57	2768.02	1425.22
Deaths	Low SDI	Male	All Ages	Number	2006	2172.56	2817.49	1462.1
Deaths	Low SDI	Male	All Ages	Number	2007	2229.71	2911.67	1512.18
Deaths	Low SDI	Male	All Ages	Number	2008	2276.91	2964.33	1562.05
Deaths	Low SDI	Male	All Ages	Number	2009	2324.52	3028.86	1601.93
Deaths	Low SDI	Male	All Ages	Number	2010	2369.85	3117.79	1638.82
Deaths	Low SDI	Male	All Ages	Number	2011	2430.94	3198.75	1663.75
Deaths	Low SDI	Male	All Ages	Number	2012	2493.65	3310.11	1722.7
Deaths	Low SDI	Male	All Ages	Number	2013	2570.12	3418.41	1773.26
Deaths	Low SDI	Male	All Ages	Number	2014	2612.96	3549.77	1777.86
Deaths	Low SDI	Male	All Ages	Number	2015	2690.77	3737.53	1827.61
Deaths	Low SDI	Male	All Ages	Number	2016	2756.8	3857.11	1868.49
Deaths	Low SDI	Male	All Ages	Number	2017	2814.36	3989.71	1890.75
Deaths	Low SDI	Male	All Ages	Number	2018	2910.81	4094.99	1987.78
Deaths	Low SDI	Male	All Ages	Number	2019	2990.47	4153.36	2007.95
Deaths	Middle SDI	Male	All Ages	Number	1990	4278.5	5399.48	3433.6
Deaths	Middle SDI	Male	All Ages	Number	1991	4397.59	5507.26	3543.89
Deaths	Middle SDI	Male	All Ages	Number	1992	4506.89	5757.01	3663.58
Deaths	Middle SDI	Male	All Ages	Number	1993	4644.95	5991.91	3810.61
Deaths	Middle SDI	Male	All Ages	Number	1994	4844.79	6128.88	3953.68
Deaths	Middle SDI	Male	All Ages	Number	1995	5038.11	6336.08	4042.15
Deaths	Middle SDI	Male	All Ages	Number	1996	5187.72	6596.42	4212.94
Deaths	Middle SDI	Male	All Ages	Number	1997	5253.19	6642.6	4217.51
Deaths	Middle SDI	Male	All Ages	Number	1998	5357.95	6755.3	4285.6
Deaths	Middle SDI	Male	All Ages	Number	1999	5501.49	6929.26	4481.91
Deaths	Middle SDI	Male	All Ages	Number	2000	5549.28	7098.21	4562.74
Deaths	Middle SDI	Male	All Ages	Number	2001	5539.07	7188.68	4646.77
Deaths	Middle SDI	Male	All Ages	Number	2002	5578.12	7307.05	4781.33
Deaths	Middle SDI	Male	All Ages	Number	2003	5607.1	7504.83	4859.87
Deaths	Middle SDI	Male	All Ages	Number	2004	5636	7585.69	4871.59
Deaths	Middle SDI	Male	All Ages	Number	2005	5682.67	7675.43	4956.42
Deaths	Middle SDI	Male	All Ages	Number	2006	5748.98	7677.29	5016.8
Deaths	Middle SDI	Male	All Ages	Number	2007	5851.5	7847.29	5095.81
Deaths	Middle SDI	Male	All Ages	Number	2008	5999.44	8018.84	5200.94
Deaths	Middle SDI	Male	All Ages	Number	2009	6126.4	8206.27	5325.32
Deaths	Middle SDI	Male	All Ages	Number	2010	6256.8	8425.28	5409.94
Deaths	Middle SDI	Male	All Ages	Number	2011	6375.16	8523.78	5455.43
Deaths	Middle SDI	Male	All Ages	Number	2012	6496.19	8585.33	5615.18
Deaths	Middle SDI	Male	All Ages	Number	2013	6622.73	8680.77	5656.64
Deaths	Middle SDI	Male	All Ages	Number	2014	6766.24	8858.36	5688.43
Deaths	Middle SDI	Male	All Ages	Number	2015	6940.77	9114.65	5802.81
Deaths	Middle SDI	Male	All Ages	Number	2016	7107.8	9348.19	5969.55
Deaths	Middle SDI	Male	All Ages	Number	2017	7202.88	9411.68	5982.08
Deaths	Middle SDI	Male	All Ages	Number	2018	7349.31	9703.24	6062.21
Deaths	Middle SDI	Male	All Ages	Number	2019	7498.29	9869.11	6145.46
Deaths	Global	Female	All Ages	Number	1990	14034.9	18806.6	10941.3
Deaths	Global	Female	All Ages	Number	1991	14419.5	19239.1	11193.6
Deaths	Global	Female	All Ages	Number	1992	14866.4	19697.5	11544.4
Deaths	Global	Female	All Ages	Number	1993	15348.8	20036.9	11922.9
Deaths	Global	Female	All Ages	Number	1994	15880	20480.4	12318.6
Deaths	Global	Female	All Ages	Number	1995	16531.7	20965.7	12749.4
Deaths	Global	Female	All Ages	Number	1996	17191.9	21482	13222
Deaths	Global	Female	All Ages	Number	1997	17947.5	21876.2	13636.5
Deaths	Global	Female	All Ages	Number	1998	18918.8	22512.9	14092.9
Deaths	Global	Female	All Ages	Number	1999	20294.6	23067.8	14594.3
Deaths	Global	Female	All Ages	Number	2000	21388.7	24211.6	14887.8
Deaths	Global	Female	All Ages	Number	2001	22157.4	25216.3	15109.9
Deaths	Global	Female	All Ages	Number	2002	22958.1	26006.3	15430.5
Deaths	Global	Female	All Ages	Number	2003	23623.8	26756.8	15710.3
Deaths	Global	Female	All Ages	Number	2004	24062.1	27373	15973.5
Deaths	Global	Female	All Ages	Number	2005	24731	28166.2	16249.4
Deaths	Global	Female	All Ages	Number	2006	25283.3	28814.2	16631.3
Deaths	Global	Female	All Ages	Number	2007	25869.4	29528.7	16837
Deaths	Global	Female	All Ages	Number	2008	26504.1	30336	17073.6
Deaths	Global	Female	All Ages	Number	2009	26976.7	30900.4	17215.8
Deaths	Global	Female	All Ages	Number	2010	27652.6	31760.6	17590.9
Deaths	Global	Female	All Ages	Number	2011	28336.5	32547.4	17828.3
Deaths	Global	Female	All Ages	Number	2012	29032.1	33515.7	18251.2
Deaths	Global	Female	All Ages	Number	2013	29720.2	34262.3	18565.3
Deaths	Global	Female	All Ages	Number	2014	30402.6	35122.7	18951.9
Deaths	Global	Female	All Ages	Number	2015	31247.1	36094.2	19607
Deaths	Global	Female	All Ages	Number	2016	31828.8	36820.5	20110.6
Deaths	Global	Female	All Ages	Number	2017	32096.2	37279.4	20267.6
Deaths	Global	Female	All Ages	Number	2018	32875.2	38166	20837.9
Deaths	Global	Female	All Ages	Number	2019	33691.3	39176.4	21432
Deaths	High-middle SDI	Female	All Ages	Number	1990	2805.78	3945.6	2240.67
Deaths	High-middle SDI	Female	All Ages	Number	1991	2892.55	4038.37	2309.76
Deaths	High-middle SDI	Female	All Ages	Number	1992	2984.95	4147.32	2389.24
Deaths	High-middle SDI	Female	All Ages	Number	1993	3115.32	4273.15	2498.61
Deaths	High-middle SDI	Female	All Ages	Number	1994	3252.4	4434.11	2601.48
Deaths	High-middle SDI	Female	All Ages	Number	1995	3390.36	4536.73	2690.58
Deaths	High-middle SDI	Female	All Ages	Number	1996	3505.47	4574.31	2780.42
Deaths	High-middle SDI	Female	All Ages	Number	1997	3641.08	4664.64	2880.1
Deaths	High-middle SDI	Female	All Ages	Number	1998	3791.72	4752.37	2958.89
Deaths	High-middle SDI	Female	All Ages	Number	1999	4035.87	4883.17	3068.93
Deaths	High-middle SDI	Female	All Ages	Number	2000	4188.19	4939.86	3125.46
Deaths	High-middle SDI	Female	All Ages	Number	2001	4313.5	5027.49	3159.31
Deaths	High-middle SDI	Female	All Ages	Number	2002	4439.27	5148.42	3268.13
Deaths	High-middle SDI	Female	All Ages	Number	2003	4607.17	5201.69	3292.85
Deaths	High-middle SDI	Female	All Ages	Number	2004	4713.96	5280.95	3354.04
Deaths	High-middle SDI	Female	All Ages	Number	2005	4876.23	5436.06	3384.14
Deaths	High-middle SDI	Female	All Ages	Number	2006	4988.8	5585.59	3433.81
Deaths	High-middle SDI	Female	All Ages	Number	2007	5153.04	5789.52	3475.48
Deaths	High-middle SDI	Female	All Ages	Number	2008	5323.04	5982.98	3551.75
Deaths	High-middle SDI	Female	All Ages	Number	2009	5441.37	6140.03	3609.36
Deaths	High-middle SDI	Female	All Ages	Number	2010	5597.57	6341.46	3693.47
Deaths	High-middle SDI	Female	All Ages	Number	2011	5734.2	6507.77	3708.74
Deaths	High-middle SDI	Female	All Ages	Number	2012	5875.63	6678.95	3739.11
Deaths	High-middle SDI	Female	All Ages	Number	2013	6020.24	6872.15	3795.04
Deaths	High-middle SDI	Female	All Ages	Number	2014	6194.33	7080.23	3865.43
Deaths	High-middle SDI	Female	All Ages	Number	2015	6378.26	7303.28	4005.31
Deaths	High-middle SDI	Female	All Ages	Number	2016	6501.26	7474.44	4059.36
Deaths	High-middle SDI	Female	All Ages	Number	2017	6521.45	7519.93	4167.4
Deaths	High-middle SDI	Female	All Ages	Number	2018	6622.91	7611.96	4238.53
Deaths	High-middle SDI	Female	All Ages	Number	2019	6720.51	7769.5	4325.39
Deaths	High SDI	Female	All Ages	Number	1990	4289.82	7180.88	3423.21
Deaths	High SDI	Female	All Ages	Number	1991	4434.27	7308.37	3530.42
Deaths	High SDI	Female	All Ages	Number	1992	4606.04	7469.72	3665.76
Deaths	High SDI	Female	All Ages	Number	1993	4841.45	7673.78	3860.92
Deaths	High SDI	Female	All Ages	Number	1994	5059.91	7787.58	4029.87
Deaths	High SDI	Female	All Ages	Number	1995	5387.97	7934.08	4218.77
Deaths	High SDI	Female	All Ages	Number	1996	5723.4	7996.28	4295.88
Deaths	High SDI	Female	All Ages	Number	1997	6127.52	8055.11	4409.94
Deaths	High SDI	Female	All Ages	Number	1998	6731.07	8156.3	4501.63
Deaths	High SDI	Female	All Ages	Number	1999	7623.31	8727.31	4592.61
Deaths	High SDI	Female	All Ages	Number	2000	8390.63	9784.81	4616.49
Deaths	High SDI	Female	All Ages	Number	2001	8979.74	10614.8	4682.05
Deaths	High SDI	Female	All Ages	Number	2002	9540.85	11424.3	4795.84
Deaths	High SDI	Female	All Ages	Number	2003	10003.3	12078.5	4874.75
Deaths	High SDI	Female	All Ages	Number	2004	10312.7	12549.8	4908.58
Deaths	High SDI	Female	All Ages	Number	2005	10696.6	13087.9	5019.35
Deaths	High SDI	Female	All Ages	Number	2006	10961.8	13486.3	5094.27
Deaths	High SDI	Female	All Ages	Number	2007	11248.3	13873.1	5173.46
Deaths	High SDI	Female	All Ages	Number	2008	11538.6	14314.2	5234.98
Deaths	High SDI	Female	All Ages	Number	2009	11768	14668.3	5263.46
Deaths	High SDI	Female	All Ages	Number	2010	12077.6	15072.8	5362.91
Deaths	High SDI	Female	All Ages	Number	2011	12396.9	15500	5467.11
Deaths	High SDI	Female	All Ages	Number	2012	12723.8	15949.2	5612.45
Deaths	High SDI	Female	All Ages	Number	2013	12965.7	16292.1	5718.05
Deaths	High SDI	Female	All Ages	Number	2014	13178.5	16612.4	5796.2
Deaths	High SDI	Female	All Ages	Number	2015	13482.1	17034.8	5938.09
Deaths	High SDI	Female	All Ages	Number	2016	13605.8	17171.6	6054.68
Deaths	High SDI	Female	All Ages	Number	2017	13623.3	17187.9	6094.2
Deaths	High SDI	Female	All Ages	Number	2018	13866.2	17530.4	6218.97
Deaths	High SDI	Female	All Ages	Number	2019	14190.6	17955.2	6392.75
Deaths	Low-middle SDI	Female	All Ages	Number	1990	1991.22	2696.94	1218
Deaths	Low-middle SDI	Female	All Ages	Number	1991	2024.16	2749.77	1249.37
Deaths	Low-middle SDI	Female	All Ages	Number	1992	2074.17	2795.96	1285.08
Deaths	Low-middle SDI	Female	All Ages	Number	1993	2109.22	2822.12	1331.68
Deaths	Low-middle SDI	Female	All Ages	Number	1994	2151.86	2881.97	1364.03
Deaths	Low-middle SDI	Female	All Ages	Number	1995	2207.47	2937.47	1426.92
Deaths	Low-middle SDI	Female	All Ages	Number	1996	2273.75	2993.33	1453.28
Deaths	Low-middle SDI	Female	All Ages	Number	1997	2360.18	3135.42	1486.96
Deaths	Low-middle SDI	Female	All Ages	Number	1998	2416.35	3195.95	1567.58
Deaths	Low-middle SDI	Female	All Ages	Number	1999	2463.4	3234.37	1603.68
Deaths	Low-middle SDI	Female	All Ages	Number	2000	2518.06	3353.21	1659.42
Deaths	Low-middle SDI	Female	All Ages	Number	2001	2565.13	3410.84	1734.1
Deaths	Low-middle SDI	Female	All Ages	Number	2002	2599.27	3444.91	1767.7
Deaths	Low-middle SDI	Female	All Ages	Number	2003	2593	3459.71	1808.65
Deaths	Low-middle SDI	Female	All Ages	Number	2004	2595.27	3438.18	1829.8
Deaths	Low-middle SDI	Female	All Ages	Number	2005	2667.88	3548.05	1900.69
Deaths	Low-middle SDI	Female	All Ages	Number	2006	2747.59	3672.33	1951.27
Deaths	Low-middle SDI	Female	All Ages	Number	2007	2806.24	3705.86	2013.53
Deaths	Low-middle SDI	Female	All Ages	Number	2008	2871.12	3808.51	2071.96
Deaths	Low-middle SDI	Female	All Ages	Number	2009	2896.65	3839.82	2092.16
Deaths	Low-middle SDI	Female	All Ages	Number	2010	2981.21	3927.9	2162.95
Deaths	Low-middle SDI	Female	All Ages	Number	2011	3090.97	4114.8	2275.79
Deaths	Low-middle SDI	Female	All Ages	Number	2012	3170.62	4242.03	2321.61
Deaths	Low-middle SDI	Female	All Ages	Number	2013	3298.29	4393.67	2360.26
Deaths	Low-middle SDI	Female	All Ages	Number	2014	3418.56	4553.8	2457.68
Deaths	Low-middle SDI	Female	All Ages	Number	2015	3580.65	4755.37	2554.67
Deaths	Low-middle SDI	Female	All Ages	Number	2016	3706.9	4991.58	2668.64
Deaths	Low-middle SDI	Female	All Ages	Number	2017	3795.84	5129.58	2758.47
Deaths	Low-middle SDI	Female	All Ages	Number	2018	3957.24	5258.28	2869.78
Deaths	Low-middle SDI	Female	All Ages	Number	2019	4099.73	5487.15	2954.87
Deaths	Low SDI	Female	All Ages	Number	1990	1217.66	1791.7	579.809
Deaths	Low SDI	Female	All Ages	Number	1991	1235.24	1809.33	592.43
Deaths	Low SDI	Female	All Ages	Number	1992	1257.36	1841.86	607.468
Deaths	Low SDI	Female	All Ages	Number	1993	1276.77	1861.68	620.437
Deaths	Low SDI	Female	All Ages	Number	1994	1293.03	1880.56	636.756
Deaths	Low SDI	Female	All Ages	Number	1995	1308.16	1888.97	650.651
Deaths	Low SDI	Female	All Ages	Number	1996	1329.81	1918.16	664.545
Deaths	Low SDI	Female	All Ages	Number	1997	1345.11	1921.7	686.436
Deaths	Low SDI	Female	All Ages	Number	1998	1364.43	1924.53	695.862
Deaths	Low SDI	Female	All Ages	Number	1999	1380.23	1929.02	712.066
Deaths	Low SDI	Female	All Ages	Number	2000	1377.49	1902.89	730.514
Deaths	Low SDI	Female	All Ages	Number	2001	1375.96	1861.22	751.73
Deaths	Low SDI	Female	All Ages	Number	2002	1389.8	1865.49	777.16
Deaths	Low SDI	Female	All Ages	Number	2003	1403.21	1876.03	801.548
Deaths	Low SDI	Female	All Ages	Number	2004	1422.17	1881.78	820.45
Deaths	Low SDI	Female	All Ages	Number	2005	1447.69	1931.2	854.124
Deaths	Low SDI	Female	All Ages	Number	2006	1480.16	1948.48	881.948
Deaths	Low SDI	Female	All Ages	Number	2007	1505.37	1965.41	917.773
Deaths	Low SDI	Female	All Ages	Number	2008	1533.07	1994.22	948.221
Deaths	Low SDI	Female	All Ages	Number	2009	1560.43	2023.27	985.323
Deaths	Low SDI	Female	All Ages	Number	2010	1589.56	2070.98	1013.8
Deaths	Low SDI	Female	All Ages	Number	2011	1631.01	2090.74	1044
Deaths	Low SDI	Female	All Ages	Number	2012	1679.72	2173.5	1074.14
Deaths	Low SDI	Female	All Ages	Number	2013	1739.04	2257.77	1113.28
Deaths	Low SDI	Female	All Ages	Number	2014	1794.21	2315.81	1152.6
Deaths	Low SDI	Female	All Ages	Number	2015	1851.49	2422.71	1196.71
Deaths	Low SDI	Female	All Ages	Number	2016	1900.36	2454.57	1232.36
Deaths	Low SDI	Female	All Ages	Number	2017	1937.27	2501.26	1280.96
Deaths	Low SDI	Female	All Ages	Number	2018	2016.37	2608.49	1340.72
Deaths	Low SDI	Female	All Ages	Number	2019	2081.82	2698.65	1373.58
Deaths	Middle SDI	Female	All Ages	Number	1990	3720.29	4701.09	2654.98
Deaths	Middle SDI	Female	All Ages	Number	1991	3822.85	4828.25	2723.9
Deaths	Middle SDI	Female	All Ages	Number	1992	3933.14	4926.04	2785.94
Deaths	Middle SDI	Female	All Ages	Number	1993	3994.95	4974.44	2875.79
Deaths	Middle SDI	Female	All Ages	Number	1994	4111.41	5180.3	2950.16
Deaths	Middle SDI	Female	All Ages	Number	1995	4226.06	5292.84	3032.36
Deaths	Middle SDI	Female	All Ages	Number	1996	4347.35	5428.2	3118.34
Deaths	Middle SDI	Female	All Ages	Number	1997	4461.03	5582.64	3162.36
Deaths	Middle SDI	Female	All Ages	Number	1998	4602.04	5779.59	3279.32
Deaths	Middle SDI	Female	All Ages	Number	1999	4777.78	6022.93	3433.18
Deaths	Middle SDI	Female	All Ages	Number	2000	4899.6	6195.97	3566.39
Deaths	Middle SDI	Female	All Ages	Number	2001	4907.66	6137.22	3593.29
Deaths	Middle SDI	Female	All Ages	Number	2002	4972.83	6372.46	3691.57
Deaths	Middle SDI	Female	All Ages	Number	2003	5000.25	6432.8	3787.95
Deaths	Middle SDI	Female	All Ages	Number	2004	5000.69	6437.8	3814.99
Deaths	Middle SDI	Female	All Ages	Number	2005	5024.69	6546.76	3867.45
Deaths	Middle SDI	Female	All Ages	Number	2006	5086.59	6663.37	3944.98
Deaths	Middle SDI	Female	All Ages	Number	2007	5137.54	6756.6	3993.25
Deaths	Middle SDI	Female	All Ages	Number	2008	5218.77	6761.63	4047.73
Deaths	Middle SDI	Female	All Ages	Number	2009	5290.45	6955.59	4113.91
Deaths	Middle SDI	Female	All Ages	Number	2010	5386.33	7047.76	4175.76
Deaths	Middle SDI	Female	All Ages	Number	2011	5462.7	7189.29	4241.82
Deaths	Middle SDI	Female	All Ages	Number	2012	5561.04	7276.22	4284.16
Deaths	Middle SDI	Female	All Ages	Number	2013	5675.18	7411.05	4387.77
Deaths	Middle SDI	Female	All Ages	Number	2014	5794.7	7559.2	4457.25
Deaths	Middle SDI	Female	All Ages	Number	2015	5931.74	7777.43	4573.51
Deaths	Middle SDI	Female	All Ages	Number	2016	6091.32	8120.64	4639.8
Deaths	Middle SDI	Female	All Ages	Number	2017	6194.83	8281.52	4803.67
Deaths	Middle SDI	Female	All Ages	Number	2018	6388.43	8429.62	4968.93
Deaths	Middle SDI	Female	All Ages	Number	2019	6574.09	8944.7	5007.84
Deaths	Global	Both	All Ages	Number	1990	28754.4	35698.2	24370.4
Deaths	Global	Both	All Ages	Number	1991	29505	36491.3	24951.2
Deaths	Global	Both	All Ages	Number	1992	30354.3	37490.1	25791.8
Deaths	Global	Both	All Ages	Number	1993	31381.6	38293.4	26590.9
Deaths	Global	Both	All Ages	Number	1994	32581.3	39497.4	27627.6
Deaths	Global	Both	All Ages	Number	1995	33889	40296.1	28476.4
Deaths	Global	Both	All Ages	Number	1996	35106.2	41273.5	29384.9
Deaths	Global	Both	All Ages	Number	1997	36411.9	41979.2	30478
Deaths	Global	Both	All Ages	Number	1998	38082	42592.4	31540.1
Deaths	Global	Both	All Ages	Number	1999	40460.4	44225.2	32564.4
Deaths	Global	Both	All Ages	Number	2000	42384.6	46193.8	33301.5
Deaths	Global	Both	All Ages	Number	2001	43742.1	47774.1	33984
Deaths	Global	Both	All Ages	Number	2002	45112.3	49278.1	34636.9
Deaths	Global	Both	All Ages	Number	2003	46326	50802.8	35316.6
Deaths	Global	Both	All Ages	Number	2004	47189	51779.1	35632.9
Deaths	Global	Both	All Ages	Number	2005	48490.2	53437.3	36308.2
Deaths	Global	Both	All Ages	Number	2006	49573.8	54782.6	36647.8
Deaths	Global	Both	All Ages	Number	2007	50800.9	56312.5	37238.1
Deaths	Global	Both	All Ages	Number	2008	52120.8	57947.8	37949.4
Deaths	Global	Both	All Ages	Number	2009	53099.6	59072.4	38326.1
Deaths	Global	Both	All Ages	Number	2010	54441.4	60888.6	38868.7
Deaths	Global	Both	All Ages	Number	2011	55786.4	62662.9	39473.9
Deaths	Global	Both	All Ages	Number	2012	57148.7	64248.4	40124.5
Deaths	Global	Both	All Ages	Number	2013	58532.6	65941.9	40882.8
Deaths	Global	Both	All Ages	Number	2014	59929	67640.5	41571
Deaths	Global	Both	All Ages	Number	2015	61643.3	69854.6	42693.1
Deaths	Global	Both	All Ages	Number	2016	62873.6	71425.8	43664.1
Deaths	Global	Both	All Ages	Number	2017	63501	72512.6	44192.8
Deaths	Global	Both	All Ages	Number	2018	64931.8	74639.6	45185.3
Deaths	Global	Both	All Ages	Number	2019	66322	75862.4	46209.3
Deaths	High-middle SDI	Both	All Ages	Number	1990	5941.41	7707.08	4991.99
Deaths	High-middle SDI	Both	All Ages	Number	1991	6114.7	7842.02	5155.34
Deaths	High-middle SDI	Both	All Ages	Number	1992	6329.75	8084.83	5348.38
Deaths	High-middle SDI	Both	All Ages	Number	1993	6638.87	8389.15	5650.76
Deaths	High-middle SDI	Both	All Ages	Number	1994	6987.98	8676.44	5928.91
Deaths	High-middle SDI	Both	All Ages	Number	1995	7280.17	8863.44	6127.71
Deaths	High-middle SDI	Both	All Ages	Number	1996	7481.15	8893.7	6281.98
Deaths	High-middle SDI	Both	All Ages	Number	1997	7705.17	9013.98	6502.89
Deaths	High-middle SDI	Both	All Ages	Number	1998	7955.77	9136.37	6700.49
Deaths	High-middle SDI	Both	All Ages	Number	1999	8418.3	9455.58	6984.18
Deaths	High-middle SDI	Both	All Ages	Number	2000	8730.88	9653.39	7158.99
Deaths	High-middle SDI	Both	All Ages	Number	2001	8966.36	9813.33	7262.79
Deaths	High-middle SDI	Both	All Ages	Number	2002	9190.35	9982.98	7408.99
Deaths	High-middle SDI	Both	All Ages	Number	2003	9490.62	10283.4	7507.14
Deaths	High-middle SDI	Both	All Ages	Number	2004	9702.19	10485.3	7638.57
Deaths	High-middle SDI	Both	All Ages	Number	2005	10036.5	10915.9	7782.87
Deaths	High-middle SDI	Both	All Ages	Number	2006	10209	11082.6	7799.18
Deaths	High-middle SDI	Both	All Ages	Number	2007	10502.5	11428.3	7915.71
Deaths	High-middle SDI	Both	All Ages	Number	2008	10813.8	11802.9	8009.16
Deaths	High-middle SDI	Both	All Ages	Number	2009	11005.1	12056.1	8034.93
Deaths	High-middle SDI	Both	All Ages	Number	2010	11304.9	12402.9	8120.76
Deaths	High-middle SDI	Both	All Ages	Number	2011	11527	12723	8146.09
Deaths	High-middle SDI	Both	All Ages	Number	2012	11777.8	13045	8199.05
Deaths	High-middle SDI	Both	All Ages	Number	2013	12036.8	13399	8242.39
Deaths	High-middle SDI	Both	All Ages	Number	2014	12376.3	13865.9	8459.74
Deaths	High-middle SDI	Both	All Ages	Number	2015	12736.7	14257.5	8676.99
Deaths	High-middle SDI	Both	All Ages	Number	2016	12973.2	14577.1	8829.39
Deaths	High-middle SDI	Both	All Ages	Number	2017	12955.1	14641.9	8845.81
Deaths	High-middle SDI	Both	All Ages	Number	2018	13090.3	14861.5	9071.45
Deaths	High-middle SDI	Both	All Ages	Number	2019	13258.6	15084.2	9190.1
Deaths	High SDI	Both	All Ages	Number	1990	7193.31	11493.7	5898.61
Deaths	High SDI	Both	All Ages	Number	1991	7415.02	11562.6	6118.05
Deaths	High SDI	Both	All Ages	Number	1992	7677.78	11671.8	6339.56
Deaths	High SDI	Both	All Ages	Number	1993	8039.12	11924.8	6717.67
Deaths	High SDI	Both	All Ages	Number	1994	8401.84	12070.4	7064.56
Deaths	High SDI	Both	All Ages	Number	1995	8939.81	12255.5	7571.15
Deaths	High SDI	Both	All Ages	Number	1996	9477.32	12424.4	7940.16
Deaths	High SDI	Both	All Ages	Number	1997	10136.3	12629.1	8270.38
Deaths	High SDI	Both	All Ages	Number	1998	11145.2	12862.3	8437.92
Deaths	High SDI	Both	All Ages	Number	1999	12616.4	14052.5	8609.23
Deaths	High SDI	Both	All Ages	Number	2000	13929.9	15887.7	8726.09
Deaths	High SDI	Both	All Ages	Number	2001	14945.4	17323	8821.74
Deaths	High SDI	Both	All Ages	Number	2002	15873.4	18634.1	8951.59
Deaths	High SDI	Both	All Ages	Number	2003	16663.4	19775.1	9120.04
Deaths	High SDI	Both	All Ages	Number	2004	17214	20526.1	9226.98
Deaths	High SDI	Both	All Ages	Number	2005	17876.3	21428.6	9361.07
Deaths	High SDI	Both	All Ages	Number	2006	18376.5	22132.8	9412.19
Deaths	High SDI	Both	All Ages	Number	2007	18912.4	22901.1	9455.57
Deaths	High SDI	Both	All Ages	Number	2008	19434.2	23621.2	9625.51
Deaths	High SDI	Both	All Ages	Number	2009	19865.4	24215.8	9682.06
Deaths	High SDI	Both	All Ages	Number	2010	20427.4	25016.7	9766.39
Deaths	High SDI	Both	All Ages	Number	2011	21029.8	25820.9	9935.18
Deaths	High SDI	Both	All Ages	Number	2012	21645.1	26612.9	10145.1
Deaths	High SDI	Both	All Ages	Number	2013	22166.7	27363.9	10332.2
Deaths	High SDI	Both	All Ages	Number	2014	22660.2	28049.8	10586.9
Deaths	High SDI	Both	All Ages	Number	2015	23290.6	28877.5	10845.5
Deaths	High SDI	Both	All Ages	Number	2016	23593.7	29269	11068.4
Deaths	High SDI	Both	All Ages	Number	2017	23747.7	29514.6	11219.3
Deaths	High SDI	Both	All Ages	Number	2018	24211	30188.9	11474.5
Deaths	High SDI	Both	All Ages	Number	2019	24680	30812.4	11728.4
Deaths	Low-middle SDI	Both	All Ages	Number	1990	4640.99	5482.58	3501.67
Deaths	Low-middle SDI	Both	All Ages	Number	1991	4729.43	5619.17	3557.79
Deaths	Low-middle SDI	Both	All Ages	Number	1992	4830.7	5738.84	3649.58
Deaths	Low-middle SDI	Both	All Ages	Number	1993	4934.8	5811.55	3715.6
Deaths	Low-middle SDI	Both	All Ages	Number	1994	5061.06	5986.32	3837.87
Deaths	Low-middle SDI	Both	All Ages	Number	1995	5190.54	6138.02	3960.38
Deaths	Low-middle SDI	Both	All Ages	Number	1996	5343.35	6304.06	4025.01
Deaths	Low-middle SDI	Both	All Ages	Number	1997	5547.06	6609.68	4197.06
Deaths	Low-middle SDI	Both	All Ages	Number	1998	5667.99	6759.07	4347.45
Deaths	Low-middle SDI	Both	All Ages	Number	1999	5759.01	6859.41	4423.23
Deaths	Low-middle SDI	Both	All Ages	Number	2000	5879.89	7030.78	4556.22
Deaths	Low-middle SDI	Both	All Ages	Number	2001	5977.53	7174.6	4671.93
Deaths	Low-middle SDI	Both	All Ages	Number	2002	6053.06	7220.64	4746.74
Deaths	Low-middle SDI	Both	All Ages	Number	2003	6068.96	7241.54	4828.04
Deaths	Low-middle SDI	Both	All Ages	Number	2004	6090.26	7333.25	4963.78
Deaths	Low-middle SDI	Both	All Ages	Number	2005	6263.99	7557.33	5110.24
Deaths	Low-middle SDI	Both	All Ages	Number	2006	6465.16	7760.81	5312.97
Deaths	Low-middle SDI	Both	All Ages	Number	2007	6625.85	7968.08	5424.59
Deaths	Low-middle SDI	Both	All Ages	Number	2008	6807.5	8252.97	5591.26
Deaths	Low-middle SDI	Both	All Ages	Number	2009	6889.34	8425.44	5696.38
Deaths	Low-middle SDI	Both	All Ages	Number	2010	7067.76	8555.34	5821.57
Deaths	Low-middle SDI	Both	All Ages	Number	2011	7290.15	8895.24	5969.59
Deaths	Low-middle SDI	Both	All Ages	Number	2012	7454.5	9137.81	6136.5
Deaths	Low-middle SDI	Both	All Ages	Number	2013	7680.44	9348.23	6342.9
Deaths	Low-middle SDI	Both	All Ages	Number	2014	7881.84	9555.07	6449.71
Deaths	Low-middle SDI	Both	All Ages	Number	2015	8157.54	9934.7	6705.69
Deaths	Low-middle SDI	Both	All Ages	Number	2016	8405.93	10200	6878.01
Deaths	Low-middle SDI	Both	All Ages	Number	2017	8603.77	10384	7038.17
Deaths	Low-middle SDI	Both	All Ages	Number	2018	8919.65	10906.4	7248.95
Deaths	Low-middle SDI	Both	All Ages	Number	2019	9191.86	11101	7493.79
Deaths	Low SDI	Both	All Ages	Number	1990	2960.33	4067.13	1827
Deaths	Low SDI	Both	All Ages	Number	1991	3005.38	4138.4	1889.47
Deaths	Low SDI	Both	All Ages	Number	1992	3055.43	4181.82	1912.2
Deaths	Low SDI	Both	All Ages	Number	1993	3107.64	4273.53	1954.81
Deaths	Low SDI	Both	All Ages	Number	1994	3152.44	4313.22	1983.42
Deaths	Low SDI	Both	All Ages	Number	1995	3191.91	4371.68	2024.53
Deaths	Low SDI	Both	All Ages	Number	1996	3246.05	4442.15	2069.52
Deaths	Low SDI	Both	All Ages	Number	1997	3285.16	4453.7	2106.77
Deaths	Low SDI	Both	All Ages	Number	1998	3327.92	4483.19	2145.38
Deaths	Low SDI	Both	All Ages	Number	1999	3360.72	4499.28	2186.16
Deaths	Low SDI	Both	All Ages	Number	2000	3366.97	4464.4	2239.53
Deaths	Low SDI	Both	All Ages	Number	2001	3376.71	4397.61	2275.23
Deaths	Low SDI	Both	All Ages	Number	2002	3414.09	4384.83	2319.21
Deaths	Low SDI	Both	All Ages	Number	2003	3463.95	4397.05	2401.85
Deaths	Low SDI	Both	All Ages	Number	2004	3513.12	4410.64	2482
Deaths	Low SDI	Both	All Ages	Number	2005	3572.26	4450.66	2549.01
Deaths	Low SDI	Both	All Ages	Number	2006	3652.72	4525.63	2624.36
Deaths	Low SDI	Both	All Ages	Number	2007	3735.08	4655.14	2704.12
Deaths	Low SDI	Both	All Ages	Number	2008	3809.99	4740.21	2776.43
Deaths	Low SDI	Both	All Ages	Number	2009	3884.94	4815.89	2842.83
Deaths	Low SDI	Both	All Ages	Number	2010	3959.41	4967.81	2890.8
Deaths	Low SDI	Both	All Ages	Number	2011	4061.95	5126.43	2963.64
Deaths	Low SDI	Both	All Ages	Number	2012	4173.37	5240.49	3029.01
Deaths	Low SDI	Both	All Ages	Number	2013	4309.16	5409.33	3137.45
Deaths	Low SDI	Both	All Ages	Number	2014	4407.17	5587.21	3217.24
Deaths	Low SDI	Both	All Ages	Number	2015	4542.26	5888.29	3301.79
Deaths	Low SDI	Both	All Ages	Number	2016	4657.17	6063.89	3403.61
Deaths	Low SDI	Both	All Ages	Number	2017	4751.64	6261.74	3457.35
Deaths	Low SDI	Both	All Ages	Number	2018	4927.19	6407.7	3578.47
Deaths	Low SDI	Both	All Ages	Number	2019	5072.29	6612.03	3718.33
Deaths	Middle SDI	Both	All Ages	Number	1990	7998.79	9527.72	6541.11
Deaths	Middle SDI	Both	All Ages	Number	1991	8220.44	9910.46	6769.01
Deaths	Middle SDI	Both	All Ages	Number	1992	8440.03	10225.5	6972.82
Deaths	Middle SDI	Both	All Ages	Number	1993	8639.9	10384.3	7107.83
Deaths	Middle SDI	Both	All Ages	Number	1994	8956.2	10828.1	7392.78
Deaths	Middle SDI	Both	All Ages	Number	1995	9264.16	11092.6	7607.74
Deaths	Middle SDI	Both	All Ages	Number	1996	9535.07	11541.7	7816.5
Deaths	Middle SDI	Both	All Ages	Number	1997	9714.22	11576.9	7904.57
Deaths	Middle SDI	Both	All Ages	Number	1998	9959.99	11939.9	8048.24
Deaths	Middle SDI	Both	All Ages	Number	1999	10279.3	12260.2	8420.49
Deaths	Middle SDI	Both	All Ages	Number	2000	10448.9	12546.5	8685.42
Deaths	Middle SDI	Both	All Ages	Number	2001	10446.7	12833.6	8842.77
Deaths	Middle SDI	Both	All Ages	Number	2002	10550.9	13004.3	8985.3
Deaths	Middle SDI	Both	All Ages	Number	2003	10607.4	13215.9	9223.78
Deaths	Middle SDI	Both	All Ages	Number	2004	10636.7	13304.7	9320.2
Deaths	Middle SDI	Both	All Ages	Number	2005	10707.4	13532.4	9351.35
Deaths	Middle SDI	Both	All Ages	Number	2006	10835.6	13860.4	9515.78
Deaths	Middle SDI	Both	All Ages	Number	2007	10989	14003.3	9693.78
Deaths	Middle SDI	Both	All Ages	Number	2008	11218.2	14283.6	9851.08
Deaths	Middle SDI	Both	All Ages	Number	2009	11416.9	14517.1	9998.75
Deaths	Middle SDI	Both	All Ages	Number	2010	11643.1	14723.9	10205.8
Deaths	Middle SDI	Both	All Ages	Number	2011	11837.9	15084	10203.4
Deaths	Middle SDI	Both	All Ages	Number	2012	12057.2	15258.2	10469
Deaths	Middle SDI	Both	All Ages	Number	2013	12297.9	15462.3	10638.8
Deaths	Middle SDI	Both	All Ages	Number	2014	12560.9	15778.7	10838.8
Deaths	Middle SDI	Both	All Ages	Number	2015	12872.5	16168.7	11042.3
Deaths	Middle SDI	Both	All Ages	Number	2016	13199.1	16653.6	11260.2
Deaths	Middle SDI	Both	All Ages	Number	2017	13397.7	16890.6	11436.1
Deaths	Middle SDI	Both	All Ages	Number	2018	13737.7	17437.3	11716
Deaths	Middle SDI	Both	All Ages	Number	2019	14072.4	17638.6	12017.5
DALYs (Disability-Adjusted Life Years)	Global	Male	All Ages	Number	1990	617346	749041	463029
DALYs (Disability-Adjusted Life Years)	Global	Male	All Ages	Number	1991	628728	758120	469655
DALYs (Disability-Adjusted Life Years)	Global	Male	All Ages	Number	1992	640380	773222	485570
DALYs (Disability-Adjusted Life Years)	Global	Male	All Ages	Number	1993	657216	793029	502886
DALYs (Disability-Adjusted Life Years)	Global	Male	All Ages	Number	1994	679960	808406	515671
DALYs (Disability-Adjusted Life Years)	Global	Male	All Ages	Number	1995	699293	830166	526081
DALYs (Disability-Adjusted Life Years)	Global	Male	All Ages	Number	1996	712369	842393	535223
DALYs (Disability-Adjusted Life Years)	Global	Male	All Ages	Number	1997	721880	848751	543430
DALYs (Disability-Adjusted Life Years)	Global	Male	All Ages	Number	1998	733647	848540	552709
DALYs (Disability-Adjusted Life Years)	Global	Male	All Ages	Number	1999	755378	870186	579492
DALYs (Disability-Adjusted Life Years)	Global	Male	All Ages	Number	2000	768103	887121	592963
DALYs (Disability-Adjusted Life Years)	Global	Male	All Ages	Number	2001	772910	888198	605690
DALYs (Disability-Adjusted Life Years)	Global	Male	All Ages	Number	2002	778173	901850	613785
DALYs (Disability-Adjusted Life Years)	Global	Male	All Ages	Number	2003	784898	910910	622716
DALYs (Disability-Adjusted Life Years)	Global	Male	All Ages	Number	2004	790896	921135	632340
DALYs (Disability-Adjusted Life Years)	Global	Male	All Ages	Number	2005	804608	940905	640390
DALYs (Disability-Adjusted Life Years)	Global	Male	All Ages	Number	2006	814879	946037	643037
DALYs (Disability-Adjusted Life Years)	Global	Male	All Ages	Number	2007	828244	962001	652264
DALYs (Disability-Adjusted Life Years)	Global	Male	All Ages	Number	2008	842961	970617	663416
DALYs (Disability-Adjusted Life Years)	Global	Male	All Ages	Number	2009	851059	976315	666903
DALYs (Disability-Adjusted Life Years)	Global	Male	All Ages	Number	2010	863331	992071	673349
DALYs (Disability-Adjusted Life Years)	Global	Male	All Ages	Number	2011	875678	991659	683855
DALYs (Disability-Adjusted Life Years)	Global	Male	All Ages	Number	2012	887738	999925	690727
DALYs (Disability-Adjusted Life Years)	Global	Male	All Ages	Number	2013	900417	1.01477e+06	692276
DALYs (Disability-Adjusted Life Years)	Global	Male	All Ages	Number	2014	913731	1.02945e+06	698327
DALYs (Disability-Adjusted Life Years)	Global	Male	All Ages	Number	2015	932941	1.05417e+06	708453
DALYs (Disability-Adjusted Life Years)	Global	Male	All Ages	Number	2016	945716	1.0726e+06	713136
DALYs (Disability-Adjusted Life Years)	Global	Male	All Ages	Number	2017	948916	1.09633e+06	712631
DALYs (Disability-Adjusted Life Years)	Global	Male	All Ages	Number	2018	961889	1.10934e+06	728223
DALYs (Disability-Adjusted Life Years)	Global	Male	All Ages	Number	2019	972610	1.12353e+06	735857
DALYs (Disability-Adjusted Life Years)	High-middle SDI	Male	All Ages	Number	1990	125378	157388	96521.7
DALYs (Disability-Adjusted Life Years)	High-middle SDI	Male	All Ages	Number	1991	128186	161046	98326.2
DALYs (Disability-Adjusted Life Years)	High-middle SDI	Male	All Ages	Number	1992	132189	165691	102287
DALYs (Disability-Adjusted Life Years)	High-middle SDI	Male	All Ages	Number	1993	138362	174063	109017
DALYs (Disability-Adjusted Life Years)	High-middle SDI	Male	All Ages	Number	1994	146121	179990	114105
DALYs (Disability-Adjusted Life Years)	High-middle SDI	Male	All Ages	Number	1995	151119	181277	116980
DALYs (Disability-Adjusted Life Years)	High-middle SDI	Male	All Ages	Number	1996	152822	181007	116114
DALYs (Disability-Adjusted Life Years)	High-middle SDI	Male	All Ages	Number	1997	154064	179293	117010
DALYs (Disability-Adjusted Life Years)	High-middle SDI	Male	All Ages	Number	1998	155584	176491	118153
DALYs (Disability-Adjusted Life Years)	High-middle SDI	Male	All Ages	Number	1999	161676	183471	123640
DALYs (Disability-Adjusted Life Years)	High-middle SDI	Male	All Ages	Number	2000	164934	188914	125611
DALYs (Disability-Adjusted Life Years)	High-middle SDI	Male	All Ages	Number	2001	165357	189911	126432
DALYs (Disability-Adjusted Life Years)	High-middle SDI	Male	All Ages	Number	2002	164874	191562	127796
DALYs (Disability-Adjusted Life Years)	High-middle SDI	Male	All Ages	Number	2003	166658	195797	127937
DALYs (Disability-Adjusted Life Years)	High-middle SDI	Male	All Ages	Number	2004	168303	199182	130090
DALYs (Disability-Adjusted Life Years)	High-middle SDI	Male	All Ages	Number	2005	173341	206129	131438
DALYs (Disability-Adjusted Life Years)	High-middle SDI	Male	All Ages	Number	2006	173420	203401	131291
DALYs (Disability-Adjusted Life Years)	High-middle SDI	Male	All Ages	Number	2007	175756	202147	131028
DALYs (Disability-Adjusted Life Years)	High-middle SDI	Male	All Ages	Number	2008	178555	203771	132657
DALYs (Disability-Adjusted Life Years)	High-middle SDI	Male	All Ages	Number	2009	178166	202121	132726
DALYs (Disability-Adjusted Life Years)	High-middle SDI	Male	All Ages	Number	2010	180588	202256	132989
DALYs (Disability-Adjusted Life Years)	High-middle SDI	Male	All Ages	Number	2011	180794	202350	132726
DALYs (Disability-Adjusted Life Years)	High-middle SDI	Male	All Ages	Number	2012	182308	200362	132580
DALYs (Disability-Adjusted Life Years)	High-middle SDI	Male	All Ages	Number	2013	184360	202444	132342
DALYs (Disability-Adjusted Life Years)	High-middle SDI	Male	All Ages	Number	2014	188274	206908	132678
DALYs (Disability-Adjusted Life Years)	High-middle SDI	Male	All Ages	Number	2015	192350	212133	135262
DALYs (Disability-Adjusted Life Years)	High-middle SDI	Male	All Ages	Number	2016	193895	215805	136315
DALYs (Disability-Adjusted Life Years)	High-middle SDI	Male	All Ages	Number	2017	191315	214392	135270
DALYs (Disability-Adjusted Life Years)	High-middle SDI	Male	All Ages	Number	2018	191961	218979	134709
DALYs (Disability-Adjusted Life Years)	High-middle SDI	Male	All Ages	Number	2019	192994	222432	135715
DALYs (Disability-Adjusted Life Years)	High SDI	Male	All Ages	Number	1990	78295.9	123412	64585.1
DALYs (Disability-Adjusted Life Years)	High SDI	Male	All Ages	Number	1991	79794.3	124903	65836.3
DALYs (Disability-Adjusted Life Years)	High SDI	Male	All Ages	Number	1992	81472.1	126819	67586.8
DALYs (Disability-Adjusted Life Years)	High SDI	Male	All Ages	Number	1993	83861.8	128648	70061.7
DALYs (Disability-Adjusted Life Years)	High SDI	Male	All Ages	Number	1994	86698.8	131061	72543.8
DALYs (Disability-Adjusted Life Years)	High SDI	Male	All Ages	Number	1995	90578.2	132485	76361.5
DALYs (Disability-Adjusted Life Years)	High SDI	Male	All Ages	Number	1996	93970.6	132618	78684.3
DALYs (Disability-Adjusted Life Years)	High SDI	Male	All Ages	Number	1997	98501.6	132506	79662.1
DALYs (Disability-Adjusted Life Years)	High SDI	Male	All Ages	Number	1998	106056	132449	80043.2
DALYs (Disability-Adjusted Life Years)	High SDI	Male	All Ages	Number	1999	116627	133816	80453.8
DALYs (Disability-Adjusted Life Years)	High SDI	Male	All Ages	Number	2000	126324	137960	81390
DALYs (Disability-Adjusted Life Years)	High SDI	Male	All Ages	Number	2001	133685	147299	81870.3
DALYs (Disability-Adjusted Life Years)	High SDI	Male	All Ages	Number	2002	139971	155657	82864.4
DALYs (Disability-Adjusted Life Years)	High SDI	Male	All Ages	Number	2003	145269	163028	83678.9
DALYs (Disability-Adjusted Life Years)	High SDI	Male	All Ages	Number	2004	148866	167712	83824.8
DALYs (Disability-Adjusted Life Years)	High SDI	Male	All Ages	Number	2005	153212	173642	84686.2
DALYs (Disability-Adjusted Life Years)	High SDI	Male	All Ages	Number	2006	156699	178188	85711.3
DALYs (Disability-Adjusted Life Years)	High SDI	Male	All Ages	Number	2007	160192	182901	85958.7
DALYs (Disability-Adjusted Life Years)	High SDI	Male	All Ages	Number	2008	163305	187161	86304.7
DALYs (Disability-Adjusted Life Years)	High SDI	Male	All Ages	Number	2009	165696	190435	86768.6
DALYs (Disability-Adjusted Life Years)	High SDI	Male	All Ages	Number	2010	168636	194354	87573.8
DALYs (Disability-Adjusted Life Years)	High SDI	Male	All Ages	Number	2011	172535	199505	88108.9
DALYs (Disability-Adjusted Life Years)	High SDI	Male	All Ages	Number	2012	176316	204801	88479.8
DALYs (Disability-Adjusted Life Years)	High SDI	Male	All Ages	Number	2013	180505	210372	89341.8
DALYs (Disability-Adjusted Life Years)	High SDI	Male	All Ages	Number	2014	184838	216675	89803.6
DALYs (Disability-Adjusted Life Years)	High SDI	Male	All Ages	Number	2015	189300	221907	91484.5
DALYs (Disability-Adjusted Life Years)	High SDI	Male	All Ages	Number	2016	192073	225609	93059.1
DALYs (Disability-Adjusted Life Years)	High SDI	Male	All Ages	Number	2017	193144	228495	94170.5
DALYs (Disability-Adjusted Life Years)	High SDI	Male	All Ages	Number	2018	195127	231940	95558.5
DALYs (Disability-Adjusted Life Years)	High SDI	Male	All Ages	Number	2019	196341	234383	96652.5
DALYs (Disability-Adjusted Life Years)	Low-middle SDI	Male	All Ages	Number	1990	118229	156155	80657.5
DALYs (Disability-Adjusted Life Years)	Low-middle SDI	Male	All Ages	Number	1991	120249	156285	82599.9
DALYs (Disability-Adjusted Life Years)	Low-middle SDI	Male	All Ages	Number	1992	121968	156792	84212.2
DALYs (Disability-Adjusted Life Years)	Low-middle SDI	Male	All Ages	Number	1993	124361	157630	86347.6
DALYs (Disability-Adjusted Life Years)	Low-middle SDI	Male	All Ages	Number	1994	127762	161581	88607.4
DALYs (Disability-Adjusted Life Years)	Low-middle SDI	Male	All Ages	Number	1995	130704	163042	90009.8
DALYs (Disability-Adjusted Life Years)	Low-middle SDI	Male	All Ages	Number	1996	133533	167499	92249.8
DALYs (Disability-Adjusted Life Years)	Low-middle SDI	Male	All Ages	Number	1997	137174	173254	94875.3
DALYs (Disability-Adjusted Life Years)	Low-middle SDI	Male	All Ages	Number	1998	139093	174192	96428.2
DALYs (Disability-Adjusted Life Years)	Low-middle SDI	Male	All Ages	Number	1999	140662	174400	99431.9
DALYs (Disability-Adjusted Life Years)	Low-middle SDI	Male	All Ages	Number	2000	142269	176747	101714
DALYs (Disability-Adjusted Life Years)	Low-middle SDI	Male	All Ages	Number	2001	142990	178303	103886
DALYs (Disability-Adjusted Life Years)	Low-middle SDI	Male	All Ages	Number	2002	143332	180370	106098
DALYs (Disability-Adjusted Life Years)	Low-middle SDI	Male	All Ages	Number	2003	143035	178122	106416
DALYs (Disability-Adjusted Life Years)	Low-middle SDI	Male	All Ages	Number	2004	143987	179744	108620
DALYs (Disability-Adjusted Life Years)	Low-middle SDI	Male	All Ages	Number	2005	147410	186559	111701
DALYs (Disability-Adjusted Life Years)	Low-middle SDI	Male	All Ages	Number	2006	151316	189834	115151
DALYs (Disability-Adjusted Life Years)	Low-middle SDI	Male	All Ages	Number	2007	154534	193292	118335
DALYs (Disability-Adjusted Life Years)	Low-middle SDI	Male	All Ages	Number	2008	158004	197589	119783
DALYs (Disability-Adjusted Life Years)	Low-middle SDI	Male	All Ages	Number	2009	159629	200954	122261
DALYs (Disability-Adjusted Life Years)	Low-middle SDI	Male	All Ages	Number	2010	162467	201915	125708
DALYs (Disability-Adjusted Life Years)	Low-middle SDI	Male	All Ages	Number	2011	165978	206162	128475
DALYs (Disability-Adjusted Life Years)	Low-middle SDI	Male	All Ages	Number	2012	167925	208758	128678
DALYs (Disability-Adjusted Life Years)	Low-middle SDI	Male	All Ages	Number	2013	169289	209586	131026
DALYs (Disability-Adjusted Life Years)	Low-middle SDI	Male	All Ages	Number	2014	170281	211454	131302
DALYs (Disability-Adjusted Life Years)	Low-middle SDI	Male	All Ages	Number	2015	173411	215131	135401
DALYs (Disability-Adjusted Life Years)	Low-middle SDI	Male	All Ages	Number	2016	176521	218772	137527
DALYs (Disability-Adjusted Life Years)	Low-middle SDI	Male	All Ages	Number	2017	178620	221706	138135
DALYs (Disability-Adjusted Life Years)	Low-middle SDI	Male	All Ages	Number	2018	182670	230599	140039
DALYs (Disability-Adjusted Life Years)	Low-middle SDI	Male	All Ages	Number	2019	186051	231206	145086
DALYs (Disability-Adjusted Life Years)	Low SDI	Male	All Ages	Number	1990	88055.7	119661	49986.6
DALYs (Disability-Adjusted Life Years)	Low SDI	Male	All Ages	Number	1991	89201.3	120660	50847
DALYs (Disability-Adjusted Life Years)	Low SDI	Male	All Ages	Number	1992	90474.5	121359	51831.2
DALYs (Disability-Adjusted Life Years)	Low SDI	Male	All Ages	Number	1993	91935.3	123692	53168.4
DALYs (Disability-Adjusted Life Years)	Low SDI	Male	All Ages	Number	1994	93109.1	124574	54556.2
DALYs (Disability-Adjusted Life Years)	Low SDI	Male	All Ages	Number	1995	93875.4	123864	55712.8
DALYs (Disability-Adjusted Life Years)	Low SDI	Male	All Ages	Number	1996	95256.4	125250	56736.9
DALYs (Disability-Adjusted Life Years)	Low SDI	Male	All Ages	Number	1997	95851.9	124830	58045
DALYs (Disability-Adjusted Life Years)	Low SDI	Male	All Ages	Number	1998	96651.4	124993	58895.3
DALYs (Disability-Adjusted Life Years)	Low SDI	Male	All Ages	Number	1999	97325.3	126248	59841.1
DALYs (Disability-Adjusted Life Years)	Low SDI	Male	All Ages	Number	2000	97307.5	124770	60223
DALYs (Disability-Adjusted Life Years)	Low SDI	Male	All Ages	Number	2001	97306.5	125165	61685.3
DALYs (Disability-Adjusted Life Years)	Low SDI	Male	All Ages	Number	2002	98328	124392	63505.5
DALYs (Disability-Adjusted Life Years)	Low SDI	Male	All Ages	Number	2003	99923.2	125795	66542
DALYs (Disability-Adjusted Life Years)	Low SDI	Male	All Ages	Number	2004	101697	128392	67633.9
DALYs (Disability-Adjusted Life Years)	Low SDI	Male	All Ages	Number	2005	103502	129301	70735.2
DALYs (Disability-Adjusted Life Years)	Low SDI	Male	All Ages	Number	2006	105794	132022	72533.8
DALYs (Disability-Adjusted Life Years)	Low SDI	Male	All Ages	Number	2007	108209	135769	75070.5
DALYs (Disability-Adjusted Life Years)	Low SDI	Male	All Ages	Number	2008	110143	139349	75886.8
DALYs (Disability-Adjusted Life Years)	Low SDI	Male	All Ages	Number	2009	112115	141409	77392.8
DALYs (Disability-Adjusted Life Years)	Low SDI	Male	All Ages	Number	2010	113894	143147	78913.8
DALYs (Disability-Adjusted Life Years)	Low SDI	Male	All Ages	Number	2011	116277	147807	81260.9
DALYs (Disability-Adjusted Life Years)	Low SDI	Male	All Ages	Number	2012	118838	152239	83689.2
DALYs (Disability-Adjusted Life Years)	Low SDI	Male	All Ages	Number	2013	121931	155523	86549
DALYs (Disability-Adjusted Life Years)	Low SDI	Male	All Ages	Number	2014	123630	160424	87716.9
DALYs (Disability-Adjusted Life Years)	Low SDI	Male	All Ages	Number	2015	127214	169891	90717.7
DALYs (Disability-Adjusted Life Years)	Low SDI	Male	All Ages	Number	2016	129874	173716	93558.7
DALYs (Disability-Adjusted Life Years)	Low SDI	Male	All Ages	Number	2017	131644	177711	93776.6
DALYs (Disability-Adjusted Life Years)	Low SDI	Male	All Ages	Number	2018	135146	181673	97201.3
DALYs (Disability-Adjusted Life Years)	Low SDI	Male	All Ages	Number	2019	137856	186750	98632.1
DALYs (Disability-Adjusted Life Years)	Middle SDI	Male	All Ages	Number	1990	206984	253304	151999
DALYs (Disability-Adjusted Life Years)	Middle SDI	Male	All Ages	Number	1991	210889	258648	157188
DALYs (Disability-Adjusted Life Years)	Middle SDI	Male	All Ages	Number	1992	213860	266499	160391
DALYs (Disability-Adjusted Life Years)	Middle SDI	Male	All Ages	Number	1993	218270	272261	166303
DALYs (Disability-Adjusted Life Years)	Middle SDI	Male	All Ages	Number	1994	225834	281224	171060
DALYs (Disability-Adjusted Life Years)	Middle SDI	Male	All Ages	Number	1995	232572	289834	174104
DALYs (Disability-Adjusted Life Years)	Middle SDI	Male	All Ages	Number	1996	236329	298625	179045
DALYs (Disability-Adjusted Life Years)	Middle SDI	Male	All Ages	Number	1997	235823	295866	179485
DALYs (Disability-Adjusted Life Years)	Middle SDI	Male	All Ages	Number	1998	235783	293125	179900
DALYs (Disability-Adjusted Life Years)	Middle SDI	Male	All Ages	Number	1999	238585	301451	186465
DALYs (Disability-Adjusted Life Years)	Middle SDI	Male	All Ages	Number	2000	236749	304403	190044
DALYs (Disability-Adjusted Life Years)	Middle SDI	Male	All Ages	Number	2001	233034	303354	191778
DALYs (Disability-Adjusted Life Years)	Middle SDI	Male	All Ages	Number	2002	231120	307221	195338
DALYs (Disability-Adjusted Life Years)	Middle SDI	Male	All Ages	Number	2003	229451	311711	198403
DALYs (Disability-Adjusted Life Years)	Middle SDI	Male	All Ages	Number	2004	227465	306433	198526
DALYs (Disability-Adjusted Life Years)	Middle SDI	Male	All Ages	Number	2005	226554	307277	197597
DALYs (Disability-Adjusted Life Years)	Middle SDI	Male	All Ages	Number	2006	227047	307388	197962
DALYs (Disability-Adjusted Life Years)	Middle SDI	Male	All Ages	Number	2007	228935	308801	198699
DALYs (Disability-Adjusted Life Years)	Middle SDI	Male	All Ages	Number	2008	232324	315027	202287
DALYs (Disability-Adjusted Life Years)	Middle SDI	Male	All Ages	Number	2009	234810	318581	205484
DALYs (Disability-Adjusted Life Years)	Middle SDI	Male	All Ages	Number	2010	237096	321238	207217
DALYs (Disability-Adjusted Life Years)	Middle SDI	Male	All Ages	Number	2011	239430	322380	208764
DALYs (Disability-Adjusted Life Years)	Middle SDI	Male	All Ages	Number	2012	241674	324140	209924
DALYs (Disability-Adjusted Life Years)	Middle SDI	Male	All Ages	Number	2013	243644	321027	211029
DALYs (Disability-Adjusted Life Years)	Middle SDI	Male	All Ages	Number	2014	246012	323446	209602
DALYs (Disability-Adjusted Life Years)	Middle SDI	Male	All Ages	Number	2015	249956	329963	212549
DALYs (Disability-Adjusted Life Years)	Middle SDI	Male	All Ages	Number	2016	252633	337081	214066
DALYs (Disability-Adjusted Life Years)	Middle SDI	Male	All Ages	Number	2017	253469	335837	212426
DALYs (Disability-Adjusted Life Years)	Middle SDI	Male	All Ages	Number	2018	256251	345618	213435
DALYs (Disability-Adjusted Life Years)	Middle SDI	Male	All Ages	Number	2019	258626	347807	215383
DALYs (Disability-Adjusted Life Years)	Global	Female	All Ages	Number	1990	500772	627693	319044
DALYs (Disability-Adjusted Life Years)	Global	Female	All Ages	Number	1991	508598	633816	327543
DALYs (Disability-Adjusted Life Years)	Global	Female	All Ages	Number	1992	517529	642217	336844
DALYs (Disability-Adjusted Life Years)	Global	Female	All Ages	Number	1993	524741	647819	345287
DALYs (Disability-Adjusted Life Years)	Global	Female	All Ages	Number	1994	535412	659309	353045
DALYs (Disability-Adjusted Life Years)	Global	Female	All Ages	Number	1995	548250	670142	361803
DALYs (Disability-Adjusted Life Years)	Global	Female	All Ages	Number	1996	558916	679157	369402
DALYs (Disability-Adjusted Life Years)	Global	Female	All Ages	Number	1997	570156	685766	376740
DALYs (Disability-Adjusted Life Years)	Global	Female	All Ages	Number	1998	584785	700643	393622
DALYs (Disability-Adjusted Life Years)	Global	Female	All Ages	Number	1999	606367	716213	407571
DALYs (Disability-Adjusted Life Years)	Global	Female	All Ages	Number	2000	619857	734153	417385
DALYs (Disability-Adjusted Life Years)	Global	Female	All Ages	Number	2001	623780	734500	424206
DALYs (Disability-Adjusted Life Years)	Global	Female	All Ages	Number	2002	627976	733536	431780
DALYs (Disability-Adjusted Life Years)	Global	Female	All Ages	Number	2003	630457	735089	440093
DALYs (Disability-Adjusted Life Years)	Global	Female	All Ages	Number	2004	630177	731516	444820
DALYs (Disability-Adjusted Life Years)	Global	Female	All Ages	Number	2005	635955	740092	455896
DALYs (Disability-Adjusted Life Years)	Global	Female	All Ages	Number	2006	641229	742464	456353
DALYs (Disability-Adjusted Life Years)	Global	Female	All Ages	Number	2007	646715	745517	465305
DALYs (Disability-Adjusted Life Years)	Global	Female	All Ages	Number	2008	654408	750730	465635
DALYs (Disability-Adjusted Life Years)	Global	Female	All Ages	Number	2009	659137	757441	467105
DALYs (Disability-Adjusted Life Years)	Global	Female	All Ages	Number	2010	666909	762296	473466
DALYs (Disability-Adjusted Life Years)	Global	Female	All Ages	Number	2011	674339	775329	477647
DALYs (Disability-Adjusted Life Years)	Global	Female	All Ages	Number	2012	681626	778762	484693
DALYs (Disability-Adjusted Life Years)	Global	Female	All Ages	Number	2013	691520	792643	489601
DALYs (Disability-Adjusted Life Years)	Global	Female	All Ages	Number	2014	700920	803305	497072
DALYs (Disability-Adjusted Life Years)	Global	Female	All Ages	Number	2015	714825	820002	509786
DALYs (Disability-Adjusted Life Years)	Global	Female	All Ages	Number	2016	724630	828495	519860
DALYs (Disability-Adjusted Life Years)	Global	Female	All Ages	Number	2017	726377	837155	519838
DALYs (Disability-Adjusted Life Years)	Global	Female	All Ages	Number	2018	738866	857436	533546
DALYs (Disability-Adjusted Life Years)	Global	Female	All Ages	Number	2019	750984	870754	536876
DALYs (Disability-Adjusted Life Years)	High-middle SDI	Female	All Ages	Number	1990	88219.9	111612	65489
DALYs (Disability-Adjusted Life Years)	High-middle SDI	Female	All Ages	Number	1991	89830.6	113843	66943.4
DALYs (Disability-Adjusted Life Years)	High-middle SDI	Female	All Ages	Number	1992	91562	115020	68613
DALYs (Disability-Adjusted Life Years)	High-middle SDI	Female	All Ages	Number	1993	94343.8	119088	70365.3
DALYs (Disability-Adjusted Life Years)	High-middle SDI	Female	All Ages	Number	1994	97853.3	122824	73183.9
DALYs (Disability-Adjusted Life Years)	High-middle SDI	Female	All Ages	Number	1995	101369	124229	74503.1
DALYs (Disability-Adjusted Life Years)	High-middle SDI	Female	All Ages	Number	1996	103347	124437	75523.4
DALYs (Disability-Adjusted Life Years)	High-middle SDI	Female	All Ages	Number	1997	105240	123720	77228.4
DALYs (Disability-Adjusted Life Years)	High-middle SDI	Female	All Ages	Number	1998	107361	123878	78524.9
DALYs (Disability-Adjusted Life Years)	High-middle SDI	Female	All Ages	Number	1999	111306	128099	80666.8
DALYs (Disability-Adjusted Life Years)	High-middle SDI	Female	All Ages	Number	2000	112855	127291	81113.4
DALYs (Disability-Adjusted Life Years)	High-middle SDI	Female	All Ages	Number	2001	112886	127172	81036.1
DALYs (Disability-Adjusted Life Years)	High-middle SDI	Female	All Ages	Number	2002	111981	126905	81067.3
DALYs (Disability-Adjusted Life Years)	High-middle SDI	Female	All Ages	Number	2003	112198	127004	81254.7
DALYs (Disability-Adjusted Life Years)	High-middle SDI	Female	All Ages	Number	2004	112557	127641	81966.9
DALYs (Disability-Adjusted Life Years)	High-middle SDI	Female	All Ages	Number	2005	114689	129873	83047.5
DALYs (Disability-Adjusted Life Years)	High-middle SDI	Female	All Ages	Number	2006	114814	128690	83326.2
DALYs (Disability-Adjusted Life Years)	High-middle SDI	Female	All Ages	Number	2007	116452	130010	82981.5
DALYs (Disability-Adjusted Life Years)	High-middle SDI	Female	All Ages	Number	2008	118615	130941	84245.3
DALYs (Disability-Adjusted Life Years)	High-middle SDI	Female	All Ages	Number	2009	119600	132036	84143.7
DALYs (Disability-Adjusted Life Years)	High-middle SDI	Female	All Ages	Number	2010	121420	133908	85714.2
DALYs (Disability-Adjusted Life Years)	High-middle SDI	Female	All Ages	Number	2011	122213	135227	85666.8
DALYs (Disability-Adjusted Life Years)	High-middle SDI	Female	All Ages	Number	2012	123090	136762	85505.4
DALYs (Disability-Adjusted Life Years)	High-middle SDI	Female	All Ages	Number	2013	124723	138213	84982.8
DALYs (Disability-Adjusted Life Years)	High-middle SDI	Female	All Ages	Number	2014	127055	141242	87547.8
DALYs (Disability-Adjusted Life Years)	High-middle SDI	Female	All Ages	Number	2015	129470	143599	88816.2
DALYs (Disability-Adjusted Life Years)	High-middle SDI	Female	All Ages	Number	2016	130832	145518	90229.8
DALYs (Disability-Adjusted Life Years)	High-middle SDI	Female	All Ages	Number	2017	130141	146233	90810
DALYs (Disability-Adjusted Life Years)	High-middle SDI	Female	All Ages	Number	2018	130995	147697	91644.6
DALYs (Disability-Adjusted Life Years)	High-middle SDI	Female	All Ages	Number	2019	132017	149789	92553.5
DALYs (Disability-Adjusted Life Years)	High SDI	Female	All Ages	Number	1990	79502.5	125892	64606.9
DALYs (Disability-Adjusted Life Years)	High SDI	Female	All Ages	Number	1991	81382.2	125923	66404.6
DALYs (Disability-Adjusted Life Years)	High SDI	Female	All Ages	Number	1992	83502.7	127116	68659.5
DALYs (Disability-Adjusted Life Years)	High SDI	Female	All Ages	Number	1993	86589.3	129328	71750.3
DALYs (Disability-Adjusted Life Years)	High SDI	Female	All Ages	Number	1994	89402.6	131884	73898.2
DALYs (Disability-Adjusted Life Years)	High SDI	Female	All Ages	Number	1995	93696.8	133646	76188.9
DALYs (Disability-Adjusted Life Years)	High SDI	Female	All Ages	Number	1996	97670.8	133399	77567.3
DALYs (Disability-Adjusted Life Years)	High SDI	Female	All Ages	Number	1997	102639	132716	77934.7
DALYs (Disability-Adjusted Life Years)	High SDI	Female	All Ages	Number	1998	110179	133021	78814.5
DALYs (Disability-Adjusted Life Years)	High SDI	Female	All Ages	Number	1999	122008	136316	79703.9
DALYs (Disability-Adjusted Life Years)	High SDI	Female	All Ages	Number	2000	131493	148756	80239.2
DALYs (Disability-Adjusted Life Years)	High SDI	Female	All Ages	Number	2001	138716	158579	80872.6
DALYs (Disability-Adjusted Life Years)	High SDI	Female	All Ages	Number	2002	145250	167358	81762
DALYs (Disability-Adjusted Life Years)	High SDI	Female	All Ages	Number	2003	150592	174668	82455.9
DALYs (Disability-Adjusted Life Years)	High SDI	Female	All Ages	Number	2004	153288	178667	83290.4
DALYs (Disability-Adjusted Life Years)	High SDI	Female	All Ages	Number	2005	157017	183887	84191.5
DALYs (Disability-Adjusted Life Years)	High SDI	Female	All Ages	Number	2006	159249	186990	85107.2
DALYs (Disability-Adjusted Life Years)	High SDI	Female	All Ages	Number	2007	161893	190824	85331.8
DALYs (Disability-Adjusted Life Years)	High SDI	Female	All Ages	Number	2008	164810	194841	86472.2
DALYs (Disability-Adjusted Life Years)	High SDI	Female	All Ages	Number	2009	167055	197965	86935
DALYs (Disability-Adjusted Life Years)	High SDI	Female	All Ages	Number	2010	169528	201339	87507.4
DALYs (Disability-Adjusted Life Years)	High SDI	Female	All Ages	Number	2011	172314	204821	88636
DALYs (Disability-Adjusted Life Years)	High SDI	Female	All Ages	Number	2012	175166	208688	90355.5
DALYs (Disability-Adjusted Life Years)	High SDI	Female	All Ages	Number	2013	177485	211468	91700.1
DALYs (Disability-Adjusted Life Years)	High SDI	Female	All Ages	Number	2014	179759	214342	92999.3
DALYs (Disability-Adjusted Life Years)	High SDI	Female	All Ages	Number	2015	182872	218338	94625.6
DALYs (Disability-Adjusted Life Years)	High SDI	Female	All Ages	Number	2016	184676	220684	96088.3
DALYs (Disability-Adjusted Life Years)	High SDI	Female	All Ages	Number	2017	184694	220962	96531.7
DALYs (Disability-Adjusted Life Years)	High SDI	Female	All Ages	Number	2018	186901	223992	98083.3
DALYs (Disability-Adjusted Life Years)	High SDI	Female	All Ages	Number	2019	189983	227875	100128
DALYs (Disability-Adjusted Life Years)	Low-middle SDI	Female	All Ages	Number	1990	94190.7	133384	46154.9
DALYs (Disability-Adjusted Life Years)	Low-middle SDI	Female	All Ages	Number	1991	95191.5	134100	47064
DALYs (Disability-Adjusted Life Years)	Low-middle SDI	Female	All Ages	Number	1992	96702.4	135645	48247.2
DALYs (Disability-Adjusted Life Years)	Low-middle SDI	Female	All Ages	Number	1993	97472.8	136264	50570.4
DALYs (Disability-Adjusted Life Years)	Low-middle SDI	Female	All Ages	Number	1994	98673.3	137131	50525.1
DALYs (Disability-Adjusted Life Years)	Low-middle SDI	Female	All Ages	Number	1995	100539	138789	53149.6
DALYs (Disability-Adjusted Life Years)	Low-middle SDI	Female	All Ages	Number	1996	102645	141953	54498.7
DALYs (Disability-Adjusted Life Years)	Low-middle SDI	Female	All Ages	Number	1997	105186	145941	54988.2
DALYs (Disability-Adjusted Life Years)	Low-middle SDI	Female	All Ages	Number	1998	106327	145614	57609.7
DALYs (Disability-Adjusted Life Years)	Low-middle SDI	Female	All Ages	Number	1999	107330	147428	58925.9
DALYs (Disability-Adjusted Life Years)	Low-middle SDI	Female	All Ages	Number	2000	108528	147866	60333.9
DALYs (Disability-Adjusted Life Years)	Low-middle SDI	Female	All Ages	Number	2001	108780	149106	62903.4
DALYs (Disability-Adjusted Life Years)	Low-middle SDI	Female	All Ages	Number	2002	108445	147388	63454.9
DALYs (Disability-Adjusted Life Years)	Low-middle SDI	Female	All Ages	Number	2003	107123	145332	65467
DALYs (Disability-Adjusted Life Years)	Low-middle SDI	Female	All Ages	Number	2004	106685	142715	66809.9
DALYs (Disability-Adjusted Life Years)	Low-middle SDI	Female	All Ages	Number	2005	108304	145484	68353.9
DALYs (Disability-Adjusted Life Years)	Low-middle SDI	Female	All Ages	Number	2006	110182	147796	71722.9
DALYs (Disability-Adjusted Life Years)	Low-middle SDI	Female	All Ages	Number	2007	111146	151157	73910.3
DALYs (Disability-Adjusted Life Years)	Low-middle SDI	Female	All Ages	Number	2008	112578	152524	74591.9
DALYs (Disability-Adjusted Life Years)	Low-middle SDI	Female	All Ages	Number	2009	112993	155612	76731.5
DALYs (Disability-Adjusted Life Years)	Low-middle SDI	Female	All Ages	Number	2010	115349	157106	79891.6
DALYs (Disability-Adjusted Life Years)	Low-middle SDI	Female	All Ages	Number	2011	117990	161637	83220.4
DALYs (Disability-Adjusted Life Years)	Low-middle SDI	Female	All Ages	Number	2012	119065	164203	82658.9
DALYs (Disability-Adjusted Life Years)	Low-middle SDI	Female	All Ages	Number	2013	121919	164243	84791.8
DALYs (Disability-Adjusted Life Years)	Low-middle SDI	Female	All Ages	Number	2014	124217	168901	87645
DALYs (Disability-Adjusted Life Years)	Low-middle SDI	Female	All Ages	Number	2015	128293	173354	91007.4
DALYs (Disability-Adjusted Life Years)	Low-middle SDI	Female	All Ages	Number	2016	131198	178399	92500.4
DALYs (Disability-Adjusted Life Years)	Low-middle SDI	Female	All Ages	Number	2017	132390	178487	94282
DALYs (Disability-Adjusted Life Years)	Low-middle SDI	Female	All Ages	Number	2018	136124	184627	96726.8
DALYs (Disability-Adjusted Life Years)	Low-middle SDI	Female	All Ages	Number	2019	139329	186757	99023.7
DALYs (Disability-Adjusted Life Years)	Low SDI	Female	All Ages	Number	1990	65785	110240	23916.1
DALYs (Disability-Adjusted Life Years)	Low SDI	Female	All Ages	Number	1991	66557.8	111093	24995.5
DALYs (Disability-Adjusted Life Years)	Low SDI	Female	All Ages	Number	1992	67596.8	111424	25290.7
DALYs (Disability-Adjusted Life Years)	Low SDI	Female	All Ages	Number	1993	68501.9	110887	26079.2
DALYs (Disability-Adjusted Life Years)	Low SDI	Female	All Ages	Number	1994	69167.8	112826	26681.8
DALYs (Disability-Adjusted Life Years)	Low SDI	Female	All Ages	Number	1995	69608.6	112216	27303.1
DALYs (Disability-Adjusted Life Years)	Low SDI	Female	All Ages	Number	1996	70558.8	113014	28196.1
DALYs (Disability-Adjusted Life Years)	Low SDI	Female	All Ages	Number	1997	70867.2	111002	28871.7
DALYs (Disability-Adjusted Life Years)	Low SDI	Female	All Ages	Number	1998	71458.9	111802	29612.7
DALYs (Disability-Adjusted Life Years)	Low SDI	Female	All Ages	Number	1999	71957.1	110586	30283.6
DALYs (Disability-Adjusted Life Years)	Low SDI	Female	All Ages	Number	2000	71180.8	108767	30887.4
DALYs (Disability-Adjusted Life Years)	Low SDI	Female	All Ages	Number	2001	70264	105276	31535.8
DALYs (Disability-Adjusted Life Years)	Low SDI	Female	All Ages	Number	2002	70383	104835	33207.3
DALYs (Disability-Adjusted Life Years)	Low SDI	Female	All Ages	Number	2003	70623.4	104497	34256.9
DALYs (Disability-Adjusted Life Years)	Low SDI	Female	All Ages	Number	2004	71348.1	104930	34885.1
DALYs (Disability-Adjusted Life Years)	Low SDI	Female	All Ages	Number	2005	72341.7	106455	36169.3
DALYs (Disability-Adjusted Life Years)	Low SDI	Female	All Ages	Number	2006	73643.4	107659	37353.7
DALYs (Disability-Adjusted Life Years)	Low SDI	Female	All Ages	Number	2007	74545.4	107184	38560.7
DALYs (Disability-Adjusted Life Years)	Low SDI	Female	All Ages	Number	2008	75334.6	107685	39637.6
DALYs (Disability-Adjusted Life Years)	Low SDI	Female	All Ages	Number	2009	76212.3	107480	40614.5
DALYs (Disability-Adjusted Life Years)	Low SDI	Female	All Ages	Number	2010	77036.1	107889	42855.4
DALYs (Disability-Adjusted Life Years)	Low SDI	Female	All Ages	Number	2011	78316	108805	44117
DALYs (Disability-Adjusted Life Years)	Low SDI	Female	All Ages	Number	2012	79861.1	111899	45850.9
DALYs (Disability-Adjusted Life Years)	Low SDI	Female	All Ages	Number	2013	82057.3	113983	47365.1
DALYs (Disability-Adjusted Life Years)	Low SDI	Female	All Ages	Number	2014	84016	116620	49726.4
DALYs (Disability-Adjusted Life Years)	Low SDI	Female	All Ages	Number	2015	86401.4	119183	52022
DALYs (Disability-Adjusted Life Years)	Low SDI	Female	All Ages	Number	2016	88168	120402	54061.7
DALYs (Disability-Adjusted Life Years)	Low SDI	Female	All Ages	Number	2017	88877.3	120630	55601.1
DALYs (Disability-Adjusted Life Years)	Low SDI	Female	All Ages	Number	2018	91304.3	124235	57532.8
DALYs (Disability-Adjusted Life Years)	Low SDI	Female	All Ages	Number	2019	93091.9	125980	58649.9
DALYs (Disability-Adjusted Life Years)	Middle SDI	Female	All Ages	Number	1990	172701	219419	104342
DALYs (Disability-Adjusted Life Years)	Middle SDI	Female	All Ages	Number	1991	175257	219959	106887
DALYs (Disability-Adjusted Life Years)	Middle SDI	Female	All Ages	Number	1992	177779	223383	110561
DALYs (Disability-Adjusted Life Years)	Middle SDI	Female	All Ages	Number	1993	177439	219778	111744
DALYs (Disability-Adjusted Life Years)	Middle SDI	Female	All Ages	Number	1994	179916	223974	114202
DALYs (Disability-Adjusted Life Years)	Middle SDI	Female	All Ages	Number	1995	182630	224083	117084
DALYs (Disability-Adjusted Life Years)	Middle SDI	Female	All Ages	Number	1996	184277	226065	119290
DALYs (Disability-Adjusted Life Years)	Middle SDI	Female	All Ages	Number	1997	185796	229333	119769
DALYs (Disability-Adjusted Life Years)	Middle SDI	Female	All Ages	Number	1998	189019	233985	122975
DALYs (Disability-Adjusted Life Years)	Middle SDI	Female	All Ages	Number	1999	193304	241589	128747
DALYs (Disability-Adjusted Life Years)	Middle SDI	Female	All Ages	Number	2000	195323	246176	132192
DALYs (Disability-Adjusted Life Years)	Middle SDI	Female	All Ages	Number	2001	192641	241563	134089
DALYs (Disability-Adjusted Life Years)	Middle SDI	Female	All Ages	Number	2002	191411	246587	136284
DALYs (Disability-Adjusted Life Years)	Middle SDI	Female	All Ages	Number	2003	189397	247503	138755
DALYs (Disability-Adjusted Life Years)	Middle SDI	Female	All Ages	Number	2004	185767	242413	137907
DALYs (Disability-Adjusted Life Years)	Middle SDI	Female	All Ages	Number	2005	183059	236974	140514
DALYs (Disability-Adjusted Life Years)	Middle SDI	Female	All Ages	Number	2006	182787	236604	139974
DALYs (Disability-Adjusted Life Years)	Middle SDI	Female	All Ages	Number	2007	182115	238252	142310
DALYs (Disability-Adjusted Life Years)	Middle SDI	Female	All Ages	Number	2008	182496	236222	141884
DALYs (Disability-Adjusted Life Years)	Middle SDI	Female	All Ages	Number	2009	182699	235412	142979
DALYs (Disability-Adjusted Life Years)	Middle SDI	Female	All Ages	Number	2010	182992	236534	142410
DALYs (Disability-Adjusted Life Years)	Middle SDI	Female	All Ages	Number	2011	182915	241682	142813
DALYs (Disability-Adjusted Life Years)	Middle SDI	Female	All Ages	Number	2012	183844	240294	143479
DALYs (Disability-Adjusted Life Years)	Middle SDI	Female	All Ages	Number	2013	184728	241073	144303
DALYs (Disability-Adjusted Life Years)	Middle SDI	Female	All Ages	Number	2014	185253	241351	144996
DALYs (Disability-Adjusted Life Years)	Middle SDI	Female	All Ages	Number	2015	187158	246860	145996
DALYs (Disability-Adjusted Life Years)	Middle SDI	Female	All Ages	Number	2016	189118	252136	146952
DALYs (Disability-Adjusted Life Years)	Middle SDI	Female	All Ages	Number	2017	189633	252720	150338
DALYs (Disability-Adjusted Life Years)	Middle SDI	Female	All Ages	Number	2018	192891	258917	153502
DALYs (Disability-Adjusted Life Years)	Middle SDI	Female	All Ages	Number	2019	195903	264181	153229
DALYs (Disability-Adjusted Life Years)	Global	Both	All Ages	Number	1990	1.11812e+06	1.31866e+06	836788
DALYs (Disability-Adjusted Life Years)	Global	Both	All Ages	Number	1991	1.13733e+06	1.3309e+06	853785
DALYs (Disability-Adjusted Life Years)	Global	Both	All Ages	Number	1992	1.15791e+06	1.35349e+06	873345
DALYs (Disability-Adjusted Life Years)	Global	Both	All Ages	Number	1993	1.18196e+06	1.37328e+06	899097
DALYs (Disability-Adjusted Life Years)	Global	Both	All Ages	Number	1994	1.21537e+06	1.40319e+06	918277
DALYs (Disability-Adjusted Life Years)	Global	Both	All Ages	Number	1995	1.24754e+06	1.4398e+06	946464
DALYs (Disability-Adjusted Life Years)	Global	Both	All Ages	Number	1996	1.27128e+06	1.46421e+06	965254
DALYs (Disability-Adjusted Life Years)	Global	Both	All Ages	Number	1997	1.29204e+06	1.47683e+06	981493
DALYs (Disability-Adjusted Life Years)	Global	Both	All Ages	Number	1998	1.31843e+06	1.51007e+06	1.00428e+06
DALYs (Disability-Adjusted Life Years)	Global	Both	All Ages	Number	1999	1.36174e+06	1.54705e+06	1.04214e+06
DALYs (Disability-Adjusted Life Years)	Global	Both	All Ages	Number	2000	1.38796e+06	1.57172e+06	1.06789e+06
DALYs (Disability-Adjusted Life Years)	Global	Both	All Ages	Number	2001	1.39669e+06	1.56936e+06	1.08653e+06
DALYs (Disability-Adjusted Life Years)	Global	Both	All Ages	Number	2002	1.40615e+06	1.57055e+06	1.10572e+06
DALYs (Disability-Adjusted Life Years)	Global	Both	All Ages	Number	2003	1.41536e+06	1.56765e+06	1.1258e+06
DALYs (Disability-Adjusted Life Years)	Global	Both	All Ages	Number	2004	1.42107e+06	1.57102e+06	1.13603e+06
DALYs (Disability-Adjusted Life Years)	Global	Both	All Ages	Number	2005	1.44056e+06	1.59183e+06	1.15084e+06
DALYs (Disability-Adjusted Life Years)	Global	Both	All Ages	Number	2006	1.45611e+06	1.60509e+06	1.173e+06
DALYs (Disability-Adjusted Life Years)	Global	Both	All Ages	Number	2007	1.47496e+06	1.63632e+06	1.18555e+06
DALYs (Disability-Adjusted Life Years)	Global	Both	All Ages	Number	2008	1.49737e+06	1.65601e+06	1.19815e+06
DALYs (Disability-Adjusted Life Years)	Global	Both	All Ages	Number	2009	1.5102e+06	1.6695e+06	1.20946e+06
DALYs (Disability-Adjusted Life Years)	Global	Both	All Ages	Number	2010	1.53024e+06	1.68855e+06	1.21679e+06
DALYs (Disability-Adjusted Life Years)	Global	Both	All Ages	Number	2011	1.55002e+06	1.7136e+06	1.22427e+06
DALYs (Disability-Adjusted Life Years)	Global	Both	All Ages	Number	2012	1.56936e+06	1.73984e+06	1.24246e+06
DALYs (Disability-Adjusted Life Years)	Global	Both	All Ages	Number	2013	1.59194e+06	1.76007e+06	1.261e+06
DALYs (Disability-Adjusted Life Years)	Global	Both	All Ages	Number	2014	1.61465e+06	1.78727e+06	1.265e+06
DALYs (Disability-Adjusted Life Years)	Global	Both	All Ages	Number	2015	1.64777e+06	1.83077e+06	1.29301e+06
DALYs (Disability-Adjusted Life Years)	Global	Both	All Ages	Number	2016	1.67035e+06	1.86301e+06	1.30753e+06
DALYs (Disability-Adjusted Life Years)	Global	Both	All Ages	Number	2017	1.67529e+06	1.87509e+06	1.3073e+06
DALYs (Disability-Adjusted Life Years)	Global	Both	All Ages	Number	2018	1.70076e+06	1.91585e+06	1.32558e+06
DALYs (Disability-Adjusted Life Years)	Global	Both	All Ages	Number	2019	1.72359e+06	1.93525e+06	1.35567e+06
DALYs (Disability-Adjusted Life Years)	High-middle SDI	Both	All Ages	Number	1990	213598	253168	170094
DALYs (Disability-Adjusted Life Years)	High-middle SDI	Both	All Ages	Number	1991	218016	258380	173592
DALYs (Disability-Adjusted Life Years)	High-middle SDI	Both	All Ages	Number	1992	223751	266165	179243
DALYs (Disability-Adjusted Life Years)	High-middle SDI	Both	All Ages	Number	1993	232706	273713	188584
DALYs (Disability-Adjusted Life Years)	High-middle SDI	Both	All Ages	Number	1994	243975	285341	195726
DALYs (Disability-Adjusted Life Years)	High-middle SDI	Both	All Ages	Number	1995	252488	289097	200248
DALYs (Disability-Adjusted Life Years)	High-middle SDI	Both	All Ages	Number	1996	256169	287789	201514
DALYs (Disability-Adjusted Life Years)	High-middle SDI	Both	All Ages	Number	1997	259304	287300	203986
DALYs (Disability-Adjusted Life Years)	High-middle SDI	Both	All Ages	Number	1998	262945	288214	207477
DALYs (Disability-Adjusted Life Years)	High-middle SDI	Both	All Ages	Number	1999	272982	299309	217464
DALYs (Disability-Adjusted Life Years)	High-middle SDI	Both	All Ages	Number	2000	277789	301910	221877
DALYs (Disability-Adjusted Life Years)	High-middle SDI	Both	All Ages	Number	2001	278244	301439	222897
DALYs (Disability-Adjusted Life Years)	High-middle SDI	Both	All Ages	Number	2002	276855	301993	224381
DALYs (Disability-Adjusted Life Years)	High-middle SDI	Both	All Ages	Number	2003	278856	306695	224971
DALYs (Disability-Adjusted Life Years)	High-middle SDI	Both	All Ages	Number	2004	280859	309949	227980
DALYs (Disability-Adjusted Life Years)	High-middle SDI	Both	All Ages	Number	2005	288030	318624	229805
DALYs (Disability-Adjusted Life Years)	High-middle SDI	Both	All Ages	Number	2006	288233	315557	230050
DALYs (Disability-Adjusted Life Years)	High-middle SDI	Both	All Ages	Number	2007	292208	316365	231828
DALYs (Disability-Adjusted Life Years)	High-middle SDI	Both	All Ages	Number	2008	297170	321198	234476
DALYs (Disability-Adjusted Life Years)	High-middle SDI	Both	All Ages	Number	2009	297765	319382	231601
DALYs (Disability-Adjusted Life Years)	High-middle SDI	Both	All Ages	Number	2010	302008	323870	232587
DALYs (Disability-Adjusted Life Years)	High-middle SDI	Both	All Ages	Number	2011	303007	327034	230011
DALYs (Disability-Adjusted Life Years)	High-middle SDI	Both	All Ages	Number	2012	305398	329718	228771
DALYs (Disability-Adjusted Life Years)	High-middle SDI	Both	All Ages	Number	2013	309083	335342	229696
DALYs (Disability-Adjusted Life Years)	High-middle SDI	Both	All Ages	Number	2014	315329	343935	233059
DALYs (Disability-Adjusted Life Years)	High-middle SDI	Both	All Ages	Number	2015	321820	351086	236191
DALYs (Disability-Adjusted Life Years)	High-middle SDI	Both	All Ages	Number	2016	324727	355882	239343
DALYs (Disability-Adjusted Life Years)	High-middle SDI	Both	All Ages	Number	2017	321456	355930	236285
DALYs (Disability-Adjusted Life Years)	High-middle SDI	Both	All Ages	Number	2018	322956	361117	236807
DALYs (Disability-Adjusted Life Years)	High-middle SDI	Both	All Ages	Number	2019	325011	365718	238951
DALYs (Disability-Adjusted Life Years)	High SDI	Both	All Ages	Number	1990	157798	234559	131725
DALYs (Disability-Adjusted Life Years)	High SDI	Both	All Ages	Number	1991	161177	236526	134866
DALYs (Disability-Adjusted Life Years)	High SDI	Both	All Ages	Number	1992	164975	237679	138492
DALYs (Disability-Adjusted Life Years)	High SDI	Both	All Ages	Number	1993	170451	241098	144111
DALYs (Disability-Adjusted Life Years)	High SDI	Both	All Ages	Number	1994	176101	242810	149789
DALYs (Disability-Adjusted Life Years)	High SDI	Both	All Ages	Number	1995	184275	245622	158247
DALYs (Disability-Adjusted Life Years)	High SDI	Both	All Ages	Number	1996	191641	245947	165033
DALYs (Disability-Adjusted Life Years)	High SDI	Both	All Ages	Number	1997	201140	245411	169459
DALYs (Disability-Adjusted Life Years)	High SDI	Both	All Ages	Number	1998	216235	245711	170933
DALYs (Disability-Adjusted Life Years)	High SDI	Both	All Ages	Number	1999	238635	259191	172857
DALYs (Disability-Adjusted Life Years)	High SDI	Both	All Ages	Number	2000	257818	284835	174575
DALYs (Disability-Adjusted Life Years)	High SDI	Both	All Ages	Number	2001	272401	304836	176688
DALYs (Disability-Adjusted Life Years)	High SDI	Both	All Ages	Number	2002	285220	322124	179566
DALYs (Disability-Adjusted Life Years)	High SDI	Both	All Ages	Number	2003	295862	336733	182008
DALYs (Disability-Adjusted Life Years)	High SDI	Both	All Ages	Number	2004	302154	345806	180838
DALYs (Disability-Adjusted Life Years)	High SDI	Both	All Ages	Number	2005	310228	356545	182687
DALYs (Disability-Adjusted Life Years)	High SDI	Both	All Ages	Number	2006	315947	364536	182558
DALYs (Disability-Adjusted Life Years)	High SDI	Both	All Ages	Number	2007	322085	372735	183211
DALYs (Disability-Adjusted Life Years)	High SDI	Both	All Ages	Number	2008	328115	380884	184245
DALYs (Disability-Adjusted Life Years)	High SDI	Both	All Ages	Number	2009	332751	387192	187099
DALYs (Disability-Adjusted Life Years)	High SDI	Both	All Ages	Number	2010	338164	394575	189329
DALYs (Disability-Adjusted Life Years)	High SDI	Both	All Ages	Number	2011	344850	403489	191641
DALYs (Disability-Adjusted Life Years)	High SDI	Both	All Ages	Number	2012	351482	412038	194096
DALYs (Disability-Adjusted Life Years)	High SDI	Both	All Ages	Number	2013	357990	420765	195599
DALYs (Disability-Adjusted Life Years)	High SDI	Both	All Ages	Number	2014	364597	429960	197842
DALYs (Disability-Adjusted Life Years)	High SDI	Both	All Ages	Number	2015	372172	439096	201309
DALYs (Disability-Adjusted Life Years)	High SDI	Both	All Ages	Number	2016	376749	445132	204914
DALYs (Disability-Adjusted Life Years)	High SDI	Both	All Ages	Number	2017	377838	448467	206398
DALYs (Disability-Adjusted Life Years)	High SDI	Both	All Ages	Number	2018	382027	455457	209214
DALYs (Disability-Adjusted Life Years)	High SDI	Both	All Ages	Number	2019	386324	461396	212208
DALYs (Disability-Adjusted Life Years)	Low-middle SDI	Both	All Ages	Number	1990	212420	271283	138860
DALYs (Disability-Adjusted Life Years)	Low-middle SDI	Both	All Ages	Number	1991	215441	273303	142691
DALYs (Disability-Adjusted Life Years)	Low-middle SDI	Both	All Ages	Number	1992	218670	274569	145770
DALYs (Disability-Adjusted Life Years)	Low-middle SDI	Both	All Ages	Number	1993	221834	278021	149664
DALYs (Disability-Adjusted Life Years)	Low-middle SDI	Both	All Ages	Number	1994	226435	283093	153400
DALYs (Disability-Adjusted Life Years)	Low-middle SDI	Both	All Ages	Number	1995	231242	288750	157207
DALYs (Disability-Adjusted Life Years)	Low-middle SDI	Both	All Ages	Number	1996	236178	293797	160251
DALYs (Disability-Adjusted Life Years)	Low-middle SDI	Both	All Ages	Number	1997	242360	302599	165414
DALYs (Disability-Adjusted Life Years)	Low-middle SDI	Both	All Ages	Number	1998	245420	303823	170098
DALYs (Disability-Adjusted Life Years)	Low-middle SDI	Both	All Ages	Number	1999	247992	306838	173164
DALYs (Disability-Adjusted Life Years)	Low-middle SDI	Both	All Ages	Number	2000	250797	307981	177164
DALYs (Disability-Adjusted Life Years)	Low-middle SDI	Both	All Ages	Number	2001	251770	309264	183132
DALYs (Disability-Adjusted Life Years)	Low-middle SDI	Both	All Ages	Number	2002	251777	309422	185026
DALYs (Disability-Adjusted Life Years)	Low-middle SDI	Both	All Ages	Number	2003	250158	306331	189167
DALYs (Disability-Adjusted Life Years)	Low-middle SDI	Both	All Ages	Number	2004	250672	305992	193561
DALYs (Disability-Adjusted Life Years)	Low-middle SDI	Both	All Ages	Number	2005	255714	314193	198583
DALYs (Disability-Adjusted Life Years)	Low-middle SDI	Both	All Ages	Number	2006	261498	320545	204317
DALYs (Disability-Adjusted Life Years)	Low-middle SDI	Both	All Ages	Number	2007	265680	329632	209225
DALYs (Disability-Adjusted Life Years)	Low-middle SDI	Both	All Ages	Number	2008	270582	329925	213045
DALYs (Disability-Adjusted Life Years)	Low-middle SDI	Both	All Ages	Number	2009	272623	337653	215312
DALYs (Disability-Adjusted Life Years)	Low-middle SDI	Both	All Ages	Number	2010	277815	339995	222168
DALYs (Disability-Adjusted Life Years)	Low-middle SDI	Both	All Ages	Number	2011	283967	345441	227480
DALYs (Disability-Adjusted Life Years)	Low-middle SDI	Both	All Ages	Number	2012	286990	349374	230667
DALYs (Disability-Adjusted Life Years)	Low-middle SDI	Both	All Ages	Number	2013	291208	352118	234049
DALYs (Disability-Adjusted Life Years)	Low-middle SDI	Both	All Ages	Number	2014	294498	357407	237524
DALYs (Disability-Adjusted Life Years)	Low-middle SDI	Both	All Ages	Number	2015	301703	367441	243627
DALYs (Disability-Adjusted Life Years)	Low-middle SDI	Both	All Ages	Number	2016	307719	376979	251766
DALYs (Disability-Adjusted Life Years)	Low-middle SDI	Both	All Ages	Number	2017	311010	379663	251277
DALYs (Disability-Adjusted Life Years)	Low-middle SDI	Both	All Ages	Number	2018	318794	389406	258363
DALYs (Disability-Adjusted Life Years)	Low-middle SDI	Both	All Ages	Number	2019	325380	395760	262876
DALYs (Disability-Adjusted Life Years)	Low SDI	Both	All Ages	Number	1990	153841	223337	79369.1
DALYs (Disability-Adjusted Life Years)	Low SDI	Both	All Ages	Number	1991	155759	224927	81770.9
DALYs (Disability-Adjusted Life Years)	Low SDI	Both	All Ages	Number	1992	158071	226043	83933.8
DALYs (Disability-Adjusted Life Years)	Low SDI	Both	All Ages	Number	1993	160437	226893	85885.8
DALYs (Disability-Adjusted Life Years)	Low SDI	Both	All Ages	Number	1994	162277	228119	88655.9
DALYs (Disability-Adjusted Life Years)	Low SDI	Both	All Ages	Number	1995	163484	227901	90292.6
DALYs (Disability-Adjusted Life Years)	Low SDI	Both	All Ages	Number	1996	165815	230363	92535.9
DALYs (Disability-Adjusted Life Years)	Low SDI	Both	All Ages	Number	1997	166719	230055	94122.3
DALYs (Disability-Adjusted Life Years)	Low SDI	Both	All Ages	Number	1998	168110	229854	96420.5
DALYs (Disability-Adjusted Life Years)	Low SDI	Both	All Ages	Number	1999	169282	228044	98046.8
DALYs (Disability-Adjusted Life Years)	Low SDI	Both	All Ages	Number	2000	168488	225873	99913.5
DALYs (Disability-Adjusted Life Years)	Low SDI	Both	All Ages	Number	2001	167570	222518	102869
DALYs (Disability-Adjusted Life Years)	Low SDI	Both	All Ages	Number	2002	168711	220005	105807
DALYs (Disability-Adjusted Life Years)	Low SDI	Both	All Ages	Number	2003	170547	220775	108370
DALYs (Disability-Adjusted Life Years)	Low SDI	Both	All Ages	Number	2004	173045	223510	112370
DALYs (Disability-Adjusted Life Years)	Low SDI	Both	All Ages	Number	2005	175843	227115	116005
DALYs (Disability-Adjusted Life Years)	Low SDI	Both	All Ages	Number	2006	179437	228525	120143
DALYs (Disability-Adjusted Life Years)	Low SDI	Both	All Ages	Number	2007	182754	231323	124367
DALYs (Disability-Adjusted Life Years)	Low SDI	Both	All Ages	Number	2008	185477	231691	128054
DALYs (Disability-Adjusted Life Years)	Low SDI	Both	All Ages	Number	2009	188328	234126	132180
DALYs (Disability-Adjusted Life Years)	Low SDI	Both	All Ages	Number	2010	190930	237222	137017
DALYs (Disability-Adjusted Life Years)	Low SDI	Both	All Ages	Number	2011	194593	241748	141567
DALYs (Disability-Adjusted Life Years)	Low SDI	Both	All Ages	Number	2012	198699	248372	144683
DALYs (Disability-Adjusted Life Years)	Low SDI	Both	All Ages	Number	2013	203988	253458	149746
DALYs (Disability-Adjusted Life Years)	Low SDI	Both	All Ages	Number	2014	207646	258020	154153
DALYs (Disability-Adjusted Life Years)	Low SDI	Both	All Ages	Number	2015	213615	271442	159011
DALYs (Disability-Adjusted Life Years)	Low SDI	Both	All Ages	Number	2016	218042	279128	162542
DALYs (Disability-Adjusted Life Years)	Low SDI	Both	All Ages	Number	2017	220521	283106	165035
DALYs (Disability-Adjusted Life Years)	Low SDI	Both	All Ages	Number	2018	226451	292155	169048
DALYs (Disability-Adjusted Life Years)	Low SDI	Both	All Ages	Number	2019	230948	299550	173533
DALYs (Disability-Adjusted Life Years)	Middle SDI	Both	All Ages	Number	1990	379686	449484	280634
DALYs (Disability-Adjusted Life Years)	Middle SDI	Both	All Ages	Number	1991	386146	452014	287219
DALYs (Disability-Adjusted Life Years)	Middle SDI	Both	All Ages	Number	1992	391640	462156	293503
DALYs (Disability-Adjusted Life Years)	Middle SDI	Both	All Ages	Number	1993	395709	470969	300236
DALYs (Disability-Adjusted Life Years)	Middle SDI	Both	All Ages	Number	1994	405750	482071	308807
DALYs (Disability-Adjusted Life Years)	Middle SDI	Both	All Ages	Number	1995	415202	490794	313306
DALYs (Disability-Adjusted Life Years)	Middle SDI	Both	All Ages	Number	1996	420606	502843	321666
DALYs (Disability-Adjusted Life Years)	Middle SDI	Both	All Ages	Number	1997	421619	495903	321265
DALYs (Disability-Adjusted Life Years)	Middle SDI	Both	All Ages	Number	1998	424802	502606	325030
DALYs (Disability-Adjusted Life Years)	Middle SDI	Both	All Ages	Number	1999	431889	513970	337476
DALYs (Disability-Adjusted Life Years)	Middle SDI	Both	All Ages	Number	2000	432071	523523	344936
DALYs (Disability-Adjusted Life Years)	Middle SDI	Both	All Ages	Number	2001	425675	525937	353116
DALYs (Disability-Adjusted Life Years)	Middle SDI	Both	All Ages	Number	2002	422530	526077	357190
DALYs (Disability-Adjusted Life Years)	Middle SDI	Both	All Ages	Number	2003	418848	528113	362765
DALYs (Disability-Adjusted Life Years)	Middle SDI	Both	All Ages	Number	2004	413232	519710	362041
DALYs (Disability-Adjusted Life Years)	Middle SDI	Both	All Ages	Number	2005	409613	517863	360008
DALYs (Disability-Adjusted Life Years)	Middle SDI	Both	All Ages	Number	2006	409834	521211	362904
DALYs (Disability-Adjusted Life Years)	Middle SDI	Both	All Ages	Number	2007	411050	522392	366192
DALYs (Disability-Adjusted Life Years)	Middle SDI	Both	All Ages	Number	2008	414820	527366	369492
DALYs (Disability-Adjusted Life Years)	Middle SDI	Both	All Ages	Number	2009	417509	528043	373088
DALYs (Disability-Adjusted Life Years)	Middle SDI	Both	All Ages	Number	2010	420089	532595	371291
DALYs (Disability-Adjusted Life Years)	Middle SDI	Both	All Ages	Number	2011	422345	543295	370796
DALYs (Disability-Adjusted Life Years)	Middle SDI	Both	All Ages	Number	2012	425518	539948	375959
DALYs (Disability-Adjusted Life Years)	Middle SDI	Both	All Ages	Number	2013	428373	542084	376565
DALYs (Disability-Adjusted Life Years)	Middle SDI	Both	All Ages	Number	2014	431265	542997	379098
DALYs (Disability-Adjusted Life Years)	Middle SDI	Both	All Ages	Number	2015	437114	550853	382147
DALYs (Disability-Adjusted Life Years)	Middle SDI	Both	All Ages	Number	2016	441751	562344	382616
DALYs (Disability-Adjusted Life Years)	Middle SDI	Both	All Ages	Number	2017	443103	562557	382713
DALYs (Disability-Adjusted Life Years)	Middle SDI	Both	All Ages	Number	2018	449142	573910	386754
DALYs (Disability-Adjusted Life Years)	Middle SDI	Both	All Ages	Number	2019	454529	582657	390817
