# Supplementary material for: The Global, Regional, and National Burden and Trends of Infective Endocarditis From 1990 to 2019: Results From the Global Burden of Disease Study 2019
Source: Front Med (Lausanne). 2022 Mar 9;9:774224. doi: 10.3389/fmed.2022.774224 (PMC8959916; doi:10.3389/fmed.2022.774224)
Supplement: Supplementary file 2 [file Data_Sheet_2.XLSX]

## Sheet: Sheet1
measure_name	location_name	sex_name	age_name	metric_name	year	val	upper	lower
Incidence	Global	Male	Under 5	Number	1990	46677.2	63384.3	33584.1
Incidence	Global	Male	Under 5	Number	1991	47103.6	63680.1	34123.2
Incidence	Global	Male	Under 5	Number	1992	47173.8	63635.1	34408.6
Incidence	Global	Male	Under 5	Number	1993	46931.6	63181.6	34560.8
Incidence	Global	Male	Under 5	Number	1994	46467.5	62474.4	34324.3
Incidence	Global	Male	Under 5	Number	1995	45876.6	61356.9	33952.8
Incidence	Global	Male	Under 5	Number	1996	45250.7	60475.4	33532.9
Incidence	Global	Male	Under 5	Number	1997	44602.9	59708.2	33076.4
Incidence	Global	Male	Under 5	Number	1998	43954.3	58899.6	32587.9
Incidence	Global	Male	Under 5	Number	1999	43323.9	58107.3	32094.1
Incidence	Global	Male	Under 5	Number	2000	42733.9	57413	31620.9
Incidence	Global	Male	Under 5	Number	2001	42154.5	56635.9	31054.6
Incidence	Global	Male	Under 5	Number	2002	41580.6	55905	30506.3
Incidence	Global	Male	Under 5	Number	2003	41045	55280.8	30067.6
Incidence	Global	Male	Under 5	Number	2004	40559.4	54597.3	29681
Incidence	Global	Male	Under 5	Number	2005	40122.4	54056.3	29329.6
Incidence	Global	Male	Under 5	Number	2006	39578.7	53460.4	28914.6
Incidence	Global	Male	Under 5	Number	2007	38904.8	52706.4	28429.8
Incidence	Global	Male	Under 5	Number	2008	38262.1	51891.4	27893.5
Incidence	Global	Male	Under 5	Number	2009	37819.8	51373.9	27489.2
Incidence	Global	Male	Under 5	Number	2010	37776.4	51324.9	27406.1
Incidence	Global	Male	Under 5	Number	2011	38034.7	51728.1	27540.5
Incidence	Global	Male	Under 5	Number	2012	38355.2	52152.8	27721.9
Incidence	Global	Male	Under 5	Number	2013	38671	52605.6	27889.4
Incidence	Global	Male	Under 5	Number	2014	38905.4	52943.9	28057.1
Incidence	Global	Male	Under 5	Number	2015	39125.2	53348.5	28189.3
Incidence	Global	Male	Under 5	Number	2016	39014.2	53804.6	27565.9
Incidence	Global	Male	Under 5	Number	2017	38900.1	54315.1	26857.1
Incidence	Global	Male	Under 5	Number	2018	39383.9	55011	27274.5
Incidence	Global	Male	Under 5	Number	2019	40315.6	56318.7	28064.5
Incidence	Global	Male	5-14 years	Number	1990	37523.2	60526.2	23235.1
Incidence	Global	Male	5-14 years	Number	1991	37551.3	60073.2	23448.8
Incidence	Global	Male	5-14 years	Number	1992	37721.9	59905.1	23710.1
Incidence	Global	Male	5-14 years	Number	1993	37993	59968.3	23975.2
Incidence	Global	Male	5-14 years	Number	1994	38310.3	60142.6	24190.7
Incidence	Global	Male	5-14 years	Number	1995	38612.1	60398.1	24402.3
Incidence	Global	Male	5-14 years	Number	1996	38815.2	60827	24552
Incidence	Global	Male	5-14 years	Number	1997	38884.2	61286.1	24556.5
Incidence	Global	Male	5-14 years	Number	1998	38813.8	61621.1	24370.6
Incidence	Global	Male	5-14 years	Number	1999	38614	61787	24126.3
Incidence	Global	Male	5-14 years	Number	2000	38278.5	61687.1	23827.4
Incidence	Global	Male	5-14 years	Number	2001	37823.2	61061.9	23491.1
Incidence	Global	Male	5-14 years	Number	2002	37281.8	60223.3	23168.5
Incidence	Global	Male	5-14 years	Number	2003	36681.9	59274.5	22794.5
Incidence	Global	Male	5-14 years	Number	2004	36067.6	58319.4	22418.2
Incidence	Global	Male	5-14 years	Number	2005	35477.9	57405.2	22013.3
Incidence	Global	Male	5-14 years	Number	2006	34736.6	56073.7	21520.2
Incidence	Global	Male	5-14 years	Number	2007	33828.7	54668.7	20947.6
Incidence	Global	Male	5-14 years	Number	2008	32999.4	53442.1	20438.1
Incidence	Global	Male	5-14 years	Number	2009	32469.2	52589.8	20118.1
Incidence	Global	Male	5-14 years	Number	2010	32457.2	52440.1	20095.7
Incidence	Global	Male	5-14 years	Number	2011	32805.3	53062.8	20302.1
Incidence	Global	Male	5-14 years	Number	2012	33211.7	53789.9	20558.4
Incidence	Global	Male	5-14 years	Number	2013	33669.3	54571.6	20841.6
Incidence	Global	Male	5-14 years	Number	2014	34162.4	55382.8	21134.2
Incidence	Global	Male	5-14 years	Number	2015	34679.7	56243.5	21421.5
Incidence	Global	Male	5-14 years	Number	2016	35762	58576	21786.3
Incidence	Global	Male	5-14 years	Number	2017	36919.4	61175.3	22143.7
Incidence	Global	Male	5-14 years	Number	2018	37768.2	62714.8	22667
Incidence	Global	Male	5-14 years	Number	2019	38782.7	64503.1	23393.8
Incidence	Global	Male	15-49 years	Number	1990	90640.1	121623	64078.4
Incidence	Global	Male	15-49 years	Number	1991	91156	121930	64735.4
Incidence	Global	Male	15-49 years	Number	1992	91949.6	122027	65669.9
Incidence	Global	Male	15-49 years	Number	1993	93028.3	123039	66995
Incidence	Global	Male	15-49 years	Number	1994	94476.8	124724	68401.6
Incidence	Global	Male	15-49 years	Number	1995	96344	126983	70161.5
Incidence	Global	Male	15-49 years	Number	1996	98703.3	129901	71799.3
Incidence	Global	Male	15-49 years	Number	1997	101315	133212	73529.5
Incidence	Global	Male	15-49 years	Number	1998	104245	137375	75471.2
Incidence	Global	Male	15-49 years	Number	1999	107135	141237	77752.3
Incidence	Global	Male	15-49 years	Number	2000	110112	145154	80367.5
Incidence	Global	Male	15-49 years	Number	2001	112773	148450	82570.3
Incidence	Global	Male	15-49 years	Number	2002	115484	151503	84517
Incidence	Global	Male	15-49 years	Number	2003	118119	154627	86658.9
Incidence	Global	Male	15-49 years	Number	2004	120568	158073	88692.4
Incidence	Global	Male	15-49 years	Number	2005	122778	161177	90358.3
Incidence	Global	Male	15-49 years	Number	2006	124687	163511	91953.8
Incidence	Global	Male	15-49 years	Number	2007	126397	165511	93440.1
Incidence	Global	Male	15-49 years	Number	2008	128043	167332	94602.5
Incidence	Global	Male	15-49 years	Number	2009	129780	169531	95773.3
Incidence	Global	Male	15-49 years	Number	2010	131891	172561	97313.3
Incidence	Global	Male	15-49 years	Number	2011	134348	175699	99107.2
Incidence	Global	Male	15-49 years	Number	2012	136874	178978	100958
Incidence	Global	Male	15-49 years	Number	2013	139336	182288	102842
Incidence	Global	Male	15-49 years	Number	2014	141734	185656	104407
Incidence	Global	Male	15-49 years	Number	2015	144114	189105	106068
Incidence	Global	Male	15-49 years	Number	2016	147983	195275	107504
Incidence	Global	Male	15-49 years	Number	2017	151938	202375	108815
Incidence	Global	Male	15-49 years	Number	2018	155173	207263	110778
Incidence	Global	Male	15-49 years	Number	2019	158968	212874	112788
Incidence	Global	Male	50-69 years	Number	1990	55357.5	77338.9	40410
Incidence	Global	Male	50-69 years	Number	1991	57066.2	78740.8	42180.7
Incidence	Global	Male	50-69 years	Number	1992	58833.8	80479.5	43894
Incidence	Global	Male	50-69 years	Number	1993	60693.6	82344	45659.5
Incidence	Global	Male	50-69 years	Number	1994	62610	84299	47304.5
Incidence	Global	Male	50-69 years	Number	1995	64524.3	86296.6	48980.4
Incidence	Global	Male	50-69 years	Number	1996	66850.1	89116.6	50793.3
Incidence	Global	Male	50-69 years	Number	1997	69944.7	93051.7	53330
Incidence	Global	Male	50-69 years	Number	1998	73352.9	97453.9	56021.9
Incidence	Global	Male	50-69 years	Number	1999	77112.2	102290	59049.7
Incidence	Global	Male	50-69 years	Number	2000	80689.2	106882	62034.2
Incidence	Global	Male	50-69 years	Number	2001	84789.4	112067	65228.5
Incidence	Global	Male	50-69 years	Number	2002	89466.2	118315	68763
Incidence	Global	Male	50-69 years	Number	2003	94498.9	125008	72573.5
Incidence	Global	Male	50-69 years	Number	2004	99715.1	131709	76640.3
Incidence	Global	Male	50-69 years	Number	2005	104822	138326	80692.7
Incidence	Global	Male	50-69 years	Number	2006	110110	145144	84973
Incidence	Global	Male	50-69 years	Number	2007	115869	152412	89485.5
Incidence	Global	Male	50-69 years	Number	2008	121798	160230	94236.9
Incidence	Global	Male	50-69 years	Number	2009	127810	168362	98934.2
Incidence	Global	Male	50-69 years	Number	2010	133522	176252	103520
Incidence	Global	Male	50-69 years	Number	2011	139405	184183	108054
Incidence	Global	Male	50-69 years	Number	2012	145963	192727	113356
Incidence	Global	Male	50-69 years	Number	2013	152833	201642	118637
Incidence	Global	Male	50-69 years	Number	2014	160075	211098	124190
Incidence	Global	Male	50-69 years	Number	2015	167204	221260	129387
Incidence	Global	Male	50-69 years	Number	2016	174653	234017	133452
Incidence	Global	Male	50-69 years	Number	2017	181380	246801	136544
Incidence	Global	Male	50-69 years	Number	2018	189044	258265	141548
Incidence	Global	Male	50-69 years	Number	2019	197895	270855	147959
Incidence	Global	Male	70+ years	Number	1990	30606.1	38905.2	22727.2
Incidence	Global	Male	70+ years	Number	1991	32536.5	41015.5	24412.9
Incidence	Global	Male	70+ years	Number	1992	34643.3	43260	26189.7
Incidence	Global	Male	70+ years	Number	1993	36865.3	45794.3	28145.9
Incidence	Global	Male	70+ years	Number	1994	39227.1	48850.3	30103.8
Incidence	Global	Male	70+ years	Number	1995	41786.8	51834.2	32100.3
Incidence	Global	Male	70+ years	Number	1996	44635.4	55231.2	34412
Incidence	Global	Male	70+ years	Number	1997	47911.7	59082.6	37019.8
Incidence	Global	Male	70+ years	Number	1998	51539.2	63447.4	39889.7
Incidence	Global	Male	70+ years	Number	1999	55405.1	68155.6	42888.1
Incidence	Global	Male	70+ years	Number	2000	59457	73270.2	46054
Incidence	Global	Male	70+ years	Number	2001	63803.5	78668	49478.9
Incidence	Global	Male	70+ years	Number	2002	68475.6	84243.1	53207.9
Incidence	Global	Male	70+ years	Number	2003	73407.9	90700.7	57130.2
Incidence	Global	Male	70+ years	Number	2004	78546.8	97047.8	61120.1
Incidence	Global	Male	70+ years	Number	2005	83759.7	103016	65218.1
Incidence	Global	Male	70+ years	Number	2006	89412.3	109497	69729.1
Incidence	Global	Male	70+ years	Number	2007	95776	116872	74916.5
Incidence	Global	Male	70+ years	Number	2008	102425	125059	80125.4
Incidence	Global	Male	70+ years	Number	2009	108942	132550	85243
Incidence	Global	Male	70+ years	Number	2010	114903	139522	89798.9
Incidence	Global	Male	70+ years	Number	2011	120411	146026	94153.5
Incidence	Global	Male	70+ years	Number	2012	125815	152727	98454
Incidence	Global	Male	70+ years	Number	2013	131298	159492	102689
Incidence	Global	Male	70+ years	Number	2014	136797	166029	106778
Incidence	Global	Male	70+ years	Number	2015	142237	173182	110579
Incidence	Global	Male	70+ years	Number	2016	148221	182401	114669
Incidence	Global	Male	70+ years	Number	2017	155494	192619	119684
Incidence	Global	Male	70+ years	Number	2018	163765	203878	125060
Incidence	Global	Male	70+ years	Number	2019	174134	217591	132576
Incidence	Global	Female	Under 5	Number	1990	32955.6	45303.6	23437.1
Incidence	Global	Female	Under 5	Number	1991	33173.4	45223.1	23910.6
Incidence	Global	Female	Under 5	Number	1992	33104.6	44808.5	24020.6
Incidence	Global	Female	Under 5	Number	1993	32787.9	44174.2	23981.7
Incidence	Global	Female	Under 5	Number	1994	32303.5	43535.5	23657.5
Incidence	Global	Female	Under 5	Number	1995	31738.4	42630.7	23247.5
Incidence	Global	Female	Under 5	Number	1996	31153.7	41839.8	22785.6
Incidence	Global	Female	Under 5	Number	1997	30544.4	41097.1	22309.4
Incidence	Global	Female	Under 5	Number	1998	29932.3	40473.3	21771.4
Incidence	Global	Female	Under 5	Number	1999	29341.7	39847.9	21178.4
Incidence	Global	Female	Under 5	Number	2000	28798.1	39171.1	20706.3
Incidence	Global	Female	Under 5	Number	2001	28285.8	38586.5	20311.8
Incidence	Global	Female	Under 5	Number	2002	27796.4	38030.6	19934.6
Incidence	Global	Female	Under 5	Number	2003	27347.2	37422.7	19582.9
Incidence	Global	Female	Under 5	Number	2004	26939.2	36832.9	19267.8
Incidence	Global	Female	Under 5	Number	2005	26564	36286.3	19010.8
Incidence	Global	Female	Under 5	Number	2006	26106.4	35737.6	18707.4
Incidence	Global	Female	Under 5	Number	2007	25554.4	35127.6	18323
Incidence	Global	Female	Under 5	Number	2008	25027.3	34513.1	17840.1
Incidence	Global	Female	Under 5	Number	2009	24642.6	34047.3	17456.9
Incidence	Global	Female	Under 5	Number	2010	24546.5	33971.7	17328.9
Incidence	Global	Female	Under 5	Number	2011	24669.9	34112.9	17418.6
Incidence	Global	Female	Under 5	Number	2012	24838.4	34400	17532.6
Incidence	Global	Female	Under 5	Number	2013	25006.8	34744	17643.9
Incidence	Global	Female	Under 5	Number	2014	25124.3	35038.3	17707.3
Incidence	Global	Female	Under 5	Number	2015	25256.2	35363.5	17750.1
Incidence	Global	Female	Under 5	Number	2016	25217.7	35698.6	17360.4
Incidence	Global	Female	Under 5	Number	2017	25168	36217.7	17036.6
Incidence	Global	Female	Under 5	Number	2018	25438.4	36514.8	17162.8
Incidence	Global	Female	Under 5	Number	2019	25965.5	37297	17514.5
Incidence	Global	Female	5-14 years	Number	1990	29301.8	47876.9	17779.9
Incidence	Global	Female	5-14 years	Number	1991	29264.4	47443.9	17898.9
Incidence	Global	Female	5-14 years	Number	1992	29337.1	47226.1	18027.2
Incidence	Global	Female	5-14 years	Number	1993	29485.2	47377.4	18193.5
Incidence	Global	Female	5-14 years	Number	1994	29660	47639.6	18386.2
Incidence	Global	Female	5-14 years	Number	1995	29804.8	47673.6	18530.9
Incidence	Global	Female	5-14 years	Number	1996	29844.4	47826.8	18545
Incidence	Global	Female	5-14 years	Number	1997	29759.4	47866.8	18425.9
Incidence	Global	Female	5-14 years	Number	1998	29558.9	47765.2	18199
Incidence	Global	Female	5-14 years	Number	1999	29262.2	47513.7	17950.6
Incidence	Global	Female	5-14 years	Number	2000	28869.5	47083.2	17624.9
Incidence	Global	Female	5-14 years	Number	2001	28395.9	46424.3	17292.8
Incidence	Global	Female	5-14 years	Number	2002	27868.9	45643.4	16965.2
Incidence	Global	Female	5-14 years	Number	2003	27307	44768.3	16644.2
Incidence	Global	Female	5-14 years	Number	2004	26747.5	44025.9	16288.9
Incidence	Global	Female	5-14 years	Number	2005	26227.7	43406.9	15951.6
Incidence	Global	Female	5-14 years	Number	2006	25609	42471.7	15539.9
Incidence	Global	Female	5-14 years	Number	2007	24870.7	41198.1	15011.3
Incidence	Global	Female	5-14 years	Number	2008	24198	40109.4	14527.2
Incidence	Global	Female	5-14 years	Number	2009	23750.3	39309.9	14208.8
Incidence	Global	Female	5-14 years	Number	2010	23683.1	39246	14160.2
Incidence	Global	Female	5-14 years	Number	2011	23875.6	39540.7	14261.5
Incidence	Global	Female	5-14 years	Number	2012	24105.3	39933.4	14403.7
Incidence	Global	Female	5-14 years	Number	2013	24371	40429.7	14567.2
Incidence	Global	Female	5-14 years	Number	2014	24664.1	40947.3	14745.8
Incidence	Global	Female	5-14 years	Number	2015	24978.2	41517.5	14928.7
Incidence	Global	Female	5-14 years	Number	2016	25728.8	43312.6	15131.9
Incidence	Global	Female	5-14 years	Number	2017	26581.5	45086.4	15493.6
Incidence	Global	Female	5-14 years	Number	2018	27207	46362.2	15817.9
Incidence	Global	Female	5-14 years	Number	2019	27923	47529.3	16302.5
Incidence	Global	Female	15-49 years	Number	1990	75158.7	102526	51579
Incidence	Global	Female	15-49 years	Number	1991	75488.1	102811	52051.8
Incidence	Global	Female	15-49 years	Number	1992	75983.5	103313	52472.8
Incidence	Global	Female	15-49 years	Number	1993	76697.5	104122	53255.5
Incidence	Global	Female	15-49 years	Number	1994	77686.1	105172	54132
Incidence	Global	Female	15-49 years	Number	1995	78993.1	106810	55116.2
Incidence	Global	Female	15-49 years	Number	1996	80566.8	109014	56399.5
Incidence	Global	Female	15-49 years	Number	1997	82230.7	111164	57718.9
Incidence	Global	Female	15-49 years	Number	1998	84043.1	113464	59018.4
Incidence	Global	Female	15-49 years	Number	1999	85859.3	115650	60296.2
Incidence	Global	Female	15-49 years	Number	2000	87790.9	118298	61576.4
Incidence	Global	Female	15-49 years	Number	2001	89564.7	120626	62808
Incidence	Global	Female	15-49 years	Number	2002	91379.2	122936	64089.2
Incidence	Global	Female	15-49 years	Number	2003	93135	125104	65374.2
Incidence	Global	Female	15-49 years	Number	2004	94758.2	127188	66579
Incidence	Global	Female	15-49 years	Number	2005	96210.6	129067	67632.2
Incidence	Global	Female	15-49 years	Number	2006	97186.7	130475	68256.2
Incidence	Global	Female	15-49 years	Number	2007	97644.2	131198	68516.3
Incidence	Global	Female	15-49 years	Number	2008	97923.7	131715	68712.1
Incidence	Global	Female	15-49 years	Number	2009	98408.6	132314	69024.5
Incidence	Global	Female	15-49 years	Number	2010	99577.8	134170	69786
Incidence	Global	Female	15-49 years	Number	2011	101254	136244	70895.6
Incidence	Global	Female	15-49 years	Number	2012	102937	138668	72047.4
Incidence	Global	Female	15-49 years	Number	2013	104561	141019	73114.6
Incidence	Global	Female	15-49 years	Number	2014	106128	143423	74095.7
Incidence	Global	Female	15-49 years	Number	2015	107660	145748	75111.2
Incidence	Global	Female	15-49 years	Number	2016	110492	151035	76781.7
Incidence	Global	Female	15-49 years	Number	2017	113514	155997	77931.8
Incidence	Global	Female	15-49 years	Number	2018	115809	159735	79232.8
Incidence	Global	Female	15-49 years	Number	2019	118388	163734	80796.7
Incidence	Global	Female	50-69 years	Number	1990	43895.9	63290.2	30950.8
Incidence	Global	Female	50-69 years	Number	1991	44709.3	63692.1	31884.4
Incidence	Global	Female	50-69 years	Number	1992	45628.4	64482	32730.8
Incidence	Global	Female	50-69 years	Number	1993	46643.7	65433.9	33751.3
Incidence	Global	Female	50-69 years	Number	1994	47785.9	66708.6	34718.8
Incidence	Global	Female	50-69 years	Number	1995	49026	68126.5	35785.5
Incidence	Global	Female	50-69 years	Number	1996	50669.9	70229.7	37002
Incidence	Global	Female	50-69 years	Number	1997	52893.5	73078.2	38626.6
Incidence	Global	Female	50-69 years	Number	1998	55399.6	76272.6	40583.6
Incidence	Global	Female	50-69 years	Number	1999	58101.9	79985.7	42727.4
Incidence	Global	Female	50-69 years	Number	2000	60665	83221.8	44759.1
Incidence	Global	Female	50-69 years	Number	2001	63532.1	86981.5	46979.3
Incidence	Global	Female	50-69 years	Number	2002	66724.8	91433.1	49437
Incidence	Global	Female	50-69 years	Number	2003	70099.9	96006.7	52033.8
Incidence	Global	Female	50-69 years	Number	2004	73575	100657	54638.9
Incidence	Global	Female	50-69 years	Number	2005	76968.4	105367	57178.2
Incidence	Global	Female	50-69 years	Number	2006	80371.5	110109	59817.9
Incidence	Global	Female	50-69 years	Number	2007	83912	115082	62607.6
Incidence	Global	Female	50-69 years	Number	2008	87526.2	119822	65297.1
Incidence	Global	Female	50-69 years	Number	2009	91305.4	125324	68013.8
Incidence	Global	Female	50-69 years	Number	2010	95053	130802	70735
Incidence	Global	Female	50-69 years	Number	2011	99104.4	136292	73763.6
Incidence	Global	Female	50-69 years	Number	2012	103650	142092	77078.2
Incidence	Global	Female	50-69 years	Number	2013	108540	148783	80715.7
Incidence	Global	Female	50-69 years	Number	2014	113695	156492	84742
Incidence	Global	Female	50-69 years	Number	2015	118853	164334	88475.7
Incidence	Global	Female	50-69 years	Number	2016	124452	173611	91632.2
Incidence	Global	Female	50-69 years	Number	2017	129630	182906	93823.3
Incidence	Global	Female	50-69 years	Number	2018	135174	191894	97235.2
Incidence	Global	Female	50-69 years	Number	2019	141584	202312	101261
Incidence	Global	Female	70+ years	Number	1990	35885.6	45205.3	27205.4
Incidence	Global	Female	70+ years	Number	1991	37804.8	47279.5	28963.3
Incidence	Global	Female	70+ years	Number	1992	39906.7	49561.8	30781.1
Incidence	Global	Female	70+ years	Number	1993	42175.2	52010.1	32788.5
Incidence	Global	Female	70+ years	Number	1994	44603.3	54659.8	34909
Incidence	Global	Female	70+ years	Number	1995	47218.4	57695.1	37204.3
Incidence	Global	Female	70+ years	Number	1996	50129.5	60979.4	39507.6
Incidence	Global	Female	70+ years	Number	1997	53464.3	64862.4	42282.2
Incidence	Global	Female	70+ years	Number	1998	57117.3	69238.2	45170.8
Incidence	Global	Female	70+ years	Number	1999	60957.3	73799.6	48189.1
Incidence	Global	Female	70+ years	Number	2000	64850.2	78352.4	51292.7
Incidence	Global	Female	70+ years	Number	2001	68907.4	83206.8	54461.3
Incidence	Global	Female	70+ years	Number	2002	73210.9	88212.5	57704.3
Incidence	Global	Female	70+ years	Number	2003	77707.5	93676.1	61535.4
Incidence	Global	Female	70+ years	Number	2004	82302.6	99262.1	65240.9
Incidence	Global	Female	70+ years	Number	2005	86892.9	104875	69032.6
Incidence	Global	Female	70+ years	Number	2006	91832.1	110530	73055.3
Incidence	Global	Female	70+ years	Number	2007	97402.6	116893	77592.4
Incidence	Global	Female	70+ years	Number	2008	103247	124088	82273.3
Incidence	Global	Female	70+ years	Number	2009	108947	130902	86926
Incidence	Global	Female	70+ years	Number	2010	114241	136943	90978.6
Incidence	Global	Female	70+ years	Number	2011	119124	142744	94946
Incidence	Global	Female	70+ years	Number	2012	123921	148626	98990.1
Incidence	Global	Female	70+ years	Number	2013	128750	154567	103096
Incidence	Global	Female	70+ years	Number	2014	133601	160592	106889
Incidence	Global	Female	70+ years	Number	2015	138485	166787	110541
Incidence	Global	Female	70+ years	Number	2016	143777	174485	113674
Incidence	Global	Female	70+ years	Number	2017	149941	184362	116797
Incidence	Global	Female	70+ years	Number	2018	157353	193753	121670
Incidence	Global	Female	70+ years	Number	2019	166570	205647	128259
Incidence	High-middle SDI	Male	Under 5	Number	1990	9848.48	13364.7	7149.85
Incidence	High-middle SDI	Male	Under 5	Number	1991	9730.75	13138.6	7100.1
Incidence	High-middle SDI	Male	Under 5	Number	1992	9527.89	12813.8	6972.87
Incidence	High-middle SDI	Male	Under 5	Number	1993	9251.34	12380.9	6788.91
Incidence	High-middle SDI	Male	Under 5	Number	1994	8935.25	11974.4	6540.97
Incidence	High-middle SDI	Male	Under 5	Number	1995	8609.33	11555.8	6301.96
Incidence	High-middle SDI	Male	Under 5	Number	1996	8286.19	11074.6	6086.12
Incidence	High-middle SDI	Male	Under 5	Number	1997	7964.31	10615.8	5844.84
Incidence	High-middle SDI	Male	Under 5	Number	1998	7654.17	10216.9	5614.39
Incidence	High-middle SDI	Male	Under 5	Number	1999	7361.41	9819.82	5405.24
Incidence	High-middle SDI	Male	Under 5	Number	2000	7094.3	9532.99	5197.9
Incidence	High-middle SDI	Male	Under 5	Number	2001	6849.75	9226.83	5029
Incidence	High-middle SDI	Male	Under 5	Number	2002	6619.08	8936.62	4854.23
Incidence	High-middle SDI	Male	Under 5	Number	2003	6398.97	8675.88	4665.87
Incidence	High-middle SDI	Male	Under 5	Number	2004	6181.63	8411.01	4489.27
Incidence	High-middle SDI	Male	Under 5	Number	2005	5955.47	8126.21	4272.08
Incidence	High-middle SDI	Male	Under 5	Number	2006	5658.13	7764.64	4068.97
Incidence	High-middle SDI	Male	Under 5	Number	2007	5290.61	7313.35	3772.07
Incidence	High-middle SDI	Male	Under 5	Number	2008	4927.88	6825.44	3490.63
Incidence	High-middle SDI	Male	Under 5	Number	2009	4638.08	6448.67	3247.83
Incidence	High-middle SDI	Male	Under 5	Number	2010	4491.06	6268.24	3108.82
Incidence	High-middle SDI	Male	Under 5	Number	2011	4464.82	6251.19	3082.84
Incidence	High-middle SDI	Male	Under 5	Number	2012	4478.13	6285.09	3094.84
Incidence	High-middle SDI	Male	Under 5	Number	2013	4495.29	6306.99	3099.03
Incidence	High-middle SDI	Male	Under 5	Number	2014	4484.53	6292.91	3085.53
Incidence	High-middle SDI	Male	Under 5	Number	2015	4475.89	6311.11	3069.25
Incidence	High-middle SDI	Male	Under 5	Number	2016	4337.47	6186.77	2931.97
Incidence	High-middle SDI	Male	Under 5	Number	2017	4190.33	6039.99	2812.85
Incidence	High-middle SDI	Male	Under 5	Number	2018	4206.34	6079.82	2836.42
Incidence	High-middle SDI	Male	Under 5	Number	2019	4276.35	6248.26	2883.74
Incidence	High-middle SDI	Male	5-14 years	Number	1990	8067.59	12815.8	5041.92
Incidence	High-middle SDI	Male	5-14 years	Number	1991	8045.31	12641.8	5063.21
Incidence	High-middle SDI	Male	5-14 years	Number	1992	8070.51	12606	5094.46
Incidence	High-middle SDI	Male	5-14 years	Number	1993	8103.1	12630.3	5132.26
Incidence	High-middle SDI	Male	5-14 years	Number	1994	8125.86	12576.7	5164.07
Incidence	High-middle SDI	Male	5-14 years	Number	1995	8123.91	12498.8	5183.91
Incidence	High-middle SDI	Male	5-14 years	Number	1996	8074.7	12465.6	5144.92
Incidence	High-middle SDI	Male	5-14 years	Number	1997	7971.16	12379.1	5070.08
Incidence	High-middle SDI	Male	5-14 years	Number	1998	7819.23	12234.8	4954.94
Incidence	High-middle SDI	Male	5-14 years	Number	1999	7630.56	12040.4	4809.04
Incidence	High-middle SDI	Male	5-14 years	Number	2000	7409.27	11779.8	4646.41
Incidence	High-middle SDI	Male	5-14 years	Number	2001	7154.35	11394.9	4480.48
Incidence	High-middle SDI	Male	5-14 years	Number	2002	6871.31	10944.4	4277.2
Incidence	High-middle SDI	Male	5-14 years	Number	2003	6571.99	10456.5	4068.79
Incidence	High-middle SDI	Male	5-14 years	Number	2004	6269.12	9959.32	3872.87
Incidence	High-middle SDI	Male	5-14 years	Number	2005	5974.68	9478.25	3694.25
Incidence	High-middle SDI	Male	5-14 years	Number	2006	5625.27	8964.02	3470.76
Incidence	High-middle SDI	Male	5-14 years	Number	2007	5212.15	8335.2	3220.38
Incidence	High-middle SDI	Male	5-14 years	Number	2008	4820.15	7728.77	2955.72
Incidence	High-middle SDI	Male	5-14 years	Number	2009	4519.4	7283.58	2755.47
Incidence	High-middle SDI	Male	5-14 years	Number	2010	4378.67	7064.71	2670.51
Incidence	High-middle SDI	Male	5-14 years	Number	2011	4354.13	7041.79	2651.03
Incidence	High-middle SDI	Male	5-14 years	Number	2012	4351.47	7045.37	2640.96
Incidence	High-middle SDI	Male	5-14 years	Number	2013	4362.11	7063.95	2645.98
Incidence	High-middle SDI	Male	5-14 years	Number	2014	4374.91	7083.19	2646.18
Incidence	High-middle SDI	Male	5-14 years	Number	2015	4377.33	7115.55	2637.6
Incidence	High-middle SDI	Male	5-14 years	Number	2016	4350.07	7144.39	2600.51
Incidence	High-middle SDI	Male	5-14 years	Number	2017	4342.53	7241.98	2557.3
Incidence	High-middle SDI	Male	5-14 years	Number	2018	4404.3	7322.47	2581.54
Incidence	High-middle SDI	Male	5-14 years	Number	2019	4508.1	7466.83	2639.27
Incidence	High-middle SDI	Male	15-49 years	Number	1990	24633.4	32777.2	17563.9
Incidence	High-middle SDI	Male	15-49 years	Number	1991	24725.1	32765.3	17737
Incidence	High-middle SDI	Male	15-49 years	Number	1992	24984	32872.5	17982
Incidence	High-middle SDI	Male	15-49 years	Number	1993	25346.3	33263.9	18433.6
Incidence	High-middle SDI	Male	15-49 years	Number	1994	25794.4	33790.3	18941.7
Incidence	High-middle SDI	Male	15-49 years	Number	1995	26293.9	34391.5	19441.3
Incidence	High-middle SDI	Male	15-49 years	Number	1996	26907.7	35200.1	19938.1
Incidence	High-middle SDI	Male	15-49 years	Number	1997	27630.2	36058.8	20484.1
Incidence	High-middle SDI	Male	15-49 years	Number	1998	28507.2	37091.5	21159.4
Incidence	High-middle SDI	Male	15-49 years	Number	1999	29371.3	38126.8	21864.1
Incidence	High-middle SDI	Male	15-49 years	Number	2000	30272.8	39245.2	22586.6
Incidence	High-middle SDI	Male	15-49 years	Number	2001	31009.5	40286.8	23140.5
Incidence	High-middle SDI	Male	15-49 years	Number	2002	31726.7	41341.2	23696.3
Incidence	High-middle SDI	Male	15-49 years	Number	2003	32390.8	42310.2	24221
Incidence	High-middle SDI	Male	15-49 years	Number	2004	32981.9	42999.7	24627.3
Incidence	High-middle SDI	Male	15-49 years	Number	2005	33501.9	43611.3	24993.2
Incidence	High-middle SDI	Male	15-49 years	Number	2006	33904.6	44219	25264
Incidence	High-middle SDI	Male	15-49 years	Number	2007	34199.6	44675	25444.6
Incidence	High-middle SDI	Male	15-49 years	Number	2008	34474.6	45027	25617.8
Incidence	High-middle SDI	Male	15-49 years	Number	2009	34797.6	45469.9	25739
Incidence	High-middle SDI	Male	15-49 years	Number	2010	35241.1	46056.6	25934.2
Incidence	High-middle SDI	Male	15-49 years	Number	2011	35796.1	46789	26314.6
Incidence	High-middle SDI	Male	15-49 years	Number	2012	36367.9	47575.4	26716.1
Incidence	High-middle SDI	Male	15-49 years	Number	2013	36878.3	48316.7	27090.5
Incidence	High-middle SDI	Male	15-49 years	Number	2014	37305.9	48920.8	27409.9
Incidence	High-middle SDI	Male	15-49 years	Number	2015	37664.4	49572.7	27549.3
Incidence	High-middle SDI	Male	15-49 years	Number	2016	38135.4	50551.1	27657.7
Incidence	High-middle SDI	Male	15-49 years	Number	2017	38558.8	51417.4	27599.1
Incidence	High-middle SDI	Male	15-49 years	Number	2018	38956.5	52002.2	27749.8
Incidence	High-middle SDI	Male	15-49 years	Number	2019	39552.2	52861	28060.2
Incidence	High-middle SDI	Male	50-69 years	Number	1990	16759.1	23352.6	12286.1
Incidence	High-middle SDI	Male	50-69 years	Number	1991	17055.4	23438.6	12650.1
Incidence	High-middle SDI	Male	50-69 years	Number	1992	17388.5	23733.4	13027
Incidence	High-middle SDI	Male	50-69 years	Number	1993	17702.7	24141.5	13309.4
Incidence	High-middle SDI	Male	50-69 years	Number	1994	18019	24439.6	13528
Incidence	High-middle SDI	Male	50-69 years	Number	1995	18368	24746	13910.6
Incidence	High-middle SDI	Male	50-69 years	Number	1996	18956.7	25458.8	14413.2
Incidence	High-middle SDI	Male	50-69 years	Number	1997	19870.2	26626.4	15131.6
Incidence	High-middle SDI	Male	50-69 years	Number	1998	20897.7	27897.4	15984
Incidence	High-middle SDI	Male	50-69 years	Number	1999	22040.4	29336.5	16877.7
Incidence	High-middle SDI	Male	50-69 years	Number	2000	23084.2	30692.7	17674.5
Incidence	High-middle SDI	Male	50-69 years	Number	2001	24300.1	32248.8	18627.1
Incidence	High-middle SDI	Male	50-69 years	Number	2002	25682.8	34048.3	19678.1
Incidence	High-middle SDI	Male	50-69 years	Number	2003	27164.1	35927.1	20855.1
Incidence	High-middle SDI	Male	50-69 years	Number	2004	28747.6	37948.8	22094.2
Incidence	High-middle SDI	Male	50-69 years	Number	2005	30345.5	40015.7	23349.2
Incidence	High-middle SDI	Male	50-69 years	Number	2006	32081.8	42420.5	24691.2
Incidence	High-middle SDI	Male	50-69 years	Number	2007	33981.7	45068.2	26103
Incidence	High-middle SDI	Male	50-69 years	Number	2008	35948	47791.6	27632.7
Incidence	High-middle SDI	Male	50-69 years	Number	2009	37970.3	50612.6	29117.9
Incidence	High-middle SDI	Male	50-69 years	Number	2010	39925.7	53257.6	30543.1
Incidence	High-middle SDI	Male	50-69 years	Number	2011	41946	55904.8	32167.9
Incidence	High-middle SDI	Male	50-69 years	Number	2012	44185.3	58751.2	33914.9
Incidence	High-middle SDI	Male	50-69 years	Number	2013	46521.1	61748.5	35722.8
Incidence	High-middle SDI	Male	50-69 years	Number	2014	48930.2	65173.8	37572.9
Incidence	High-middle SDI	Male	50-69 years	Number	2015	51152.5	68199.5	39156.8
Incidence	High-middle SDI	Male	50-69 years	Number	2016	53319.5	72059.5	40202.5
Incidence	High-middle SDI	Male	50-69 years	Number	2017	55208.3	75502.2	41043.2
Incidence	High-middle SDI	Male	50-69 years	Number	2018	57650.9	78943.3	42743.4
Incidence	High-middle SDI	Male	50-69 years	Number	2019	60539.4	83123.2	44846.4
Incidence	High-middle SDI	Male	70+ years	Number	1990	7885.58	10051.8	5769.1
Incidence	High-middle SDI	Male	70+ years	Number	1991	8213.47	10392.2	6071.45
Incidence	High-middle SDI	Male	70+ years	Number	1992	8611.26	10849.9	6422.25
Incidence	High-middle SDI	Male	70+ years	Number	1993	9062.33	11361.3	6831.43
Incidence	High-middle SDI	Male	70+ years	Number	1994	9577.62	12008.3	7253.52
Incidence	High-middle SDI	Male	70+ years	Number	1995	10159.2	12753.8	7730.2
Incidence	High-middle SDI	Male	70+ years	Number	1996	10872.3	13546	8311.83
Incidence	High-middle SDI	Male	70+ years	Number	1997	11773.5	14618.8	9030.61
Incidence	High-middle SDI	Male	70+ years	Number	1998	12807.8	15951.9	9849.17
Incidence	High-middle SDI	Male	70+ years	Number	1999	13943.3	17340.7	10738.4
Incidence	High-middle SDI	Male	70+ years	Number	2000	15107.3	18753.2	11675.9
Incidence	High-middle SDI	Male	70+ years	Number	2001	16337.9	20299.1	12597.3
Incidence	High-middle SDI	Male	70+ years	Number	2002	17618.6	21988.4	13596.2
Incidence	High-middle SDI	Male	70+ years	Number	2003	18970.4	23649	14651.3
Incidence	High-middle SDI	Male	70+ years	Number	2004	20393.1	25421.8	15758.8
Incidence	High-middle SDI	Male	70+ years	Number	2005	21895.9	27200.2	16939.4
Incidence	High-middle SDI	Male	70+ years	Number	2006	23663.6	29339.2	18198.2
Incidence	High-middle SDI	Male	70+ years	Number	2007	25739.2	31774.3	19865.9
Incidence	High-middle SDI	Male	70+ years	Number	2008	27917.2	34483.9	21494.3
Incidence	High-middle SDI	Male	70+ years	Number	2009	30025.2	37074.4	23055.8
Incidence	High-middle SDI	Male	70+ years	Number	2010	31823.1	39236	24436
Incidence	High-middle SDI	Male	70+ years	Number	2011	33454	41307	25580.3
Incidence	High-middle SDI	Male	70+ years	Number	2012	34962.8	43352.7	26660.8
Incidence	High-middle SDI	Male	70+ years	Number	2013	36411.2	45052.3	27773.2
Incidence	High-middle SDI	Male	70+ years	Number	2014	37880.3	47016.7	28955.9
Incidence	High-middle SDI	Male	70+ years	Number	2015	39413.8	49189.4	30096.4
Incidence	High-middle SDI	Male	70+ years	Number	2016	41234.1	51646.4	31275
Incidence	High-middle SDI	Male	70+ years	Number	2017	43365.2	54904.3	32813.7
Incidence	High-middle SDI	Male	70+ years	Number	2018	45707.9	57893	34316.3
Incidence	High-middle SDI	Male	70+ years	Number	2019	48866	62342.9	36617.2
Incidence	High-middle SDI	Female	Under 5	Number	1990	7531.73	10254.7	5407.43
Incidence	High-middle SDI	Female	Under 5	Number	1991	7465.38	10100.8	5394.34
Incidence	High-middle SDI	Female	Under 5	Number	1992	7315.38	9842.61	5316.21
Incidence	High-middle SDI	Female	Under 5	Number	1993	7101.08	9522.25	5161.02
Incidence	High-middle SDI	Female	Under 5	Number	1994	6850.86	9156.42	5013.67
Incidence	High-middle SDI	Female	Under 5	Number	1995	6588.89	8818.45	4805.13
Incidence	High-middle SDI	Female	Under 5	Number	1996	6323.62	8444.75	4633.6
Incidence	High-middle SDI	Female	Under 5	Number	1997	6054.95	8083.7	4433.74
Incidence	High-middle SDI	Female	Under 5	Number	1998	5794.45	7767.32	4240.26
Incidence	High-middle SDI	Female	Under 5	Number	1999	5550.94	7457.6	4048.99
Incidence	High-middle SDI	Female	Under 5	Number	2000	5333.92	7185.21	3888.29
Incidence	High-middle SDI	Female	Under 5	Number	2001	5145.21	6970.15	3726.83
Incidence	High-middle SDI	Female	Under 5	Number	2002	4978.16	6772.33	3584.97
Incidence	High-middle SDI	Female	Under 5	Number	2003	4827.61	6586.82	3472.95
Incidence	High-middle SDI	Female	Under 5	Number	2004	4685.42	6428.96	3347.52
Incidence	High-middle SDI	Female	Under 5	Number	2005	4540.34	6226.3	3224.31
Incidence	High-middle SDI	Female	Under 5	Number	2006	4344.3	5983.35	3078.72
Incidence	High-middle SDI	Female	Under 5	Number	2007	4097.24	5684.07	2891.35
Incidence	High-middle SDI	Female	Under 5	Number	2008	3853.28	5412.69	2696.6
Incidence	High-middle SDI	Female	Under 5	Number	2009	3659.54	5158.93	2537.17
Incidence	High-middle SDI	Female	Under 5	Number	2010	3564.37	5041.33	2452.51
Incidence	High-middle SDI	Female	Under 5	Number	2011	3555.51	5019.82	2443.16
Incidence	High-middle SDI	Female	Under 5	Number	2012	3577.66	5091.45	2452.91
Incidence	High-middle SDI	Female	Under 5	Number	2013	3602.56	5129.38	2467.66
Incidence	High-middle SDI	Female	Under 5	Number	2014	3605.62	5125.73	2458.92
Incidence	High-middle SDI	Female	Under 5	Number	2015	3611.91	5156.77	2450.38
Incidence	High-middle SDI	Female	Under 5	Number	2016	3507.3	5091.31	2364.57
Incidence	High-middle SDI	Female	Under 5	Number	2017	3392.77	4981.19	2253.38
Incidence	High-middle SDI	Female	Under 5	Number	2018	3424	5045.16	2273.83
Incidence	High-middle SDI	Female	Under 5	Number	2019	3518.72	5196.79	2329.26
Incidence	High-middle SDI	Female	5-14 years	Number	1990	6627.67	10586.6	4081.81
Incidence	High-middle SDI	Female	5-14 years	Number	1991	6632.24	10508.1	4123.51
Incidence	High-middle SDI	Female	5-14 years	Number	1992	6653.97	10540.5	4163.42
Incidence	High-middle SDI	Female	5-14 years	Number	1993	6677.33	10472.5	4181.46
Incidence	High-middle SDI	Female	5-14 years	Number	1994	6687.79	10518	4206.25
Incidence	High-middle SDI	Female	5-14 years	Number	1995	6673.07	10477.3	4204.38
Incidence	High-middle SDI	Female	5-14 years	Number	1996	6611.57	10410.6	4169.62
Incidence	High-middle SDI	Female	5-14 years	Number	1997	6497.05	10281.5	4073.84
Incidence	High-middle SDI	Female	5-14 years	Number	1998	6338.66	10089.7	3943.91
Incidence	High-middle SDI	Female	5-14 years	Number	1999	6150.51	9874.16	3801.44
Incidence	High-middle SDI	Female	5-14 years	Number	2000	5939.29	9584.69	3663.98
Incidence	High-middle SDI	Female	5-14 years	Number	2001	5708.38	9233.54	3517.31
Incidence	High-middle SDI	Female	5-14 years	Number	2002	5464.68	8835.13	3359.42
Incidence	High-middle SDI	Female	5-14 years	Number	2003	5215.66	8404.03	3204.14
Incidence	High-middle SDI	Female	5-14 years	Number	2004	4970.47	7999.46	3047.27
Incidence	High-middle SDI	Female	5-14 years	Number	2005	4738.35	7663.36	2897.25
Incidence	High-middle SDI	Female	5-14 years	Number	2006	4471.38	7235.75	2734.53
Incidence	High-middle SDI	Female	5-14 years	Number	2007	4162.52	6753.92	2548.78
Incidence	High-middle SDI	Female	5-14 years	Number	2008	3873.54	6313.1	2349.02
Incidence	High-middle SDI	Female	5-14 years	Number	2009	3653.5	5994.43	2193.58
Incidence	High-middle SDI	Female	5-14 years	Number	2010	3548.8	5856.09	2139.61
Incidence	High-middle SDI	Female	5-14 years	Number	2011	3527.99	5828.1	2125.85
Incidence	High-middle SDI	Female	5-14 years	Number	2012	3524.91	5828.09	2123.98
Incidence	High-middle SDI	Female	5-14 years	Number	2013	3533.91	5829.58	2120.71
Incidence	High-middle SDI	Female	5-14 years	Number	2014	3546.81	5842.94	2115.1
Incidence	High-middle SDI	Female	5-14 years	Number	2015	3553.29	5863.58	2114.11
Incidence	High-middle SDI	Female	5-14 years	Number	2016	3533.99	5892.86	2082.62
Incidence	High-middle SDI	Female	5-14 years	Number	2017	3532.7	5957.06	2051.55
Incidence	High-middle SDI	Female	5-14 years	Number	2018	3607.54	6126.43	2088.22
Incidence	High-middle SDI	Female	5-14 years	Number	2019	3738.89	6404.62	2154.08
Incidence	High-middle SDI	Female	15-49 years	Number	1990	19848	27219.3	13501.7
Incidence	High-middle SDI	Female	15-49 years	Number	1991	19902.7	27197.3	13593.7
Incidence	High-middle SDI	Female	15-49 years	Number	1992	20032.7	27304.5	13736.6
Incidence	High-middle SDI	Female	15-49 years	Number	1993	20254.1	27498.5	13945.3
Incidence	High-middle SDI	Female	15-49 years	Number	1994	20550.7	27852	14204.4
Incidence	High-middle SDI	Female	15-49 years	Number	1995	20904.6	28302.4	14500.6
Incidence	High-middle SDI	Female	15-49 years	Number	1996	21284.4	28829.7	14816
Incidence	High-middle SDI	Female	15-49 years	Number	1997	21672.9	29370.9	15103.7
Incidence	High-middle SDI	Female	15-49 years	Number	1998	22116.5	30031.2	15415.3
Incidence	High-middle SDI	Female	15-49 years	Number	1999	22556.8	30601.7	15727
Incidence	High-middle SDI	Female	15-49 years	Number	2000	23047.3	31210.1	16069
Incidence	High-middle SDI	Female	15-49 years	Number	2001	23486.5	31770.7	16385.7
Incidence	High-middle SDI	Female	15-49 years	Number	2002	23926.5	32369.2	16699.9
Incidence	High-middle SDI	Female	15-49 years	Number	2003	24332.7	32955.9	16970.9
Incidence	High-middle SDI	Female	15-49 years	Number	2004	24685.2	33461.3	17214.6
Incidence	High-middle SDI	Female	15-49 years	Number	2005	24974	33859.5	17406.8
Incidence	High-middle SDI	Female	15-49 years	Number	2006	25093.7	34135	17463.4
Incidence	High-middle SDI	Female	15-49 years	Number	2007	25033.2	34220.3	17373.6
Incidence	High-middle SDI	Female	15-49 years	Number	2008	24931.3	34165.4	17236.5
Incidence	High-middle SDI	Female	15-49 years	Number	2009	24906.9	34169.7	17141.9
Incidence	High-middle SDI	Female	15-49 years	Number	2010	25081.6	34333.8	17158.8
Incidence	High-middle SDI	Female	15-49 years	Number	2011	25411.3	34858.8	17353.4
Incidence	High-middle SDI	Female	15-49 years	Number	2012	25745.4	35189.9	17580.2
Incidence	High-middle SDI	Female	15-49 years	Number	2013	26043.7	35673.5	17782.6
Incidence	High-middle SDI	Female	15-49 years	Number	2014	26281.5	36059.6	17941.2
Incidence	High-middle SDI	Female	15-49 years	Number	2015	26444.8	36253.5	18000.5
Incidence	High-middle SDI	Female	15-49 years	Number	2016	26664.7	36824.9	17973.1
Incidence	High-middle SDI	Female	15-49 years	Number	2017	26852.7	37175.1	18026
Incidence	High-middle SDI	Female	15-49 years	Number	2018	27024	37497	18077.5
Incidence	High-middle SDI	Female	15-49 years	Number	2019	27335.4	37867.8	18128.8
Incidence	High-middle SDI	Female	50-69 years	Number	1990	13924.5	20019.9	9850.38
Incidence	High-middle SDI	Female	50-69 years	Number	1991	14020.7	20101.6	10007.2
Incidence	High-middle SDI	Female	50-69 years	Number	1992	14152.4	20166.7	10107.8
Incidence	High-middle SDI	Female	50-69 years	Number	1993	14277	20183.3	10260.1
Incidence	High-middle SDI	Female	50-69 years	Number	1994	14434	20267.4	10355.5
Incidence	High-middle SDI	Female	50-69 years	Number	1995	14641.6	20508.8	10531.2
Incidence	High-middle SDI	Female	50-69 years	Number	1996	15024.4	21018	10847.1
Incidence	High-middle SDI	Female	50-69 years	Number	1997	15595.3	21835.2	11313.4
Incidence	High-middle SDI	Female	50-69 years	Number	1998	16259.8	22675	11873.7
Incidence	High-middle SDI	Female	50-69 years	Number	1999	16989.4	23483.6	12481.8
Incidence	High-middle SDI	Female	50-69 years	Number	2000	17701.9	24381.8	13058.8
Incidence	High-middle SDI	Female	50-69 years	Number	2001	18534.4	25554.5	13685
Incidence	High-middle SDI	Female	50-69 years	Number	2002	19486.1	26832	14396.7
Incidence	High-middle SDI	Female	50-69 years	Number	2003	20493	28187.9	15184.2
Incidence	High-middle SDI	Female	50-69 years	Number	2004	21570.7	29611.7	15958.3
Incidence	High-middle SDI	Female	50-69 years	Number	2005	22655.6	31206.1	16733
Incidence	High-middle SDI	Female	50-69 years	Number	2006	23785.1	32881.3	17577.4
Incidence	High-middle SDI	Female	50-69 years	Number	2007	24940.6	34554.7	18407.4
Incidence	High-middle SDI	Female	50-69 years	Number	2008	26128.9	36212.7	19241
Incidence	High-middle SDI	Female	50-69 years	Number	2009	27383.1	37945.4	20132.5
Incidence	High-middle SDI	Female	50-69 years	Number	2010	28645.7	39637.9	21057
Incidence	High-middle SDI	Female	50-69 years	Number	2011	30018.3	41611.8	22075.6
Incidence	High-middle SDI	Female	50-69 years	Number	2012	31564.4	43707.6	23253.5
Incidence	High-middle SDI	Female	50-69 years	Number	2013	33240.7	45990.1	24527.3
Incidence	High-middle SDI	Female	50-69 years	Number	2014	34961.9	48623.7	25730.5
Incidence	High-middle SDI	Female	50-69 years	Number	2015	36566.7	51153.2	26833.7
Incidence	High-middle SDI	Female	50-69 years	Number	2016	38108.1	53844.9	27620.2
Incidence	High-middle SDI	Female	50-69 years	Number	2017	39461.2	56427.6	28199.4
Incidence	High-middle SDI	Female	50-69 years	Number	2018	41038.8	58711	29140.1
Incidence	High-middle SDI	Female	50-69 years	Number	2019	42854	61311.3	30394.3
Incidence	High-middle SDI	Female	70+ years	Number	1990	9632.47	12293.1	7240.17
Incidence	High-middle SDI	Female	70+ years	Number	1991	9951.96	12579.5	7529.57
Incidence	High-middle SDI	Female	70+ years	Number	1992	10332.7	12875.7	7877.58
Incidence	High-middle SDI	Female	70+ years	Number	1993	10793.1	13380.4	8281.51
Incidence	High-middle SDI	Female	70+ years	Number	1994	11319.8	13951	8759.97
Incidence	High-middle SDI	Female	70+ years	Number	1995	11911.6	14684.6	9289.39
Incidence	High-middle SDI	Female	70+ years	Number	1996	12642.6	15494.4	9893.18
Incidence	High-middle SDI	Female	70+ years	Number	1997	13557	16572.1	10627.9
Incidence	High-middle SDI	Female	70+ years	Number	1998	14592.6	17810.9	11440.9
Incidence	High-middle SDI	Female	70+ years	Number	1999	15722	19163.6	12321.6
Incidence	High-middle SDI	Female	70+ years	Number	2000	16842.4	20502.7	13234.4
Incidence	High-middle SDI	Female	70+ years	Number	2001	18007.7	21915.2	14135.5
Incidence	High-middle SDI	Female	70+ years	Number	2002	19206.9	23360.4	15023.4
Incidence	High-middle SDI	Female	70+ years	Number	2003	20483	24914.9	16003.9
Incidence	High-middle SDI	Female	70+ years	Number	2004	21819.9	26596.3	17041.5
Incidence	High-middle SDI	Female	70+ years	Number	2005	23232.5	28349.2	18112.8
Incidence	High-middle SDI	Female	70+ years	Number	2006	24926.1	30414.3	19432.1
Incidence	High-middle SDI	Female	70+ years	Number	2007	26940.6	32885.2	20949.5
Incidence	High-middle SDI	Female	70+ years	Number	2008	29066.9	35437.5	22602.1
Incidence	High-middle SDI	Female	70+ years	Number	2009	31107.6	37927.8	24132.6
Incidence	High-middle SDI	Female	70+ years	Number	2010	32849.2	40011.3	25428.3
Incidence	High-middle SDI	Female	70+ years	Number	2011	34411.9	41908	26662
Incidence	High-middle SDI	Female	70+ years	Number	2012	35884.7	43607.3	27925.6
Incidence	High-middle SDI	Female	70+ years	Number	2013	37289.5	45357	29179.2
Incidence	High-middle SDI	Female	70+ years	Number	2014	38693.9	47049.9	30383.5
Incidence	High-middle SDI	Female	70+ years	Number	2015	40125.7	48899.9	31456.9
Incidence	High-middle SDI	Female	70+ years	Number	2016	41817.9	51548.9	32376.2
Incidence	High-middle SDI	Female	70+ years	Number	2017	43659.2	54672	33379.9
Incidence	High-middle SDI	Female	70+ years	Number	2018	45766.8	57365.8	35101.6
Incidence	High-middle SDI	Female	70+ years	Number	2019	48520.2	60915.2	37233
Incidence	High SDI	Male	Under 5	Number	1990	2819.95	4099.11	1912.21
Incidence	High SDI	Male	Under 5	Number	1991	2901.44	4184.14	1982.48
Incidence	High SDI	Male	Under 5	Number	1992	2969.05	4261.44	2037.65
Incidence	High SDI	Male	Under 5	Number	1993	3016.92	4326.73	2076.53
Incidence	High SDI	Male	Under 5	Number	1994	3044.43	4356.65	2098.75
Incidence	High SDI	Male	Under 5	Number	1995	3049.22	4348.85	2103.76
Incidence	High SDI	Male	Under 5	Number	1996	3073.62	4378.93	2122.86
Incidence	High SDI	Male	Under 5	Number	1997	3125.29	4456.66	2162.27
Incidence	High SDI	Male	Under 5	Number	1998	3178.08	4528.97	2201.57
Incidence	High SDI	Male	Under 5	Number	1999	3218.5	4591.81	2226.12
Incidence	High SDI	Male	Under 5	Number	2000	3226.16	4597.54	2232.77
Incidence	High SDI	Male	Under 5	Number	2001	3163.99	4504.36	2184.43
Incidence	High SDI	Male	Under 5	Number	2002	3043.82	4323.08	2093.47
Incidence	High SDI	Male	Under 5	Number	2003	2901.82	4137.68	1975.9
Incidence	High SDI	Male	Under 5	Number	2004	2758.34	3936.99	1887.11
Incidence	High SDI	Male	Under 5	Number	2005	2636.39	3761.36	1813.73
Incidence	High SDI	Male	Under 5	Number	2006	2539.82	3610.89	1753.06
Incidence	High SDI	Male	Under 5	Number	2007	2446.95	3462.09	1695.13
Incidence	High SDI	Male	Under 5	Number	2008	2359.71	3330.47	1638.03
Incidence	High SDI	Male	Under 5	Number	2009	2287.8	3223.56	1583.42
Incidence	High SDI	Male	Under 5	Number	2010	2250.17	3167.5	1554.6
Incidence	High SDI	Male	Under 5	Number	2011	2237.39	3155.07	1554.45
Incidence	High SDI	Male	Under 5	Number	2012	2225.03	3144.26	1550.87
Incidence	High SDI	Male	Under 5	Number	2013	2213.45	3132.74	1539.52
Incidence	High SDI	Male	Under 5	Number	2014	2207.81	3129.63	1526.98
Incidence	High SDI	Male	Under 5	Number	2015	2201.97	3117.37	1514.5
Incidence	High SDI	Male	Under 5	Number	2016	2087.49	3002.18	1418.56
Incidence	High SDI	Male	Under 5	Number	2017	1973.2	2878.33	1320.21
Incidence	High SDI	Male	Under 5	Number	2018	2041.59	2997.08	1358.15
Incidence	High SDI	Male	Under 5	Number	2019	2239.48	3296.05	1488.94
Incidence	High SDI	Male	5-14 years	Number	1990	3172.98	5339.02	1866.46
Incidence	High SDI	Male	5-14 years	Number	1991	3133.79	5238.56	1857.72
Incidence	High SDI	Male	5-14 years	Number	1992	3102.36	5142.32	1851.07
Incidence	High SDI	Male	5-14 years	Number	1993	3081.9	5079.96	1848.35
Incidence	High SDI	Male	5-14 years	Number	1994	3070.14	5038.08	1851.2
Incidence	High SDI	Male	5-14 years	Number	1995	3068.25	5015.47	1860.45
Incidence	High SDI	Male	5-14 years	Number	1996	3082.77	5023.95	1875.94
Incidence	High SDI	Male	5-14 years	Number	1997	3113.24	5062.59	1901.39
Incidence	High SDI	Male	5-14 years	Number	1998	3145.01	5126.95	1927.72
Incidence	High SDI	Male	5-14 years	Number	1999	3165.19	5175.72	1945.32
Incidence	High SDI	Male	5-14 years	Number	2000	3157.51	5156.46	1937.52
Incidence	High SDI	Male	5-14 years	Number	2001	3105.11	5078	1906.83
Incidence	High SDI	Male	5-14 years	Number	2002	3007.75	4896.82	1854.8
Incidence	High SDI	Male	5-14 years	Number	2003	2883.8	4669.62	1788.37
Incidence	High SDI	Male	5-14 years	Number	2004	2760.93	4446.68	1707.74
Incidence	High SDI	Male	5-14 years	Number	2005	2659.87	4267.01	1643.34
Incidence	High SDI	Male	5-14 years	Number	2006	2565.28	4099.3	1600.34
Incidence	High SDI	Male	5-14 years	Number	2007	2460.81	3916.56	1545.58
Incidence	High SDI	Male	5-14 years	Number	2008	2364.72	3746.7	1491.1
Incidence	High SDI	Male	5-14 years	Number	2009	2290.33	3615.24	1449.23
Incidence	High SDI	Male	5-14 years	Number	2010	2250.5	3550.84	1425.27
Incidence	High SDI	Male	5-14 years	Number	2011	2240.21	3544.15	1419.95
Incidence	High SDI	Male	5-14 years	Number	2012	2239.4	3555.16	1420.31
Incidence	High SDI	Male	5-14 years	Number	2013	2243.93	3577.79	1422.66
Incidence	High SDI	Male	5-14 years	Number	2014	2247.59	3580.36	1423.39
Incidence	High SDI	Male	5-14 years	Number	2015	2247.91	3580.02	1421.55
Incidence	High SDI	Male	5-14 years	Number	2016	2223.91	3571.35	1378.51
Incidence	High SDI	Male	5-14 years	Number	2017	2211.31	3574.07	1344.89
Incidence	High SDI	Male	5-14 years	Number	2018	2292.06	3752.82	1387.66
Incidence	High SDI	Male	5-14 years	Number	2019	2461.31	4047.1	1483.52
Incidence	High SDI	Male	15-49 years	Number	1990	17809.5	24174.5	12280.5
Incidence	High SDI	Male	15-49 years	Number	1991	17653.6	23952.4	12255.3
Incidence	High SDI	Male	15-49 years	Number	1992	17590.3	23761.1	12311.9
Incidence	High SDI	Male	15-49 years	Number	1993	17580.9	23594.4	12402.1
Incidence	High SDI	Male	15-49 years	Number	1994	17658.1	23569.1	12576.4
Incidence	High SDI	Male	15-49 years	Number	1995	17892.5	23793	12778.7
Incidence	High SDI	Male	15-49 years	Number	1996	18232.3	24244.2	13022.9
Incidence	High SDI	Male	15-49 years	Number	1997	18500.4	24613.8	13220
Incidence	High SDI	Male	15-49 years	Number	1998	18796.2	25026.1	13454.8
Incidence	High SDI	Male	15-49 years	Number	1999	19099.7	25442.7	13700
Incidence	High SDI	Male	15-49 years	Number	2000	19379.9	25769.3	13913.8
Incidence	High SDI	Male	15-49 years	Number	2001	19654.8	26058.6	14221.1
Incidence	High SDI	Male	15-49 years	Number	2002	19929	26228.7	14564.5
Incidence	High SDI	Male	15-49 years	Number	2003	20211.9	26405	14861.6
Incidence	High SDI	Male	15-49 years	Number	2004	20484.2	26671.5	15132
Incidence	High SDI	Male	15-49 years	Number	2005	20732	26946.7	15401.7
Incidence	High SDI	Male	15-49 years	Number	2006	20985.8	27164.2	15706.1
Incidence	High SDI	Male	15-49 years	Number	2007	21265.4	27341.6	16034.8
Incidence	High SDI	Male	15-49 years	Number	2008	21549.8	27508.4	16346.1
Incidence	High SDI	Male	15-49 years	Number	2009	21800.4	27729.7	16630
Incidence	High SDI	Male	15-49 years	Number	2010	21968.6	27907.6	16810.7
Incidence	High SDI	Male	15-49 years	Number	2011	22112.6	28097.1	16962.4
Incidence	High SDI	Male	15-49 years	Number	2012	22255.6	28285.2	17113.4
Incidence	High SDI	Male	15-49 years	Number	2013	22376.5	28452.9	17194.7
Incidence	High SDI	Male	15-49 years	Number	2014	22484.2	28621.8	17242.9
Incidence	High SDI	Male	15-49 years	Number	2015	22580.8	28805.8	17294
Incidence	High SDI	Male	15-49 years	Number	2016	22776.9	29317.6	17261.8
Incidence	High SDI	Male	15-49 years	Number	2017	22985.4	29772	17180.5
Incidence	High SDI	Male	15-49 years	Number	2018	23300.6	30521.5	17202.6
Incidence	High SDI	Male	15-49 years	Number	2019	23770	31505.2	17123.8
Incidence	High SDI	Male	50-69 years	Number	1990	16227.3	22460	11862.7
Incidence	High SDI	Male	50-69 years	Number	1991	17101.2	23445.3	12762.3
Incidence	High SDI	Male	50-69 years	Number	1992	17962.2	24306.2	13569.6
Incidence	High SDI	Male	50-69 years	Number	1993	18872.3	25152.8	14323.8
Incidence	High SDI	Male	50-69 years	Number	1994	19783.5	26158.7	15182.4
Incidence	High SDI	Male	50-69 years	Number	1995	20610.7	27056.8	15854.9
Incidence	High SDI	Male	50-69 years	Number	1996	21461.6	28172.4	16583.2
Incidence	High SDI	Male	50-69 years	Number	1997	22566.8	29550.1	17510.1
Incidence	High SDI	Male	50-69 years	Number	1998	23738.2	31066	18524.4
Incidence	High SDI	Male	50-69 years	Number	1999	24966.1	32543.6	19511.7
Incidence	High SDI	Male	50-69 years	Number	2000	26203.3	34048.9	20471.5
Incidence	High SDI	Male	50-69 years	Number	2001	27513.8	35545.9	21547.4
Incidence	High SDI	Male	50-69 years	Number	2002	29047.7	37421.6	22753.7
Incidence	High SDI	Male	50-69 years	Number	2003	30655.8	39388.2	24027.1
Incidence	High SDI	Male	50-69 years	Number	2004	32197.3	41335.4	25248.5
Incidence	High SDI	Male	50-69 years	Number	2005	33548.6	43009.5	26322.2
Incidence	High SDI	Male	50-69 years	Number	2006	34754.1	44292.5	27478.2
Incidence	High SDI	Male	50-69 years	Number	2007	36051.1	45823.5	28691.7
Incidence	High SDI	Male	50-69 years	Number	2008	37349.9	47019.7	29992.4
Incidence	High SDI	Male	50-69 years	Number	2009	38602.6	48398.8	31246.3
Incidence	High SDI	Male	50-69 years	Number	2010	39744.4	49728.6	32238.6
Incidence	High SDI	Male	50-69 years	Number	2011	40841	51142.8	33098.1
Incidence	High SDI	Male	50-69 years	Number	2012	42132.7	52697.3	34146.3
Incidence	High SDI	Male	50-69 years	Number	2013	43362.5	54356.3	35101.1
Incidence	High SDI	Male	50-69 years	Number	2014	44549.9	55876.3	35975.9
Incidence	High SDI	Male	50-69 years	Number	2015	45802.7	57607.5	37020.2
Incidence	High SDI	Male	50-69 years	Number	2016	46856	59520.7	37569
Incidence	High SDI	Male	50-69 years	Number	2017	47380.3	60815.9	37752
Incidence	High SDI	Male	50-69 years	Number	2018	47998.7	62075.1	37836
Incidence	High SDI	Male	50-69 years	Number	2019	48780.4	64317.1	37897.9
Incidence	High SDI	Male	70+ years	Number	1990	12454.4	15683.1	9402.97
Incidence	High SDI	Male	70+ years	Number	1991	13517.6	16894.4	10298.5
Incidence	High SDI	Male	70+ years	Number	1992	14651.7	18210	11254.9
Incidence	High SDI	Male	70+ years	Number	1993	15816	19611.5	12293.8
Incidence	High SDI	Male	70+ years	Number	1994	17026.8	20959	13276
Incidence	High SDI	Male	70+ years	Number	1995	18327	22485.4	14341.8
Incidence	High SDI	Male	70+ years	Number	1996	19686.6	24074.6	15468.9
Incidence	High SDI	Male	70+ years	Number	1997	21149.1	25790.1	16655.8
Incidence	High SDI	Male	70+ years	Number	1998	22726.5	27632.1	17970.8
Incidence	High SDI	Male	70+ years	Number	1999	24361.7	29660.6	19343.6
Incidence	High SDI	Male	70+ years	Number	2000	26105.4	31640	20816.9
Incidence	High SDI	Male	70+ years	Number	2001	28011.6	33881.9	22330.4
Incidence	High SDI	Male	70+ years	Number	2002	30087.3	36313.3	23976
Incidence	High SDI	Male	70+ years	Number	2003	32234.6	39023.8	25658.8
Incidence	High SDI	Male	70+ years	Number	2004	34381.4	41651	27382.1
Incidence	High SDI	Male	70+ years	Number	2005	36414.2	43873.2	29117.8
Incidence	High SDI	Male	70+ years	Number	2006	38336.3	46063.7	30762.4
Incidence	High SDI	Male	70+ years	Number	2007	40314.2	48309.7	32481.2
Incidence	High SDI	Male	70+ years	Number	2008	42313.4	50367.6	34296.2
Incidence	High SDI	Male	70+ years	Number	2009	44261.8	52514.1	35941.6
Incidence	High SDI	Male	70+ years	Number	2010	46163	54643.3	37561
Incidence	High SDI	Male	70+ years	Number	2011	47949.2	56772.4	39027.1
Incidence	High SDI	Male	70+ years	Number	2012	49736.4	58900	40580.7
Incidence	High SDI	Male	70+ years	Number	2013	51636.4	61198.7	42160.1
Incidence	High SDI	Male	70+ years	Number	2014	53518.3	63412.8	43690.1
Incidence	High SDI	Male	70+ years	Number	2015	55153.8	65445.4	45100.6
Incidence	High SDI	Male	70+ years	Number	2016	56559	67588.1	46041
Incidence	High SDI	Male	70+ years	Number	2017	58670.8	70818.2	47478.8
Incidence	High SDI	Male	70+ years	Number	2018	61242.6	74227	49129.8
Incidence	High SDI	Male	70+ years	Number	2019	64127.3	78023	50761.5
Incidence	High SDI	Female	Under 5	Number	1990	2167.8	3247.8	1434.29
Incidence	High SDI	Female	Under 5	Number	1991	2239.94	3319.79	1495.64
Incidence	High SDI	Female	Under 5	Number	1992	2304.84	3394.32	1545.84
Incidence	High SDI	Female	Under 5	Number	1993	2358.23	3454.6	1587.85
Incidence	High SDI	Female	Under 5	Number	1994	2399.17	3489.25	1628.38
Incidence	High SDI	Female	Under 5	Number	1995	2426.31	3525.39	1644.55
Incidence	High SDI	Female	Under 5	Number	1996	2473.33	3582.93	1677.13
Incidence	High SDI	Female	Under 5	Number	1997	2545.52	3686.73	1724.56
Incidence	High SDI	Female	Under 5	Number	1998	2618.12	3786.61	1770.67
Incidence	High SDI	Female	Under 5	Number	1999	2674.84	3877.46	1801.85
Incidence	High SDI	Female	Under 5	Number	2000	2693.77	3903.47	1808.14
Incidence	High SDI	Female	Under 5	Number	2001	2644.2	3837.87	1769.42
Incidence	High SDI	Female	Under 5	Number	2002	2539.86	3680.9	1696.13
Incidence	High SDI	Female	Under 5	Number	2003	2414.96	3500.55	1609.72
Incidence	High SDI	Female	Under 5	Number	2004	2291.18	3310.66	1526.55
Incidence	High SDI	Female	Under 5	Number	2005	2191.74	3159.95	1463.92
Incidence	High SDI	Female	Under 5	Number	2006	2121.96	3058.37	1416.1
Incidence	High SDI	Female	Under 5	Number	2007	2060.62	2965.34	1380.38
Incidence	High SDI	Female	Under 5	Number	2008	2005.6	2886.66	1343.39
Incidence	High SDI	Female	Under 5	Number	2009	1960.22	2825.65	1314.37
Incidence	High SDI	Female	Under 5	Number	2010	1934.85	2799.33	1297.38
Incidence	High SDI	Female	Under 5	Number	2011	1922.16	2782.92	1294.54
Incidence	High SDI	Female	Under 5	Number	2012	1906.24	2749.26	1285.71
Incidence	High SDI	Female	Under 5	Number	2013	1888.53	2731.22	1275.87
Incidence	High SDI	Female	Under 5	Number	2014	1874.36	2726.82	1267.99
Incidence	High SDI	Female	Under 5	Number	2015	1860.36	2706	1255.89
Incidence	High SDI	Female	Under 5	Number	2016	1759.14	2578.14	1164.43
Incidence	High SDI	Female	Under 5	Number	2017	1665.37	2515.68	1088.32
Incidence	High SDI	Female	Under 5	Number	2018	1695.48	2566.45	1104.42
Incidence	High SDI	Female	Under 5	Number	2019	1791.32	2718.75	1161.64
Incidence	High SDI	Female	5-14 years	Number	1990	2489.19	4214.47	1437.32
Incidence	High SDI	Female	5-14 years	Number	1991	2474.89	4163.57	1445.89
Incidence	High SDI	Female	5-14 years	Number	1992	2465	4127.3	1451.24
Incidence	High SDI	Female	5-14 years	Number	1993	2462.02	4125.35	1456.02
Incidence	High SDI	Female	5-14 years	Number	1994	2464.45	4123.65	1461.37
Incidence	High SDI	Female	5-14 years	Number	1995	2472.34	4114.15	1473.37
Incidence	High SDI	Female	5-14 years	Number	1996	2494.24	4147.26	1486.7
Incidence	High SDI	Female	5-14 years	Number	1997	2532.03	4204.94	1511.82
Incidence	High SDI	Female	5-14 years	Number	1998	2571.19	4266.75	1540.18
Incidence	High SDI	Female	5-14 years	Number	1999	2598.69	4313.27	1558.38
Incidence	High SDI	Female	5-14 years	Number	2000	2599	4309.24	1557.98
Incidence	High SDI	Female	5-14 years	Number	2001	2555.12	4218.24	1531.34
Incidence	High SDI	Female	5-14 years	Number	2002	2467.99	4078.1	1480.71
Incidence	High SDI	Female	5-14 years	Number	2003	2356.97	3878.53	1420.79
Incidence	High SDI	Female	5-14 years	Number	2004	2248.05	3676.53	1359.19
Incidence	High SDI	Female	5-14 years	Number	2005	2163.2	3524.88	1309.73
Incidence	High SDI	Female	5-14 years	Number	2006	2093	3400.16	1274.44
Incidence	High SDI	Female	5-14 years	Number	2007	2020.51	3272.58	1235.1
Incidence	High SDI	Female	5-14 years	Number	2008	1956.52	3162.63	1193.11
Incidence	High SDI	Female	5-14 years	Number	2009	1907.37	3081.86	1166.01
Incidence	High SDI	Female	5-14 years	Number	2010	1878.35	3038.48	1151.02
Incidence	High SDI	Female	5-14 years	Number	2011	1867.11	3019.03	1142.74
Incidence	High SDI	Female	5-14 years	Number	2012	1862.48	3012.57	1141.97
Incidence	High SDI	Female	5-14 years	Number	2013	1862.18	3020.17	1145.36
Incidence	High SDI	Female	5-14 years	Number	2014	1861.91	3029.21	1142.96
Incidence	High SDI	Female	5-14 years	Number	2015	1860.17	3036	1138.89
Incidence	High SDI	Female	5-14 years	Number	2016	1843.65	3034.69	1109.64
Incidence	High SDI	Female	5-14 years	Number	2017	1843.74	3063.52	1091.27
Incidence	High SDI	Female	5-14 years	Number	2018	1908.11	3208.68	1116.18
Incidence	High SDI	Female	5-14 years	Number	2019	2026.9	3421.94	1178.4
Incidence	High SDI	Female	15-49 years	Number	1990	14432.5	20170.2	9629.4
Incidence	High SDI	Female	15-49 years	Number	1991	14203.4	19856.8	9495.69
Incidence	High SDI	Female	15-49 years	Number	1992	14034.2	19565.7	9395.98
Incidence	High SDI	Female	15-49 years	Number	1993	13907.1	19339.6	9316.88
Incidence	High SDI	Female	15-49 years	Number	1994	13854.1	19222.6	9282.72
Incidence	High SDI	Female	15-49 years	Number	1995	13927.6	19306.9	9353.75
Incidence	High SDI	Female	15-49 years	Number	1996	14078	19485.8	9455.32
Incidence	High SDI	Female	15-49 years	Number	1997	14167.3	19585.7	9529.41
Incidence	High SDI	Female	15-49 years	Number	1998	14268.8	19681.4	9620.58
Incidence	High SDI	Female	15-49 years	Number	1999	14379.2	19778.4	9715
Incidence	High SDI	Female	15-49 years	Number	2000	14482.1	19868.7	9796.19
Incidence	High SDI	Female	15-49 years	Number	2001	14550.9	19985.7	9921.37
Incidence	High SDI	Female	15-49 years	Number	2002	14574.7	19882	10018.6
Incidence	High SDI	Female	15-49 years	Number	2003	14589	19792.3	10116.2
Incidence	High SDI	Female	15-49 years	Number	2004	14612.2	19754.9	10217
Incidence	High SDI	Female	15-49 years	Number	2005	14664.5	19761.9	10336.5
Incidence	High SDI	Female	15-49 years	Number	2006	14739.5	19750.4	10524.7
Incidence	High SDI	Female	15-49 years	Number	2007	14806.7	19682.1	10702.8
Incidence	High SDI	Female	15-49 years	Number	2008	14866.3	19647.5	10882.3
Incidence	High SDI	Female	15-49 years	Number	2009	14928.2	19643.2	11035
Incidence	High SDI	Female	15-49 years	Number	2010	14993.7	19645.8	11145.4
Incidence	High SDI	Female	15-49 years	Number	2011	15072.8	19704.8	11200.8
Incidence	High SDI	Female	15-49 years	Number	2012	15163.1	19775	11281.9
Incidence	High SDI	Female	15-49 years	Number	2013	15243.2	19852.9	11332.8
Incidence	High SDI	Female	15-49 years	Number	2014	15311.1	19964.8	11366.5
Incidence	High SDI	Female	15-49 years	Number	2015	15360.3	20066.8	11388.3
Incidence	High SDI	Female	15-49 years	Number	2016	15427.1	20302.3	11350.5
Incidence	High SDI	Female	15-49 years	Number	2017	15499.8	20721.1	11221.3
Incidence	High SDI	Female	15-49 years	Number	2018	15759.7	21162.2	11222.4
Incidence	High SDI	Female	15-49 years	Number	2019	16231.1	22084.8	11294.6
Incidence	High SDI	Female	50-69 years	Number	1990	12486	18021.9	8781.87
Incidence	High SDI	Female	50-69 years	Number	1991	12864.3	18392.3	9148.02
Incidence	High SDI	Female	50-69 years	Number	1992	13245.2	18733	9526.68
Incidence	High SDI	Female	50-69 years	Number	1993	13665.3	19154.7	9895.46
Incidence	High SDI	Female	50-69 years	Number	1994	14102.4	19603.2	10293.7
Incidence	High SDI	Female	50-69 years	Number	1995	14504.9	19978.9	10657.4
Incidence	High SDI	Female	50-69 years	Number	1996	14970.6	20551	11073.2
Incidence	High SDI	Female	50-69 years	Number	1997	15662.3	21475.7	11565.2
Incidence	High SDI	Female	50-69 years	Number	1998	16413.4	22497.6	12095.1
Incidence	High SDI	Female	50-69 years	Number	1999	17182.7	23493.4	12643
Incidence	High SDI	Female	50-69 years	Number	2000	17906.1	24318.1	13191.9
Incidence	High SDI	Female	50-69 years	Number	2001	18620.3	25197.5	13848.4
Incidence	High SDI	Female	50-69 years	Number	2002	19433.7	26167.1	14555.9
Incidence	High SDI	Female	50-69 years	Number	2003	20270.7	27217.1	15265.3
Incidence	High SDI	Female	50-69 years	Number	2004	21061.9	28172.5	15959.8
Incidence	High SDI	Female	50-69 years	Number	2005	21742.7	29036.1	16512
Incidence	High SDI	Female	50-69 years	Number	2006	22327.1	29714.8	17030.9
Incidence	High SDI	Female	50-69 years	Number	2007	22956	30389.8	17678.6
Incidence	High SDI	Female	50-69 years	Number	2008	23579.8	31111.4	18268
Incidence	High SDI	Female	50-69 years	Number	2009	24191.5	31780.1	18816.8
Incidence	High SDI	Female	50-69 years	Number	2010	24762.2	32420.8	19322.8
Incidence	High SDI	Female	50-69 years	Number	2011	25335.9	33219.7	19835.2
Incidence	High SDI	Female	50-69 years	Number	2012	26046.4	34021.5	20451.1
Incidence	High SDI	Female	50-69 years	Number	2013	26722.2	34883.4	21072.5
Incidence	High SDI	Female	50-69 years	Number	2014	27380.9	35683.3	21557.2
Incidence	High SDI	Female	50-69 years	Number	2015	28102.1	36635.9	22061.9
Incidence	High SDI	Female	50-69 years	Number	2016	28678.6	38064.2	22381.6
Incidence	High SDI	Female	50-69 years	Number	2017	28924.4	38821.2	22205.1
Incidence	High SDI	Female	50-69 years	Number	2018	29382.4	39729.2	22352.1
Incidence	High SDI	Female	50-69 years	Number	2019	30090.9	41394.6	22438.7
Incidence	High SDI	Female	70+ years	Number	1990	16484.3	20507.3	12807.6
Incidence	High SDI	Female	70+ years	Number	1991	17624.3	21722.5	13819.1
Incidence	High SDI	Female	70+ years	Number	1992	18846.3	23149.6	14848
Incidence	High SDI	Female	70+ years	Number	1993	20120	24563.9	15955.6
Incidence	High SDI	Female	70+ years	Number	1994	21450.5	26038.9	17096.9
Incidence	High SDI	Female	70+ years	Number	1995	22866.7	27589.5	18251.5
Incidence	High SDI	Female	70+ years	Number	1996	24358.2	29357.4	19516.5
Incidence	High SDI	Female	70+ years	Number	1997	25965.4	31294.3	20883.6
Incidence	High SDI	Female	70+ years	Number	1998	27664.6	33290.8	22279.3
Incidence	High SDI	Female	70+ years	Number	1999	29379.5	35278.8	23624.4
Incidence	High SDI	Female	70+ years	Number	2000	31116.1	37282.2	25064.3
Incidence	High SDI	Female	70+ years	Number	2001	32916.2	39554.1	26574.8
Incidence	High SDI	Female	70+ years	Number	2002	34831.1	41762.4	28188.8
Incidence	High SDI	Female	70+ years	Number	2003	36742.5	44050.6	29828.5
Incidence	High SDI	Female	70+ years	Number	2004	38563.3	46175.8	31401.1
Incidence	High SDI	Female	70+ years	Number	2005	40201.4	47980.8	32896.8
Incidence	High SDI	Female	70+ years	Number	2006	41620.4	49491.2	34126.5
Incidence	High SDI	Female	70+ years	Number	2007	42994.2	50869.7	35372.2
Incidence	High SDI	Female	70+ years	Number	2008	44346.7	52194.8	36672
Incidence	High SDI	Female	70+ years	Number	2009	45675.1	53605.9	37928.2
Incidence	High SDI	Female	70+ years	Number	2010	47080.7	55152.8	39170
Incidence	High SDI	Female	70+ years	Number	2011	48442.9	56635.2	40290.2
Incidence	High SDI	Female	70+ years	Number	2012	49772.1	58247.4	41458.7
Incidence	High SDI	Female	70+ years	Number	2013	51159.7	59841.1	42661.9
Incidence	High SDI	Female	70+ years	Number	2014	52497	61333	43810.4
Incidence	High SDI	Female	70+ years	Number	2015	53669.3	62589.9	44596
Incidence	High SDI	Female	70+ years	Number	2016	54370.8	64234.8	44819.2
Incidence	High SDI	Female	70+ years	Number	2017	55575.9	66445.4	45317.4
Incidence	High SDI	Female	70+ years	Number	2018	57572.5	69349.5	46606.3
Incidence	High SDI	Female	70+ years	Number	2019	60046.4	72462.5	48273
Incidence	Low-middle SDI	Male	Under 5	Number	1990	8001.72	11044.2	5681.92
Incidence	Low-middle SDI	Male	Under 5	Number	1991	7471.87	10298.5	5348.38
Incidence	Low-middle SDI	Male	Under 5	Number	1992	7561.23	10358	5459.33
Incidence	Low-middle SDI	Male	Under 5	Number	1993	7616.58	10371.6	5535.42
Incidence	Low-middle SDI	Male	Under 5	Number	1994	7657.46	10369.3	5567.79
Incidence	Low-middle SDI	Male	Under 5	Number	1995	7675.6	10346.2	5604.13
Incidence	Low-middle SDI	Male	Under 5	Number	1996	7668.53	10296	5598.79
Incidence	Low-middle SDI	Male	Under 5	Number	1997	7643.85	10251.8	5566.73
Incidence	Low-middle SDI	Male	Under 5	Number	1998	7605.78	10207.1	5531.04
Incidence	Low-middle SDI	Male	Under 5	Number	1999	7568.47	10163.2	5490.64
Incidence	Low-middle SDI	Male	Under 5	Number	2000	7526.23	10129.5	5454.1
Incidence	Low-middle SDI	Male	Under 5	Number	2001	7497.95	10106.4	5415.07
Incidence	Low-middle SDI	Male	Under 5	Number	2002	7483.81	10115	5399.12
Incidence	Low-middle SDI	Male	Under 5	Number	2003	7476.94	10137.8	5386.39
Incidence	Low-middle SDI	Male	Under 5	Number	2004	7480.61	10181.4	5375.94
Incidence	Low-middle SDI	Male	Under 5	Number	2005	7487.18	10226.8	5368.57
Incidence	Low-middle SDI	Male	Under 5	Number	2006	7484.19	10216.8	5371.9
Incidence	Low-middle SDI	Male	Under 5	Number	2007	7472.68	10203	5369.07
Incidence	Low-middle SDI	Male	Under 5	Number	2008	7462.8	10201.7	5340.81
Incidence	Low-middle SDI	Male	Under 5	Number	2009	7464.73	10221	5321.41
Incidence	Low-middle SDI	Male	Under 5	Number	2010	7491.64	10281.6	5350.12
Incidence	Low-middle SDI	Male	Under 5	Number	2011	7538.55	10316	5377.81
Incidence	Low-middle SDI	Male	Under 5	Number	2012	7590.3	10394.9	5432.38
Incidence	Low-middle SDI	Male	Under 5	Number	2013	7642.56	10461	5479.73
Incidence	Low-middle SDI	Male	Under 5	Number	2014	7688.43	10537.8	5520.71
Incidence	Low-middle SDI	Male	Under 5	Number	2015	7733.15	10642.1	5534.57
Incidence	Low-middle SDI	Male	Under 5	Number	2016	7779.89	10866.5	5449.35
Incidence	Low-middle SDI	Male	Under 5	Number	2017	7821.2	11085.8	5400.55
Incidence	Low-middle SDI	Male	Under 5	Number	2018	7876.17	11112.3	5424.46
Incidence	Low-middle SDI	Male	Under 5	Number	2019	7965.98	11222	5492.91
Incidence	Low-middle SDI	Male	5-14 years	Number	1990	6921.15	11510.9	4145.97
Incidence	Low-middle SDI	Male	5-14 years	Number	1991	6605.03	10986.7	3958.08
Incidence	Low-middle SDI	Male	5-14 years	Number	1992	6638.88	10992.9	4001.56
Incidence	Low-middle SDI	Male	5-14 years	Number	1993	6687.91	11047.1	4055.08
Incidence	Low-middle SDI	Male	5-14 years	Number	1994	6758.26	11167.9	4118.5
Incidence	Low-middle SDI	Male	5-14 years	Number	1995	6840.14	11321.5	4168.33
Incidence	Low-middle SDI	Male	5-14 years	Number	1996	6924.13	11463.4	4224.63
Incidence	Low-middle SDI	Male	5-14 years	Number	1997	7004.23	11616.9	4276.21
Incidence	Low-middle SDI	Male	5-14 years	Number	1998	7075.57	11771.1	4313.43
Incidence	Low-middle SDI	Male	5-14 years	Number	1999	7140.07	11881.6	4339.67
Incidence	Low-middle SDI	Male	5-14 years	Number	2000	7190.13	11997.7	4358.6
Incidence	Low-middle SDI	Male	5-14 years	Number	2001	7245.68	12128.2	4372.2
Incidence	Low-middle SDI	Male	5-14 years	Number	2002	7314.35	12229.3	4399.11
Incidence	Low-middle SDI	Male	5-14 years	Number	2003	7383.03	12338.2	4439.97
Incidence	Low-middle SDI	Male	5-14 years	Number	2004	7445.16	12454.5	4477.61
Incidence	Low-middle SDI	Male	5-14 years	Number	2005	7491.71	12535.5	4503.65
Incidence	Low-middle SDI	Male	5-14 years	Number	2006	7504.9	12573.9	4503.94
Incidence	Low-middle SDI	Male	5-14 years	Number	2007	7493.39	12537.9	4493.74
Incidence	Low-middle SDI	Male	5-14 years	Number	2008	7485.54	12461.1	4481.36
Incidence	Low-middle SDI	Male	5-14 years	Number	2009	7506.31	12481	4484.77
Incidence	Low-middle SDI	Male	5-14 years	Number	2010	7577.08	12577	4521.74
Incidence	Low-middle SDI	Male	5-14 years	Number	2011	7678.97	12765.1	4594.29
Incidence	Low-middle SDI	Male	5-14 years	Number	2012	7782.1	12970.7	4660.98
Incidence	Low-middle SDI	Male	5-14 years	Number	2013	7891.62	13194.2	4707.2
Incidence	Low-middle SDI	Male	5-14 years	Number	2014	8011.96	13433.1	4774.2
Incidence	Low-middle SDI	Male	5-14 years	Number	2015	8147.68	13657.5	4858.95
Incidence	Low-middle SDI	Male	5-14 years	Number	2016	8478.73	14311.1	5007.56
Incidence	Low-middle SDI	Male	5-14 years	Number	2017	8805.19	14929.2	5142.73
Incidence	Low-middle SDI	Male	5-14 years	Number	2018	8945.54	15186.2	5201.33
Incidence	Low-middle SDI	Male	5-14 years	Number	2019	9057.78	15377	5288.71
Incidence	Low-middle SDI	Male	15-49 years	Number	1990	12380.2	16761.1	8628.24
Incidence	Low-middle SDI	Male	15-49 years	Number	1991	12325.8	16621.6	8676.27
Incidence	Low-middle SDI	Male	15-49 years	Number	1992	12507.6	16808	8872.3
Incidence	Low-middle SDI	Male	15-49 years	Number	1993	12719	17048.5	9085.95
Incidence	Low-middle SDI	Male	15-49 years	Number	1994	12973.3	17323	9319.56
Incidence	Low-middle SDI	Male	15-49 years	Number	1995	13269.6	17682.3	9573.18
Incidence	Low-middle SDI	Male	15-49 years	Number	1996	13635.9	18167.1	9849.09
Incidence	Low-middle SDI	Male	15-49 years	Number	1997	14061.8	18698.8	10164.8
Incidence	Low-middle SDI	Male	15-49 years	Number	1998	14535.1	19338.7	10509.2
Incidence	Low-middle SDI	Male	15-49 years	Number	1999	15027.9	19980.2	10868.4
Incidence	Low-middle SDI	Male	15-49 years	Number	2000	15543.3	20617.8	11252.3
Incidence	Low-middle SDI	Male	15-49 years	Number	2001	16025.5	21288.1	11599.2
Incidence	Low-middle SDI	Male	15-49 years	Number	2002	16543.5	21976.5	11967
Incidence	Low-middle SDI	Male	15-49 years	Number	2003	17077	22721.1	12313.3
Incidence	Low-middle SDI	Male	15-49 years	Number	2004	17610.3	23312.1	12712.9
Incidence	Low-middle SDI	Male	15-49 years	Number	2005	18123.4	23972.9	13101.8
Incidence	Low-middle SDI	Male	15-49 years	Number	2006	18605.8	24553.2	13412
Incidence	Low-middle SDI	Male	15-49 years	Number	2007	19075.4	25115.1	13706.8
Incidence	Low-middle SDI	Male	15-49 years	Number	2008	19554.9	25792.4	14005
Incidence	Low-middle SDI	Male	15-49 years	Number	2009	20063.6	26430.2	14323.1
Incidence	Low-middle SDI	Male	15-49 years	Number	2010	20623.1	27170.5	14714.6
Incidence	Low-middle SDI	Male	15-49 years	Number	2011	21234.4	27998.4	15154.9
Incidence	Low-middle SDI	Male	15-49 years	Number	2012	21884.5	28919.6	15651
Incidence	Low-middle SDI	Male	15-49 years	Number	2013	22570.1	29898.8	16166.6
Incidence	Low-middle SDI	Male	15-49 years	Number	2014	23293	30876.7	16695.1
Incidence	Low-middle SDI	Male	15-49 years	Number	2015	24056.7	31929	17235
Incidence	Low-middle SDI	Male	15-49 years	Number	2016	25247.4	33627.6	18006.7
Incidence	Low-middle SDI	Male	15-49 years	Number	2017	26451.9	35519.6	18573.5
Incidence	Low-middle SDI	Male	15-49 years	Number	2018	27346.1	36635.5	19206.4
Incidence	Low-middle SDI	Male	15-49 years	Number	2019	28262.9	37920.9	19807.2
Incidence	Low-middle SDI	Male	50-69 years	Number	1990	5978.67	8347.9	4352.52
Incidence	Low-middle SDI	Male	50-69 years	Number	1991	6015.05	8344.35	4378.37
Incidence	Low-middle SDI	Male	50-69 years	Number	1992	6175.67	8501.52	4550.88
Incidence	Low-middle SDI	Male	50-69 years	Number	1993	6343.14	8692.82	4706.19
Incidence	Low-middle SDI	Male	50-69 years	Number	1994	6517.8	8900.38	4850.33
Incidence	Low-middle SDI	Male	50-69 years	Number	1995	6691.38	9089.67	4985.28
Incidence	Low-middle SDI	Male	50-69 years	Number	1996	6881.39	9331.77	5148.51
Incidence	Low-middle SDI	Male	50-69 years	Number	1997	7106.19	9632.96	5340
Incidence	Low-middle SDI	Male	50-69 years	Number	1998	7344.82	9956.55	5532.43
Incidence	Low-middle SDI	Male	50-69 years	Number	1999	7603.82	10304.6	5716.13
Incidence	Low-middle SDI	Male	50-69 years	Number	2000	7845.85	10629.4	5910.19
Incidence	Low-middle SDI	Male	50-69 years	Number	2001	8171.11	11077.1	6147.43
Incidence	Low-middle SDI	Male	50-69 years	Number	2002	8541.72	11609.2	6409.93
Incidence	Low-middle SDI	Male	50-69 years	Number	2003	8954.07	12203.7	6714.61
Incidence	Low-middle SDI	Male	50-69 years	Number	2004	9395.26	12840.7	7031.15
Incidence	Low-middle SDI	Male	50-69 years	Number	2005	9846.89	13460	7362.12
Incidence	Low-middle SDI	Male	50-69 years	Number	2006	10327.4	14099.5	7717.65
Incidence	Low-middle SDI	Male	50-69 years	Number	2007	10847	14775.9	8111.36
Incidence	Low-middle SDI	Male	50-69 years	Number	2008	11388.7	15518.3	8519.6
Incidence	Low-middle SDI	Male	50-69 years	Number	2009	11952	16306.4	8949.04
Incidence	Low-middle SDI	Male	50-69 years	Number	2010	12511.5	17087.4	9395.29
Incidence	Low-middle SDI	Male	50-69 years	Number	2011	13131.7	17931.4	9868.77
Incidence	Low-middle SDI	Male	50-69 years	Number	2012	13825.6	18827	10393.5
Incidence	Low-middle SDI	Male	50-69 years	Number	2013	14580.7	19776.5	10963.9
Incidence	Low-middle SDI	Male	50-69 years	Number	2014	15394.9	20824	11555.2
Incidence	Low-middle SDI	Male	50-69 years	Number	2015	16212.3	21974.8	12157
Incidence	Low-middle SDI	Male	50-69 years	Number	2016	17229.1	23666.1	12734.3
Incidence	Low-middle SDI	Male	50-69 years	Number	2017	18272.2	25365.4	13364.4
Incidence	Low-middle SDI	Male	50-69 years	Number	2018	19436.9	27092.6	14170.4
Incidence	Low-middle SDI	Male	50-69 years	Number	2019	20894.9	29160.4	15214.4
Incidence	Low-middle SDI	Male	70+ years	Number	1990	2598.93	3347.41	1906.16
Incidence	Low-middle SDI	Male	70+ years	Number	1991	2673.29	3400.09	1973.24
Incidence	Low-middle SDI	Male	70+ years	Number	1992	2791.06	3529.08	2066.02
Incidence	Low-middle SDI	Male	70+ years	Number	1993	2914.54	3664.3	2172.04
Incidence	Low-middle SDI	Male	70+ years	Number	1994	3043.19	3812.72	2274.4
Incidence	Low-middle SDI	Male	70+ years	Number	1995	3177.48	3983.36	2378.57
Incidence	Low-middle SDI	Male	70+ years	Number	1996	3328.62	4167.48	2498.04
Incidence	Low-middle SDI	Male	70+ years	Number	1997	3504.58	4385.72	2633.08
Incidence	Low-middle SDI	Male	70+ years	Number	1998	3698.86	4634.16	2783.53
Incidence	Low-middle SDI	Male	70+ years	Number	1999	3913.15	4921.75	2943.38
Incidence	Low-middle SDI	Male	70+ years	Number	2000	4133.79	5204.37	3099.54
Incidence	Low-middle SDI	Male	70+ years	Number	2001	4361.15	5473.51	3271.12
Incidence	Low-middle SDI	Male	70+ years	Number	2002	4600.76	5757.52	3456.96
Incidence	Low-middle SDI	Male	70+ years	Number	2003	4855.46	6086.62	3648.94
Incidence	Low-middle SDI	Male	70+ years	Number	2004	5138.59	6436.86	3862.44
Incidence	Low-middle SDI	Male	70+ years	Number	2005	5444.37	6822.55	4098.04
Incidence	Low-middle SDI	Male	70+ years	Number	2006	5794.94	7274.78	4365.1
Incidence	Low-middle SDI	Male	70+ years	Number	2007	6199.12	7787.1	4662.33
Incidence	Low-middle SDI	Male	70+ years	Number	2008	6637.17	8331.95	4988.25
Incidence	Low-middle SDI	Male	70+ years	Number	2009	7091.79	8920.99	5343.7
Incidence	Low-middle SDI	Male	70+ years	Number	2010	7548.37	9494.72	5666.31
Incidence	Low-middle SDI	Male	70+ years	Number	2011	8006.2	10041.5	6044.27
Incidence	Low-middle SDI	Male	70+ years	Number	2012	8485.27	10625.5	6398.17
Incidence	Low-middle SDI	Male	70+ years	Number	2013	8974.47	11226.2	6802.77
Incidence	Low-middle SDI	Male	70+ years	Number	2014	9459.01	11837.3	7167.64
Incidence	Low-middle SDI	Male	70+ years	Number	2015	9961.54	12507.4	7525.09
Incidence	Low-middle SDI	Male	70+ years	Number	2016	10586.2	13280	7904.06
Incidence	Low-middle SDI	Male	70+ years	Number	2017	11281.2	14391.2	8340.51
Incidence	Low-middle SDI	Male	70+ years	Number	2018	12022.6	15369.3	8881.85
Incidence	Low-middle SDI	Male	70+ years	Number	2019	12937.5	16518.5	9578.16
Incidence	Low-middle SDI	Female	Under 5	Number	1990	5142.41	7267.68	3570.7
Incidence	Low-middle SDI	Female	Under 5	Number	1991	5217	7313.01	3670.32
Incidence	Low-middle SDI	Female	Under 5	Number	1992	5270.5	7333.11	3740.37
Incidence	Low-middle SDI	Female	Under 5	Number	1993	5304.16	7329.36	3809.15
Incidence	Low-middle SDI	Female	Under 5	Number	1994	5321.34	7285.11	3841.92
Incidence	Low-middle SDI	Female	Under 5	Number	1995	5326.75	7271.45	3866.82
Incidence	Low-middle SDI	Female	Under 5	Number	1996	5317.21	7244.1	3867.35
Incidence	Low-middle SDI	Female	Under 5	Number	1997	5289.09	7212.53	3847.98
Incidence	Low-middle SDI	Female	Under 5	Number	1998	5250.41	7186.4	3805.44
Incidence	Low-middle SDI	Female	Under 5	Number	1999	5210.14	7160.38	3768.89
Incidence	Low-middle SDI	Female	Under 5	Number	2000	5177.16	7136.79	3742.55
Incidence	Low-middle SDI	Female	Under 5	Number	2001	5151.8	7131.62	3709.22
Incidence	Low-middle SDI	Female	Under 5	Number	2002	5130.5	7111.33	3674.15
Incidence	Low-middle SDI	Female	Under 5	Number	2003	5117.1	7100.95	3664.51
Incidence	Low-middle SDI	Female	Under 5	Number	2004	5111.8	7104.25	3653.22
Incidence	Low-middle SDI	Female	Under 5	Number	2005	5110.57	7116.18	3640.51
Incidence	Low-middle SDI	Female	Under 5	Number	2006	5104.86	7139.92	3632.21
Incidence	Low-middle SDI	Female	Under 5	Number	2007	5094.57	7142.47	3622.22
Incidence	Low-middle SDI	Female	Under 5	Number	2008	5086.32	7138.17	3612.9
Incidence	Low-middle SDI	Female	Under 5	Number	2009	5085.61	7143.37	3615.81
Incidence	Low-middle SDI	Female	Under 5	Number	2010	5100.53	7154.21	3633.55
Incidence	Low-middle SDI	Female	Under 5	Number	2011	5128.4	7188.07	3648.1
Incidence	Low-middle SDI	Female	Under 5	Number	2012	5160.24	7196.15	3666.7
Incidence	Low-middle SDI	Female	Under 5	Number	2013	5193.1	7226.75	3684.9
Incidence	Low-middle SDI	Female	Under 5	Number	2014	5222.15	7256.54	3699.64
Incidence	Low-middle SDI	Female	Under 5	Number	2015	5252.72	7292.08	3708.82
Incidence	Low-middle SDI	Female	Under 5	Number	2016	5305.62	7508.5	3684.54
Incidence	Low-middle SDI	Female	Under 5	Number	2017	5356.19	7712.05	3675.68
Incidence	Low-middle SDI	Female	Under 5	Number	2018	5397.3	7780.31	3684.35
Incidence	Low-middle SDI	Female	Under 5	Number	2019	5458.87	7849.23	3705.1
Incidence	Low-middle SDI	Female	5-14 years	Number	1990	4953.94	8393.04	2884.57
Incidence	Low-middle SDI	Female	5-14 years	Number	1991	4937.28	8299.54	2896.64
Incidence	Low-middle SDI	Female	5-14 years	Number	1992	4939.57	8238.87	2920.42
Incidence	Low-middle SDI	Female	5-14 years	Number	1993	4960.37	8212.21	2954.69
Incidence	Low-middle SDI	Female	5-14 years	Number	1994	4997.18	8241.79	2996.88
Incidence	Low-middle SDI	Female	5-14 years	Number	1995	5046.82	8318.67	3040.59
Incidence	Low-middle SDI	Female	5-14 years	Number	1996	5102	8386.81	3069.62
Incidence	Low-middle SDI	Female	5-14 years	Number	1997	5155.94	8477.58	3091.96
Incidence	Low-middle SDI	Female	5-14 years	Number	1998	5207.08	8579.35	3111.57
Incidence	Low-middle SDI	Female	5-14 years	Number	1999	5255.29	8699.02	3131.85
Incidence	Low-middle SDI	Female	5-14 years	Number	2000	5299.45	8809.56	3152.53
Incidence	Low-middle SDI	Female	5-14 years	Number	2001	5346.43	8912.27	3172.28
Incidence	Low-middle SDI	Female	5-14 years	Number	2002	5400.29	9056.88	3182.89
Incidence	Low-middle SDI	Female	5-14 years	Number	2003	5456.09	9227.77	3206.24
Incidence	Low-middle SDI	Female	5-14 years	Number	2004	5509.26	9368.12	3234.15
Incidence	Low-middle SDI	Female	5-14 years	Number	2005	5555.39	9486.17	3257.64
Incidence	Low-middle SDI	Female	5-14 years	Number	2006	5582.44	9558.14	3259.09
Incidence	Low-middle SDI	Female	5-14 years	Number	2007	5594.09	9593.69	3259.38
Incidence	Low-middle SDI	Female	5-14 years	Number	2008	5607.81	9623.92	3266.88
Incidence	Low-middle SDI	Female	5-14 years	Number	2009	5637.88	9674.98	3281.94
Incidence	Low-middle SDI	Female	5-14 years	Number	2010	5695.59	9767.23	3305.45
Incidence	Low-middle SDI	Female	5-14 years	Number	2011	5766.19	9866.04	3347.35
Incidence	Low-middle SDI	Female	5-14 years	Number	2012	5831.19	9957.13	3385.29
Incidence	Low-middle SDI	Female	5-14 years	Number	2013	5896.5	10039.3	3423.82
Incidence	Low-middle SDI	Female	5-14 years	Number	2014	5967.64	10127.8	3465.58
Incidence	Low-middle SDI	Female	5-14 years	Number	2015	6050.2	10236.1	3514.51
Incidence	Low-middle SDI	Female	5-14 years	Number	2016	6305.16	10736.9	3631.94
Incidence	Low-middle SDI	Female	5-14 years	Number	2017	6571.8	11193.4	3740.88
Incidence	Low-middle SDI	Female	5-14 years	Number	2018	6684.3	11479.6	3804.78
Incidence	Low-middle SDI	Female	5-14 years	Number	2019	6766.06	11653	3858.8
Incidence	Low-middle SDI	Female	15-49 years	Number	1990	10073.6	13762.1	6834.13
Incidence	Low-middle SDI	Female	15-49 years	Number	1991	10226.4	13930.6	6985.06
Incidence	Low-middle SDI	Female	15-49 years	Number	1992	10398.4	14131.9	7147.27
Incidence	Low-middle SDI	Female	15-49 years	Number	1993	10591.3	14345.8	7319.99
Incidence	Low-middle SDI	Female	15-49 years	Number	1994	10808.3	14606.9	7508.59
Incidence	Low-middle SDI	Female	15-49 years	Number	1995	11049.6	14930.6	7720.24
Incidence	Low-middle SDI	Female	15-49 years	Number	1996	11332.3	15315.8	7932.51
Incidence	Low-middle SDI	Female	15-49 years	Number	1997	11655.3	15774.2	8173.23
Incidence	Low-middle SDI	Female	15-49 years	Number	1998	12013.8	16268.4	8435.93
Incidence	Low-middle SDI	Female	15-49 years	Number	1999	12385.4	16775.8	8705.39
Incidence	Low-middle SDI	Female	15-49 years	Number	2000	12778.7	17300	8977.65
Incidence	Low-middle SDI	Female	15-49 years	Number	2001	13155.2	17765	9234.74
Incidence	Low-middle SDI	Female	15-49 years	Number	2002	13567.3	18362.5	9514.87
Incidence	Low-middle SDI	Female	15-49 years	Number	2003	13998.7	18928.8	9807.19
Incidence	Low-middle SDI	Female	15-49 years	Number	2004	14434.1	19506	10101.5
Incidence	Low-middle SDI	Female	15-49 years	Number	2005	14856.3	20093.1	10389
Incidence	Low-middle SDI	Female	15-49 years	Number	2006	15249.6	20587.3	10674.8
Incidence	Low-middle SDI	Female	15-49 years	Number	2007	15623.8	21081.9	10925.4
Incidence	Low-middle SDI	Female	15-49 years	Number	2008	16000.7	21609.3	11174.8
Incidence	Low-middle SDI	Female	15-49 years	Number	2009	16400	22176.9	11448.5
Incidence	Low-middle SDI	Female	15-49 years	Number	2010	16844.6	22777.9	11742.4
Incidence	Low-middle SDI	Female	15-49 years	Number	2011	17323.1	23424.2	12075
Incidence	Low-middle SDI	Female	15-49 years	Number	2012	17814.7	24078.4	12413.4
Incidence	Low-middle SDI	Female	15-49 years	Number	2013	18325.8	24723.7	12806.6
Incidence	Low-middle SDI	Female	15-49 years	Number	2014	18867.4	25462.9	13181
Incidence	Low-middle SDI	Female	15-49 years	Number	2015	19453.3	26279.6	13568.6
Incidence	Low-middle SDI	Female	15-49 years	Number	2016	20500.2	27881.9	14190.2
Incidence	Low-middle SDI	Female	15-49 years	Number	2017	21603.8	29546.6	14864.3
Incidence	Low-middle SDI	Female	15-49 years	Number	2018	22347	30611	15342
Incidence	Low-middle SDI	Female	15-49 years	Number	2019	23030.6	31677.8	15776.6
Incidence	Low-middle SDI	Female	50-69 years	Number	1990	4321.63	6327.9	3029.23
Incidence	Low-middle SDI	Female	50-69 years	Number	1991	4428.31	6399	3143.03
Incidence	Low-middle SDI	Female	50-69 years	Number	1992	4545.16	6436.66	3232.94
Incidence	Low-middle SDI	Female	50-69 years	Number	1993	4673.58	6554.49	3334.55
Incidence	Low-middle SDI	Female	50-69 years	Number	1994	4815.76	6750.31	3432.33
Incidence	Low-middle SDI	Female	50-69 years	Number	1995	4967.79	6967.35	3564.15
Incidence	Low-middle SDI	Female	50-69 years	Number	1996	5143.31	7182.46	3692.21
Incidence	Low-middle SDI	Female	50-69 years	Number	1997	5346.35	7474.49	3841.09
Incidence	Low-middle SDI	Female	50-69 years	Number	1998	5560.38	7759.75	3995.79
Incidence	Low-middle SDI	Female	50-69 years	Number	1999	5790.54	8067.11	4160.96
Incidence	Low-middle SDI	Female	50-69 years	Number	2000	6008.76	8358.51	4329.17
Incidence	Low-middle SDI	Female	50-69 years	Number	2001	6282.57	8757.26	4534.84
Incidence	Low-middle SDI	Female	50-69 years	Number	2002	6581.4	9202.72	4756.79
Incidence	Low-middle SDI	Female	50-69 years	Number	2003	6904.74	9684.75	4997.22
Incidence	Low-middle SDI	Female	50-69 years	Number	2004	7248.3	10179.8	5245.34
Incidence	Low-middle SDI	Female	50-69 years	Number	2005	7601.56	10642	5496.83
Incidence	Low-middle SDI	Female	50-69 years	Number	2006	7983.78	11212.8	5780.1
Incidence	Low-middle SDI	Female	50-69 years	Number	2007	8408.84	11789.5	6095.45
Incidence	Low-middle SDI	Female	50-69 years	Number	2008	8861.73	12418.1	6434.37
Incidence	Low-middle SDI	Female	50-69 years	Number	2009	9343.52	13059.4	6794.2
Incidence	Low-middle SDI	Female	50-69 years	Number	2010	9823.76	13721.8	7152.11
Incidence	Low-middle SDI	Female	50-69 years	Number	2011	10342	14464.9	7529.96
Incidence	Low-middle SDI	Female	50-69 years	Number	2012	10903.4	15262.9	7947.37
Incidence	Low-middle SDI	Female	50-69 years	Number	2013	11512.2	16124.2	8399.64
Incidence	Low-middle SDI	Female	50-69 years	Number	2014	12174.6	17052.5	8883.69
Incidence	Low-middle SDI	Female	50-69 years	Number	2015	12867.3	18038.1	9372.65
Incidence	Low-middle SDI	Female	50-69 years	Number	2016	13831.3	19538	9950.14
Incidence	Low-middle SDI	Female	50-69 years	Number	2017	14821.4	21130.8	10607.9
Incidence	Low-middle SDI	Female	50-69 years	Number	2018	15736.1	22534.1	11242.1
Incidence	Low-middle SDI	Female	50-69 years	Number	2019	16749.9	24040.5	11953.4
Incidence	Low-middle SDI	Female	70+ years	Number	1990	2272.62	2941.58	1666.72
Incidence	Low-middle SDI	Female	70+ years	Number	1991	2369.52	3035.52	1750.08
Incidence	Low-middle SDI	Female	70+ years	Number	1992	2470.98	3135.22	1839.13
Incidence	Low-middle SDI	Female	70+ years	Number	1993	2578.23	3249.75	1922
Incidence	Low-middle SDI	Female	70+ years	Number	1994	2691.99	3378.38	2015.76
Incidence	Low-middle SDI	Female	70+ years	Number	1995	2810.12	3516.42	2108.03
Incidence	Low-middle SDI	Female	70+ years	Number	1996	2939.24	3668.82	2207.69
Incidence	Low-middle SDI	Female	70+ years	Number	1997	3088.16	3847.7	2324.14
Incidence	Low-middle SDI	Female	70+ years	Number	1998	3254.35	4048.44	2450.4
Incidence	Low-middle SDI	Female	70+ years	Number	1999	3437.45	4269.65	2590.97
Incidence	Low-middle SDI	Female	70+ years	Number	2000	3631.92	4516.18	2736.53
Incidence	Low-middle SDI	Female	70+ years	Number	2001	3841.61	4781.89	2895.55
Incidence	Low-middle SDI	Female	70+ years	Number	2002	4067.56	5076.7	3063.76
Incidence	Low-middle SDI	Female	70+ years	Number	2003	4319.49	5422.07	3250.04
Incidence	Low-middle SDI	Female	70+ years	Number	2004	4605.64	5791.21	3462.66
Incidence	Low-middle SDI	Female	70+ years	Number	2005	4919.22	6172.9	3701.97
Incidence	Low-middle SDI	Female	70+ years	Number	2006	5285.26	6642.39	3980.91
Incidence	Low-middle SDI	Female	70+ years	Number	2007	5709.97	7167.75	4295.81
Incidence	Low-middle SDI	Female	70+ years	Number	2008	6175.27	7755.84	4632.03
Incidence	Low-middle SDI	Female	70+ years	Number	2009	6658.03	8356.56	4980.57
Incidence	Low-middle SDI	Female	70+ years	Number	2010	7141.43	8958.17	5346.63
Incidence	Low-middle SDI	Female	70+ years	Number	2011	7609.46	9520.51	5690.24
Incidence	Low-middle SDI	Female	70+ years	Number	2012	8086.11	10106.1	6061.16
Incidence	Low-middle SDI	Female	70+ years	Number	2013	8578	10700.8	6449.68
Incidence	Low-middle SDI	Female	70+ years	Number	2014	9093.23	11341.9	6842.86
Incidence	Low-middle SDI	Female	70+ years	Number	2015	9651.73	12069.2	7264.71
Incidence	Low-middle SDI	Female	70+ years	Number	2016	10428.3	13177.5	7778.19
Incidence	Low-middle SDI	Female	70+ years	Number	2017	11270.8	14418.4	8274.81
Incidence	Low-middle SDI	Female	70+ years	Number	2018	12045.5	15452.4	8835.63
Incidence	Low-middle SDI	Female	70+ years	Number	2019	12926	16550.6	9489.15
Incidence	Low SDI	Male	Under 5	Number	1990	6385.1	8691.39	4625.52
Incidence	Low SDI	Male	Under 5	Number	1991	5573.02	7536.31	4055.53
Incidence	Low SDI	Male	Under 5	Number	1992	5729.34	7732.55	4214.32
Incidence	Low SDI	Male	Under 5	Number	1993	5888.71	7876.3	4366.19
Incidence	Low SDI	Male	Under 5	Number	1994	6054.95	8063.29	4524.33
Incidence	Low SDI	Male	Under 5	Number	1995	6229.23	8274.54	4663.61
Incidence	Low SDI	Male	Under 5	Number	1996	6411.52	8518	4809.19
Incidence	Low SDI	Male	Under 5	Number	1997	6601.29	8767.94	4946.38
Incidence	Low SDI	Male	Under 5	Number	1998	6793.52	9021.55	5075.1
Incidence	Low SDI	Male	Under 5	Number	1999	6986.73	9282.23	5202.29
Incidence	Low SDI	Male	Under 5	Number	2000	7184.15	9548.24	5332.35
Incidence	Low SDI	Male	Under 5	Number	2001	7392.62	9809.95	5505.34
Incidence	Low SDI	Male	Under 5	Number	2002	7611.61	10093.5	5679.82
Incidence	Low SDI	Male	Under 5	Number	2003	7829.66	10369.4	5849.04
Incidence	Low SDI	Male	Under 5	Number	2004	8052.36	10653.4	6021.97
Incidence	Low SDI	Male	Under 5	Number	2005	8282.31	10948.2	6203.66
Incidence	Low SDI	Male	Under 5	Number	2006	8512.18	11251	6368.21
Incidence	Low SDI	Male	Under 5	Number	2007	8746.6	11567.3	6535.75
Incidence	Low SDI	Male	Under 5	Number	2008	9534.59	12578.3	7136.85
Incidence	Low SDI	Male	Under 5	Number	2009	9785.43	12910.9	7313.39
Incidence	Low SDI	Male	Under 5	Number	2010	10024.9	13238	7482.42
Incidence	Low SDI	Male	Under 5	Number	2011	10245.6	13515.5	7651.42
Incidence	Low SDI	Male	Under 5	Number	2012	10455.9	13775.8	7815.12
Incidence	Low SDI	Male	Under 5	Number	2013	10660.5	14029.8	7979.81
Incidence	Low SDI	Male	Under 5	Number	2014	10856.5	14277.8	8127.59
Incidence	Low SDI	Male	Under 5	Number	2015	11051.2	14545.1	8267.54
Incidence	Low SDI	Male	Under 5	Number	2016	11295.7	15164.5	8246.99
Incidence	Low SDI	Male	Under 5	Number	2017	11553.3	15663.9	8306.52
Incidence	Low SDI	Male	Under 5	Number	2018	11785	15996.2	8489.81
Incidence	Low SDI	Male	Under 5	Number	2019	12045.8	16347.4	8648.96
Incidence	Low SDI	Male	5-14 years	Number	1990	4178.48	6728.05	2628.1
Incidence	Low SDI	Male	5-14 years	Number	1991	3676.91	5916.28	2313.18
Incidence	Low SDI	Male	5-14 years	Number	1992	3729.7	5963.97	2363.65
Incidence	Low SDI	Male	5-14 years	Number	1993	3788.55	6028.81	2421.91
Incidence	Low SDI	Male	5-14 years	Number	1994	3865.06	6122.12	2484.72
Incidence	Low SDI	Male	5-14 years	Number	1995	3963.97	6260.07	2543.16
Incidence	Low SDI	Male	5-14 years	Number	1996	4080.92	6455.38	2633.4
Incidence	Low SDI	Male	5-14 years	Number	1997	4206.47	6676.13	2706.32
Incidence	Low SDI	Male	5-14 years	Number	1998	4335.98	6886.13	2779.27
Incidence	Low SDI	Male	5-14 years	Number	1999	4470.34	7102.17	2859.2
Incidence	Low SDI	Male	5-14 years	Number	2000	4609.7	7323.72	2958.53
Incidence	Low SDI	Male	5-14 years	Number	2001	4763.21	7583.38	3045.91
Incidence	Low SDI	Male	5-14 years	Number	2002	4936.4	7876.63	3155.05
Incidence	Low SDI	Male	5-14 years	Number	2003	5118.21	8182.67	3255.86
Incidence	Low SDI	Male	5-14 years	Number	2004	5304.84	8475.56	3359.69
Incidence	Low SDI	Male	5-14 years	Number	2005	5490.89	8781.77	3478.6
Incidence	Low SDI	Male	5-14 years	Number	2006	5674.45	9087.81	3594.79
Incidence	Low SDI	Male	5-14 years	Number	2007	5865.91	9406.28	3710.34
Incidence	Low SDI	Male	5-14 years	Number	2008	6311.52	10068.5	4020.66
Incidence	Low SDI	Male	5-14 years	Number	2009	6527.77	10407.9	4158.68
Incidence	Low SDI	Male	5-14 years	Number	2010	6747.63	10743.3	4297.25
Incidence	Low SDI	Male	5-14 years	Number	2011	6963.97	11082.7	4438.16
Incidence	Low SDI	Male	5-14 years	Number	2012	7178.81	11422.6	4583.17
Incidence	Low SDI	Male	5-14 years	Number	2013	7397.5	11772.2	4730.21
Incidence	Low SDI	Male	5-14 years	Number	2014	7623.97	12138.9	4882.5
Incidence	Low SDI	Male	5-14 years	Number	2015	7867.11	12535	5020.91
Incidence	Low SDI	Male	5-14 years	Number	2016	8354.67	13458.1	5248.96
Incidence	Low SDI	Male	5-14 years	Number	2017	8856.29	14422.4	5506.46
Incidence	Low SDI	Male	5-14 years	Number	2018	9118.23	14945.4	5655.92
Incidence	Low SDI	Male	5-14 years	Number	2019	9334.89	15321.8	5816.21
Incidence	Low SDI	Male	15-49 years	Number	1990	4945.79	6570.15	3527.66
Incidence	Low SDI	Male	15-49 years	Number	1991	4418.81	5837.95	3186.89
Incidence	Low SDI	Male	15-49 years	Number	1992	4508.49	5946.78	3271.22
Incidence	Low SDI	Male	15-49 years	Number	1993	4604.57	6043.11	3350.72
Incidence	Low SDI	Male	15-49 years	Number	1994	4713.55	6176.63	3459.59
Incidence	Low SDI	Male	15-49 years	Number	1995	4845.67	6321.67	3573.16
Incidence	Low SDI	Male	15-49 years	Number	1996	5010.09	6534.64	3684.84
Incidence	Low SDI	Male	15-49 years	Number	1997	5191.41	6756.25	3807.29
Incidence	Low SDI	Male	15-49 years	Number	1998	5377.83	6983.62	3940.53
Incidence	Low SDI	Male	15-49 years	Number	1999	5569.61	7242.43	4075.87
Incidence	Low SDI	Male	15-49 years	Number	2000	5775.85	7522.76	4220.9
Incidence	Low SDI	Male	15-49 years	Number	2001	5987.14	7809.93	4370.33
Incidence	Low SDI	Male	15-49 years	Number	2002	6229.54	8148.45	4541.08
Incidence	Low SDI	Male	15-49 years	Number	2003	6482.24	8500.36	4717.07
Incidence	Low SDI	Male	15-49 years	Number	2004	6741.39	8861.17	4895.98
Incidence	Low SDI	Male	15-49 years	Number	2005	7001.67	9237.85	5075.9
Incidence	Low SDI	Male	15-49 years	Number	2006	7257.68	9576.03	5264.45
Incidence	Low SDI	Male	15-49 years	Number	2007	7525.32	9940.45	5455.42
Incidence	Low SDI	Male	15-49 years	Number	2008	7925.3	10460.7	5735.38
Incidence	Low SDI	Male	15-49 years	Number	2009	8219.73	10838.3	5963.21
Incidence	Low SDI	Male	15-49 years	Number	2010	8528.26	11242.3	6201.15
Incidence	Low SDI	Male	15-49 years	Number	2011	8849.44	11661.9	6424.84
Incidence	Low SDI	Male	15-49 years	Number	2012	9187.45	12112.6	6661.65
Incidence	Low SDI	Male	15-49 years	Number	2013	9544.83	12581.2	6929.52
Incidence	Low SDI	Male	15-49 years	Number	2014	9925.83	13080.8	7211.72
Incidence	Low SDI	Male	15-49 years	Number	2015	10346.4	13627.3	7512.71
Incidence	Low SDI	Male	15-49 years	Number	2016	11091.6	14702.6	7953.56
Incidence	Low SDI	Male	15-49 years	Number	2017	11911.1	15944.7	8464.15
Incidence	Low SDI	Male	15-49 years	Number	2018	12492.1	16744.7	8840.71
Incidence	Low SDI	Male	15-49 years	Number	2019	13028.7	17385.8	9204.8
Incidence	Low SDI	Male	50-69 years	Number	1990	2333.74	3191.16	1733.18
Incidence	Low SDI	Male	50-69 years	Number	1991	2068.23	2805.43	1551.86
Incidence	Low SDI	Male	50-69 years	Number	1992	2089.79	2822.97	1579.35
Incidence	Low SDI	Male	50-69 years	Number	1993	2110.38	2835.8	1603.27
Incidence	Low SDI	Male	50-69 years	Number	1994	2136.8	2853.96	1626.17
Incidence	Low SDI	Male	50-69 years	Number	1995	2168.57	2884.8	1653.53
Incidence	Low SDI	Male	50-69 years	Number	1996	2202.75	2930.95	1680.78
Incidence	Low SDI	Male	50-69 years	Number	1997	2240.88	2985.19	1708.87
Incidence	Low SDI	Male	50-69 years	Number	1998	2281.3	3040.02	1738.47
Incidence	Low SDI	Male	50-69 years	Number	1999	2324.74	3101.79	1769.53
Incidence	Low SDI	Male	50-69 years	Number	2000	2365.22	3154.17	1794.53
Incidence	Low SDI	Male	50-69 years	Number	2001	2436.84	3246.64	1852.51
Incidence	Low SDI	Male	50-69 years	Number	2002	2520.99	3361.05	1921.2
Incidence	Low SDI	Male	50-69 years	Number	2003	2611.89	3482.51	1992.53
Incidence	Low SDI	Male	50-69 years	Number	2004	2705.82	3606.77	2066.48
Incidence	Low SDI	Male	50-69 years	Number	2005	2799.57	3727	2144.59
Incidence	Low SDI	Male	50-69 years	Number	2006	2898.38	3852.11	2215.58
Incidence	Low SDI	Male	50-69 years	Number	2007	3000.98	3978.56	2292.09
Incidence	Low SDI	Male	50-69 years	Number	2008	3170.77	4193.2	2417.97
Incidence	Low SDI	Male	50-69 years	Number	2009	3289.15	4349.45	2503.12
Incidence	Low SDI	Male	50-69 years	Number	2010	3413.53	4512.06	2592.06
Incidence	Low SDI	Male	50-69 years	Number	2011	3555.64	4696.06	2706.88
Incidence	Low SDI	Male	50-69 years	Number	2012	3710.25	4903.18	2833.5
Incidence	Low SDI	Male	50-69 years	Number	2013	3876.79	5119.34	2968.68
Incidence	Low SDI	Male	50-69 years	Number	2014	4056.47	5348.58	3110.64
Incidence	Low SDI	Male	50-69 years	Number	2015	4246.85	5610.04	3253.72
Incidence	Low SDI	Male	50-69 years	Number	2016	4518.94	6076.39	3420.34
Incidence	Low SDI	Male	50-69 years	Number	2017	4809.09	6566.35	3596.9
Incidence	Low SDI	Male	50-69 years	Number	2018	5067.88	6910.66	3762.06
Incidence	Low SDI	Male	50-69 years	Number	2019	5346.25	7284.07	3963.75
Incidence	Low SDI	Male	70+ years	Number	1990	854.695	1112.68	626.332
Incidence	Low SDI	Male	70+ years	Number	1991	762.128	981.571	559.377
Incidence	Low SDI	Male	70+ years	Number	1992	780.243	998.123	576.136
Incidence	Low SDI	Male	70+ years	Number	1993	799.86	1019.55	594.262
Incidence	Low SDI	Male	70+ years	Number	1994	819.351	1040.94	613.767
Incidence	Low SDI	Male	70+ years	Number	1995	840.791	1068.31	630.662
Incidence	Low SDI	Male	70+ years	Number	1996	866.122	1097.35	651.139
Incidence	Low SDI	Male	70+ years	Number	1997	895.057	1131.54	673.736
Incidence	Low SDI	Male	70+ years	Number	1998	926.047	1168.62	696.679
Incidence	Low SDI	Male	70+ years	Number	1999	959.524	1208.86	720.475
Incidence	Low SDI	Male	70+ years	Number	2000	994.364	1250.89	746.894
Incidence	Low SDI	Male	70+ years	Number	2001	1030.31	1295.97	773.157
Incidence	Low SDI	Male	70+ years	Number	2002	1068.13	1343.29	801.057
Incidence	Low SDI	Male	70+ years	Number	2003	1107.12	1392.49	830.36
Incidence	Low SDI	Male	70+ years	Number	2004	1147.98	1443.79	860.517
Incidence	Low SDI	Male	70+ years	Number	2005	1189.92	1495.83	892.028
Incidence	Low SDI	Male	70+ years	Number	2006	1232.26	1545.91	923.115
Incidence	Low SDI	Male	70+ years	Number	2007	1279.56	1608.91	959.283
Incidence	Low SDI	Male	70+ years	Number	2008	1356.62	1701.15	1022.29
Incidence	Low SDI	Male	70+ years	Number	2009	1409.86	1762.57	1062.16
Incidence	Low SDI	Male	70+ years	Number	2010	1466.51	1832.42	1101.97
Incidence	Low SDI	Male	70+ years	Number	2011	1524.63	1904.01	1151.05
Incidence	Low SDI	Male	70+ years	Number	2012	1589.6	1986.78	1202.68
Incidence	Low SDI	Male	70+ years	Number	2013	1659.38	2078.96	1256.85
Incidence	Low SDI	Male	70+ years	Number	2014	1735.82	2182.09	1314.76
Incidence	Low SDI	Male	70+ years	Number	2015	1822.28	2298.7	1378.79
Incidence	Low SDI	Male	70+ years	Number	2016	1934.29	2445.31	1439.79
Incidence	Low SDI	Male	70+ years	Number	2017	2060.37	2644.27	1515.2
Incidence	Low SDI	Male	70+ years	Number	2018	2177.28	2803.73	1594.52
Incidence	Low SDI	Male	70+ years	Number	2019	2298.19	2957.48	1680.97
Incidence	Low SDI	Female	Under 5	Number	1990	3323.32	4629.3	2318.88
Incidence	Low SDI	Female	Under 5	Number	1991	3403.83	4683.27	2402.09
Incidence	Low SDI	Female	Under 5	Number	1992	3493.23	4761.83	2490.57
Incidence	Low SDI	Female	Under 5	Number	1993	3582.11	4848.63	2575.58
Incidence	Low SDI	Female	Under 5	Number	1994	3673.99	4983.68	2647.28
Incidence	Low SDI	Female	Under 5	Number	1995	3773.11	5117.83	2729.8
Incidence	Low SDI	Female	Under 5	Number	1996	3873.49	5230.27	2806.78
Incidence	Low SDI	Female	Under 5	Number	1997	3969.82	5355.25	2879.9
Incidence	Low SDI	Female	Under 5	Number	1998	4061.28	5491.13	2952.05
Incidence	Low SDI	Female	Under 5	Number	1999	4151.89	5626.96	3013.87
Incidence	Low SDI	Female	Under 5	Number	2000	4250.15	5770.71	3082.81
Incidence	Low SDI	Female	Under 5	Number	2001	4364.59	5925.72	3166.5
Incidence	Low SDI	Female	Under 5	Number	2002	4493.2	6090.96	3259.99
Incidence	Low SDI	Female	Under 5	Number	2003	4623.67	6267.38	3349.89
Incidence	Low SDI	Female	Under 5	Number	2004	4756.86	6455.66	3449.44
Incidence	Low SDI	Female	Under 5	Number	2005	4890.89	6666.99	3536.29
Incidence	Low SDI	Female	Under 5	Number	2006	5019.59	6851.33	3632.13
Incidence	Low SDI	Female	Under 5	Number	2007	5150.6	7044.77	3719.81
Incidence	Low SDI	Female	Under 5	Number	2008	5282.55	7241.73	3807.94
Incidence	Low SDI	Female	Under 5	Number	2009	5411.03	7389.65	3891.12
Incidence	Low SDI	Female	Under 5	Number	2010	5535.29	7532.14	3966.16
Incidence	Low SDI	Female	Under 5	Number	2011	5649.34	7683.42	4058.01
Incidence	Low SDI	Female	Under 5	Number	2012	5753.36	7818.98	4137.56
Incidence	Low SDI	Female	Under 5	Number	2013	5851.19	7945.71	4204.89
Incidence	Low SDI	Female	Under 5	Number	2014	5944.38	8068.95	4273.5
Incidence	Low SDI	Female	Under 5	Number	2015	6042.12	8203.87	4309.67
Incidence	Low SDI	Female	Under 5	Number	2016	6228.64	8607.13	4399.74
Incidence	Low SDI	Female	Under 5	Number	2017	6422.4	9007.77	4444.85
Incidence	Low SDI	Female	Under 5	Number	2018	6539.27	9239.76	4520.2
Incidence	Low SDI	Female	Under 5	Number	2019	6660.15	9430.66	4581.14
Incidence	Low SDI	Female	5-14 years	Number	1990	2601.75	4327.58	1539.35
Incidence	Low SDI	Female	5-14 years	Number	1991	2626.68	4360.46	1568.63
Incidence	Low SDI	Female	5-14 years	Number	1992	2655.71	4405.17	1595.38
Incidence	Low SDI	Female	5-14 years	Number	1993	2688.92	4445.23	1629.73
Incidence	Low SDI	Female	5-14 years	Number	1994	2735.63	4485.57	1662.31
Incidence	Low SDI	Female	5-14 years	Number	1995	2799.38	4594.73	1701.51
Incidence	Low SDI	Female	5-14 years	Number	1996	2876.54	4718.9	1749.68
Incidence	Low SDI	Female	5-14 years	Number	1997	2959.98	4858.02	1800.81
Incidence	Low SDI	Female	5-14 years	Number	1998	3046.42	5036.38	1853.36
Incidence	Low SDI	Female	5-14 years	Number	1999	3136.93	5208.96	1900.91
Incidence	Low SDI	Female	5-14 years	Number	2000	3232.15	5371.06	1952.86
Incidence	Low SDI	Female	5-14 years	Number	2001	3338.89	5544.67	2014.34
Incidence	Low SDI	Female	5-14 years	Number	2002	3461.1	5755.85	2088.1
Incidence	Low SDI	Female	5-14 years	Number	2003	3590.8	5979.38	2166.93
Incidence	Low SDI	Female	5-14 years	Number	2004	3725.13	6207.86	2248.05
Incidence	Low SDI	Female	5-14 years	Number	2005	3859.95	6442.6	2326.31
Incidence	Low SDI	Female	5-14 years	Number	2006	3995.2	6645.14	2405.8
Incidence	Low SDI	Female	5-14 years	Number	2007	4139.48	6863.49	2490.82
Incidence	Low SDI	Female	5-14 years	Number	2008	4290.88	7128.88	2580.3
Incidence	Low SDI	Female	5-14 years	Number	2009	4445.99	7400.99	2671.77
Incidence	Low SDI	Female	5-14 years	Number	2010	4602.25	7673.17	2759.8
Incidence	Low SDI	Female	5-14 years	Number	2011	4753.91	7906.81	2848.98
Incidence	Low SDI	Female	5-14 years	Number	2012	4901.97	8163.73	2933.12
Incidence	Low SDI	Female	5-14 years	Number	2013	5050.13	8388.08	3030.13
Incidence	Low SDI	Female	5-14 years	Number	2014	5201.41	8659.72	3126.05
Incidence	Low SDI	Female	5-14 years	Number	2015	5362.43	8996.03	3232.25
Incidence	Low SDI	Female	5-14 years	Number	2016	5730.58	9675.29	3407.73
Incidence	Low SDI	Female	5-14 years	Number	2017	6115.95	10282.2	3587.83
Incidence	Low SDI	Female	5-14 years	Number	2018	6300.11	10633.1	3707.99
Incidence	Low SDI	Female	5-14 years	Number	2019	6445.21	10890.1	3771.91
Incidence	Low SDI	Female	15-49 years	Number	1990	3743.24	5124.72	2581.81
Incidence	Low SDI	Female	15-49 years	Number	1991	3792.81	5182.89	2627.39
Incidence	Low SDI	Female	15-49 years	Number	1992	3851.58	5255.41	2686.09
Incidence	Low SDI	Female	15-49 years	Number	1993	3918.64	5335.79	2742.67
Incidence	Low SDI	Female	15-49 years	Number	1994	4004.44	5441.26	2809.53
Incidence	Low SDI	Female	15-49 years	Number	1995	4111.84	5577.16	2879.54
Incidence	Low SDI	Female	15-49 years	Number	1996	4241.2	5750.93	2974.2
Incidence	Low SDI	Female	15-49 years	Number	1997	4383.12	5944.71	3072.05
Incidence	Low SDI	Female	15-49 years	Number	1998	4531.35	6144.53	3176.08
Incidence	Low SDI	Female	15-49 years	Number	1999	4687.79	6356.09	3285.34
Incidence	Low SDI	Female	15-49 years	Number	2000	4856.7	6583.33	3394.34
Incidence	Low SDI	Female	15-49 years	Number	2001	5029.75	6818.62	3512.24
Incidence	Low SDI	Female	15-49 years	Number	2002	5226.68	7089.94	3641.94
Incidence	Low SDI	Female	15-49 years	Number	2003	5435.63	7381.03	3778.83
Incidence	Low SDI	Female	15-49 years	Number	2004	5651.17	7668.24	3923.68
Incidence	Low SDI	Female	15-49 years	Number	2005	5867.54	7938.58	4067.58
Incidence	Low SDI	Female	15-49 years	Number	2006	6083.61	8257.75	4206.51
Incidence	Low SDI	Female	15-49 years	Number	2007	6308.99	8574.55	4351.53
Incidence	Low SDI	Female	15-49 years	Number	2008	6542.64	8918.73	4519.28
Incidence	Low SDI	Female	15-49 years	Number	2009	6782.53	9246.8	4675.56
Incidence	Low SDI	Female	15-49 years	Number	2010	7028.79	9579.75	4842.6
Incidence	Low SDI	Female	15-49 years	Number	2011	7278.28	9930.25	5012.76
Incidence	Low SDI	Female	15-49 years	Number	2012	7535.6	10285.5	5187.16
Incidence	Low SDI	Female	15-49 years	Number	2013	7807.21	10638.5	5368.93
Incidence	Low SDI	Female	15-49 years	Number	2014	8101.26	11037.2	5560.87
Incidence	Low SDI	Female	15-49 years	Number	2015	8431.56	11471.5	5773.32
Incidence	Low SDI	Female	15-49 years	Number	2016	9099.97	12447.6	6175
Incidence	Low SDI	Female	15-49 years	Number	2017	9848.07	13513.8	6637.18
Incidence	Low SDI	Female	15-49 years	Number	2018	10337.6	14209.3	6947.95
Incidence	Low SDI	Female	15-49 years	Number	2019	10769.4	14807.3	7242.58
Incidence	Low SDI	Female	50-69 years	Number	1990	1441.41	2071.93	1028.06
Incidence	Low SDI	Female	50-69 years	Number	1991	1453.77	2060.36	1041.63
Incidence	Low SDI	Female	50-69 years	Number	1992	1468.46	2053.67	1059.16
Incidence	Low SDI	Female	50-69 years	Number	1993	1484.42	2056.84	1075.99
Incidence	Low SDI	Female	50-69 years	Number	1994	1508.17	2078.47	1099.36
Incidence	Low SDI	Female	50-69 years	Number	1995	1538.61	2114.32	1118.92
Incidence	Low SDI	Female	50-69 years	Number	1996	1574.94	2167.4	1147.3
Incidence	Low SDI	Female	50-69 years	Number	1997	1616.48	2232.17	1178.48
Incidence	Low SDI	Female	50-69 years	Number	1998	1660.93	2300.15	1211.77
Incidence	Low SDI	Female	50-69 years	Number	1999	1707.23	2369.26	1246.73
Incidence	Low SDI	Female	50-69 years	Number	2000	1750.99	2434.03	1279.95
Incidence	Low SDI	Female	50-69 years	Number	2001	1816.33	2515.61	1333.68
Incidence	Low SDI	Female	50-69 years	Number	2002	1887.89	2607.57	1390.64
Incidence	Low SDI	Female	50-69 years	Number	2003	1962.18	2702.56	1443.6
Incidence	Low SDI	Female	50-69 years	Number	2004	2039.01	2800.73	1498.47
Incidence	Low SDI	Female	50-69 years	Number	2005	2116.41	2897.88	1554.65
Incidence	Low SDI	Female	50-69 years	Number	2006	2200.46	3021.54	1613.27
Incidence	Low SDI	Female	50-69 years	Number	2007	2291.61	3155.84	1677.19
Incidence	Low SDI	Female	50-69 years	Number	2008	2388.32	3299.4	1745.78
Incidence	Low SDI	Female	50-69 years	Number	2009	2491.14	3454.89	1819.3
Incidence	Low SDI	Female	50-69 years	Number	2010	2596.2	3597.6	1893.65
Incidence	Low SDI	Female	50-69 years	Number	2011	2711.2	3750.02	1979.19
Incidence	Low SDI	Female	50-69 years	Number	2012	2830.94	3906.65	2068.52
Incidence	Low SDI	Female	50-69 years	Number	2013	2959.61	4083.45	2163.86
Incidence	Low SDI	Female	50-69 years	Number	2014	3099.2	4290.49	2265.14
Incidence	Low SDI	Female	50-69 years	Number	2015	3254.24	4526.74	2373.72
Incidence	Low SDI	Female	50-69 years	Number	2016	3517.53	4934.09	2524.7
Incidence	Low SDI	Female	50-69 years	Number	2017	3801.45	5434.44	2704.54
Incidence	Low SDI	Female	50-69 years	Number	2018	4020.69	5699.11	2858.45
Incidence	Low SDI	Female	50-69 years	Number	2019	4241.11	6021.3	3024.51
Incidence	Low SDI	Female	70+ years	Number	1990	785.881	1033.43	576.719
Incidence	Low SDI	Female	70+ years	Number	1991	804.096	1044.79	593.493
Incidence	Low SDI	Female	70+ years	Number	1992	823.67	1060.19	611.256
Incidence	Low SDI	Female	70+ years	Number	1993	844.461	1078.2	627.068
Incidence	Low SDI	Female	70+ years	Number	1994	866.562	1100.39	643.876
Incidence	Low SDI	Female	70+ years	Number	1995	890.788	1130.48	661.638
Incidence	Low SDI	Female	70+ years	Number	1996	917.994	1161.56	683.652
Incidence	Low SDI	Female	70+ years	Number	1997	948.451	1202.81	707.89
Incidence	Low SDI	Female	70+ years	Number	1998	981.066	1241.08	733.481
Incidence	Low SDI	Female	70+ years	Number	1999	1015.94	1281.29	760.509
Incidence	Low SDI	Female	70+ years	Number	2000	1053.04	1325.54	789.032
Incidence	Low SDI	Female	70+ years	Number	2001	1092.3	1373.29	820.103
Incidence	Low SDI	Female	70+ years	Number	2002	1135.19	1425.54	852.614
Incidence	Low SDI	Female	70+ years	Number	2003	1182.07	1483.49	885.228
Incidence	Low SDI	Female	70+ years	Number	2004	1232.36	1546.85	923.179
Incidence	Low SDI	Female	70+ years	Number	2005	1285.44	1614.02	963.194
Incidence	Low SDI	Female	70+ years	Number	2006	1340.92	1683.71	1004.74
Incidence	Low SDI	Female	70+ years	Number	2007	1401.78	1760.45	1052.82
Incidence	Low SDI	Female	70+ years	Number	2008	1466.97	1842.98	1100.66
Incidence	Low SDI	Female	70+ years	Number	2009	1535.3	1929.54	1153.33
Incidence	Low SDI	Female	70+ years	Number	2010	1607.3	2021.27	1209.33
Incidence	Low SDI	Female	70+ years	Number	2011	1679.14	2105.23	1262.1
Incidence	Low SDI	Female	70+ years	Number	2012	1755.75	2197.64	1321.34
Incidence	Low SDI	Female	70+ years	Number	2013	1834.33	2292.33	1380.39
Incidence	Low SDI	Female	70+ years	Number	2014	1919.42	2402.34	1443.73
Incidence	Low SDI	Female	70+ years	Number	2015	2013.91	2526.18	1513.71
Incidence	Low SDI	Female	70+ years	Number	2016	2159.01	2728.03	1607.6
Incidence	Low SDI	Female	70+ years	Number	2017	2320.26	2974.91	1710.56
Incidence	Low SDI	Female	70+ years	Number	2018	2449.9	3146.83	1793.68
Incidence	Low SDI	Female	70+ years	Number	2019	2576.77	3320.96	1905.79
Incidence	Middle SDI	Male	Under 5	Number	1990	19600.4	26483.9	14160
Incidence	Middle SDI	Male	Under 5	Number	1991	16741.8	22639.1	12178.4
Incidence	Middle SDI	Male	Under 5	Number	1992	16733.1	22413.1	12310.2
Incidence	Middle SDI	Male	Under 5	Number	1993	16475	22003.3	12249.1
Incidence	Middle SDI	Male	Under 5	Number	1994	16198.6	21585.7	12035.9
Incidence	Middle SDI	Male	Under 5	Number	1995	15813.1	21027.3	11799.2
Incidence	Middle SDI	Male	Under 5	Number	1996	15359.5	20387.7	11442.4
Incidence	Middle SDI	Male	Under 5	Number	1997	14936.3	19827.4	11141.4
Incidence	Middle SDI	Male	Under 5	Number	1998	14512.8	19296.9	10797.5
Incidence	Middle SDI	Male	Under 5	Number	1999	14096.3	18813.5	10503.6
Incidence	Middle SDI	Male	Under 5	Number	2000	13699.5	18270.2	10178.8
Incidence	Middle SDI	Male	Under 5	Number	2001	13320.8	17789.8	9857.69
Incidence	Middle SDI	Male	Under 5	Number	2002	13008.1	17416.8	9575.9
Incidence	Middle SDI	Male	Under 5	Number	2003	12666.6	17011.1	9304.07
Incidence	Middle SDI	Male	Under 5	Number	2004	12343.6	16567.5	9047.2
Incidence	Middle SDI	Male	Under 5	Number	2005	11979.7	16110.5	8739.41
Incidence	Middle SDI	Male	Under 5	Number	2006	11619.4	15678	8472.17
Incidence	Middle SDI	Male	Under 5	Number	2007	11254.9	15253.4	8183.31
Incidence	Middle SDI	Male	Under 5	Number	2008	10844.8	14736.7	7848.77
Incidence	Middle SDI	Male	Under 5	Number	2009	10553.3	14388	7610.09
Incidence	Middle SDI	Male	Under 5	Number	2010	10373	14163.8	7431.15
Incidence	Middle SDI	Male	Under 5	Number	2011	10399.8	14270	7437.47
Incidence	Middle SDI	Male	Under 5	Number	2012	10384.4	14255.7	7419.1
Incidence	Middle SDI	Male	Under 5	Number	2013	10405	14283.1	7428.3
Incidence	Middle SDI	Male	Under 5	Number	2014	10388.4	14292.5	7421.84
Incidence	Middle SDI	Male	Under 5	Number	2015	10357.1	14288.8	7373.73
Incidence	Middle SDI	Male	Under 5	Number	2016	10198.3	14285.7	7119.35
Incidence	Middle SDI	Male	Under 5	Number	2017	10076.3	14409.9	6892.73
Incidence	Middle SDI	Male	Under 5	Number	2018	10151	14476.3	6925.84
Incidence	Middle SDI	Male	Under 5	Number	2019	10408.2	14816.5	7121.26
Incidence	Middle SDI	Male	5-14 years	Number	1990	15165.7	24188.3	9560.07
Incidence	Middle SDI	Male	5-14 years	Number	1991	13321.6	21035.3	8453.23
Incidence	Middle SDI	Male	5-14 years	Number	1992	13471.1	21068.3	8590.07
Incidence	Middle SDI	Male	5-14 years	Number	1993	13531.4	21015.6	8664.92
Incidence	Middle SDI	Male	5-14 years	Number	1994	13719.9	21229.2	8800.91
Incidence	Middle SDI	Male	5-14 years	Number	1995	13812.6	21343.2	8870.79
Incidence	Middle SDI	Male	5-14 years	Number	1996	13773.4	21391	8812.85
Incidence	Middle SDI	Male	5-14 years	Number	1997	13715.7	21484.8	8730.45
Incidence	Middle SDI	Male	5-14 years	Number	1998	13587.1	21490.2	8584.73
Incidence	Middle SDI	Male	5-14 years	Number	1999	13394.5	21371.5	8419.19
Incidence	Middle SDI	Male	5-14 years	Number	2000	13140.9	21078.6	8190.36
Incidence	Middle SDI	Male	5-14 years	Number	2001	12834.1	20639.9	7971.13
Incidence	Middle SDI	Male	5-14 years	Number	2002	12548.3	20182.8	7776.37
Incidence	Middle SDI	Male	5-14 years	Number	2003	12176.6	19644.1	7543.72
Incidence	Middle SDI	Male	5-14 years	Number	2004	11794.5	19088.5	7307.16
Incidence	Middle SDI	Male	5-14 years	Number	2005	11357.2	18459.8	7021.13
Incidence	Middle SDI	Male	5-14 years	Number	2006	10927.4	17677.3	6752
Incidence	Middle SDI	Male	5-14 years	Number	2007	10491.5	16985.4	6481.6
Incidence	Middle SDI	Male	5-14 years	Number	2008	10018.1	16222.6	6185.69
Incidence	Middle SDI	Male	5-14 years	Number	2009	9691.76	15649.5	5973.3
Incidence	Middle SDI	Male	5-14 years	Number	2010	9532.61	15343.4	5868.89
Incidence	Middle SDI	Male	5-14 years	Number	2011	9587.22	15444.1	5910.53
Incidence	Middle SDI	Male	5-14 years	Number	2012	9609.69	15495.1	5934.2
Incidence	Middle SDI	Male	5-14 years	Number	2013	9681.21	15626.6	5967.87
Incidence	Middle SDI	Male	5-14 years	Number	2014	9766.05	15789	6008.74
Incidence	Middle SDI	Male	5-14 years	Number	2015	9854.06	15967.8	6047.05
Incidence	Middle SDI	Male	5-14 years	Number	2016	10070	16524.5	6084.01
Incidence	Middle SDI	Male	5-14 years	Number	2017	10351.6	17108.2	6138.36
Incidence	Middle SDI	Male	5-14 years	Number	2018	10596.1	17547.5	6298.91
Incidence	Middle SDI	Male	5-14 years	Number	2019	10955.8	18219.6	6518.66
Incidence	Middle SDI	Male	15-49 years	Number	1990	30824.1	41208.6	21897.7
Incidence	Middle SDI	Male	15-49 years	Number	1991	26991.3	35880.5	19280.8
Incidence	Middle SDI	Male	15-49 years	Number	1992	27657.2	36730.7	19797.4
Incidence	Middle SDI	Male	15-49 years	Number	1993	27863.2	36898.3	20095.9
Incidence	Middle SDI	Male	15-49 years	Number	1994	28781.5	37982	20917.5
Incidence	Middle SDI	Male	15-49 years	Number	1995	29534.8	38916.4	21387.3
Incidence	Middle SDI	Male	15-49 years	Number	1996	30088.7	39641	21680.9
Incidence	Middle SDI	Male	15-49 years	Number	1997	31099	40980	22483.2
Incidence	Middle SDI	Male	15-49 years	Number	1998	32179.9	42375.2	23334.8
Incidence	Middle SDI	Male	15-49 years	Number	1999	33204.4	43736.8	24107.2
Incidence	Middle SDI	Male	15-49 years	Number	2000	34228.3	45106.6	24860.3
Incidence	Middle SDI	Male	15-49 years	Number	2001	35142.1	46379.3	25589.9
Incidence	Middle SDI	Male	15-49 years	Number	2002	36530.3	48288.6	26718.8
Incidence	Middle SDI	Male	15-49 years	Number	2003	37413.9	49417.1	27331.4
Incidence	Middle SDI	Male	15-49 years	Number	2004	38197.5	50482.7	27950.3
Incidence	Middle SDI	Male	15-49 years	Number	2005	38334.7	50646.9	27946.6
Incidence	Middle SDI	Male	15-49 years	Number	2006	38853.4	51511.1	28303.9
Incidence	Middle SDI	Male	15-49 years	Number	2007	39798.2	52562.2	28994.4
Incidence	Middle SDI	Male	15-49 years	Number	2008	40126.4	53063.2	29264.2
Incidence	Middle SDI	Male	15-49 years	Number	2009	40572.8	53620	29516.8
Incidence	Middle SDI	Male	15-49 years	Number	2010	41036.6	54190.2	29795.1
Incidence	Middle SDI	Male	15-49 years	Number	2011	41889.5	55360.4	30394.3
Incidence	Middle SDI	Male	15-49 years	Number	2012	42517	56136.2	30852.7
Incidence	Middle SDI	Male	15-49 years	Number	2013	43225.8	57078	31369.8
Incidence	Middle SDI	Male	15-49 years	Number	2014	43909.3	57960.1	31831.2
Incidence	Middle SDI	Male	15-49 years	Number	2015	44573.7	59034.3	32226.1
Incidence	Middle SDI	Male	15-49 years	Number	2016	45665.2	60946	32694.9
Incidence	Middle SDI	Male	15-49 years	Number	2017	46920.4	63296.5	33119
Incidence	Middle SDI	Male	15-49 years	Number	2018	47894.4	64611.1	33543.4
Incidence	Middle SDI	Male	15-49 years	Number	2019	49126.8	66490.1	34242.3
Incidence	Middle SDI	Male	50-69 years	Number	1990	14027.2	19885.1	10098.5
Incidence	Middle SDI	Male	50-69 years	Number	1991	12628.5	17682.1	9211.51
Incidence	Middle SDI	Male	50-69 years	Number	1992	13195.6	18328.1	9708.82
Incidence	Middle SDI	Male	50-69 years	Number	1993	13432.2	18521.3	9961.07
Incidence	Middle SDI	Male	50-69 years	Number	1994	14130.4	19338.7	10539.1
Incidence	Middle SDI	Male	50-69 years	Number	1995	14655.8	19987.2	10988.3
Incidence	Middle SDI	Male	50-69 years	Number	1996	15014.3	20416.4	11291.9
Incidence	Middle SDI	Male	50-69 years	Number	1997	15753.8	21370	11869
Incidence	Middle SDI	Male	50-69 years	Number	1998	16592.7	22476.8	12512
Incidence	Middle SDI	Male	50-69 years	Number	1999	17557.6	23708.2	13252.3
Incidence	Middle SDI	Male	50-69 years	Number	2000	18471	24882.5	13965.2
Incidence	Middle SDI	Male	50-69 years	Number	2001	19512.2	26285	14749.1
Incidence	Middle SDI	Male	50-69 years	Number	2002	21070.9	28390.2	15955
Incidence	Middle SDI	Male	50-69 years	Number	2003	22340.4	30119	16896.6
Incidence	Middle SDI	Male	50-69 years	Number	2004	23697.4	32059.2	17842.2
Incidence	Middle SDI	Male	50-69 years	Number	2005	24592.6	33199.5	18485.9
Incidence	Middle SDI	Male	50-69 years	Number	2006	26090.1	35333.3	19653.1
Incidence	Middle SDI	Male	50-69 years	Number	2007	28266.1	38400	21292.1
Incidence	Middle SDI	Male	50-69 years	Number	2008	29976.2	40748.7	22551.2
Incidence	Middle SDI	Male	50-69 years	Number	2009	31778.6	43195	23868.7
Incidence	Middle SDI	Male	50-69 years	Number	2010	33393.4	45457.3	25006.9
Incidence	Middle SDI	Male	50-69 years	Number	2011	35208.4	47851.8	26464.4
Incidence	Middle SDI	Male	50-69 years	Number	2012	37077.9	50529.5	27896
Incidence	Middle SDI	Male	50-69 years	Number	2013	39187.7	53496.8	29517.8
Incidence	Middle SDI	Male	50-69 years	Number	2014	41515.7	56716.2	31301.7
Incidence	Middle SDI	Male	50-69 years	Number	2015	43845	59827.8	33014.5
Incidence	Middle SDI	Male	50-69 years	Number	2016	46420.9	64027.1	34640
Incidence	Middle SDI	Male	50-69 years	Number	2017	49124.9	68386.7	35989.4
Incidence	Middle SDI	Male	50-69 years	Number	2018	51988.9	72245.3	38008.1
Incidence	Middle SDI	Male	50-69 years	Number	2019	55176.7	76637.4	40391
Incidence	Middle SDI	Male	70+ years	Number	1990	6790.2	8660.79	5058.35
Incidence	Middle SDI	Male	70+ years	Number	1991	6407.7	8057.09	4774.22
Incidence	Middle SDI	Male	70+ years	Number	1992	6903.27	8628.03	5164.62
Incidence	Middle SDI	Male	70+ years	Number	1993	7196.65	8952.86	5436.83
Incidence	Middle SDI	Male	70+ years	Number	1994	7771.14	9664.83	5903.86
Incidence	Middle SDI	Male	70+ years	Number	1995	8250.84	10256.1	6282.21
Incidence	Middle SDI	Male	70+ years	Number	1996	8624.76	10689.6	6587.44
Incidence	Middle SDI	Male	70+ years	Number	1997	9260.62	11464.1	7102.06
Incidence	Middle SDI	Male	70+ years	Number	1998	9971.35	12349.8	7634.68
Incidence	Middle SDI	Male	70+ years	Number	1999	10732.1	13312.3	8199.03
Incidence	Middle SDI	Male	70+ years	Number	2000	11525	14329.2	8793.12
Incidence	Middle SDI	Male	70+ years	Number	2001	12363.6	15309.7	9458.05
Incidence	Middle SDI	Male	70+ years	Number	2002	13580.8	16871.9	10410.9
Incidence	Middle SDI	Male	70+ years	Number	2003	14597.1	18185.6	11202.5
Incidence	Middle SDI	Male	70+ years	Number	2004	15698.6	19540.5	12013.2
Incidence	Middle SDI	Male	70+ years	Number	2005	16482.7	20524.4	12615.1
Incidence	Middle SDI	Male	70+ years	Number	2006	17816.2	22183	13592.9
Incidence	Middle SDI	Male	70+ years	Number	2007	19829.2	24683.6	15095.3
Incidence	Middle SDI	Male	70+ years	Number	2008	21519.5	26722.7	16353.1
Incidence	Middle SDI	Male	70+ years	Number	2009	23212.2	28804.2	17651.5
Incidence	Middle SDI	Male	70+ years	Number	2010	24652.3	30601.5	18657.1
Incidence	Middle SDI	Male	70+ years	Number	2011	26033.9	32228.3	19778.2
Incidence	Middle SDI	Male	70+ years	Number	2012	27333.3	33845	20821.2
Incidence	Middle SDI	Male	70+ years	Number	2013	28679	35485.8	21838.7
Incidence	Middle SDI	Male	70+ years	Number	2014	30029.2	37104	22892.1
Incidence	Middle SDI	Male	70+ years	Number	2015	31445	38956.2	23960.3
Incidence	Middle SDI	Male	70+ years	Number	2016	33129.6	41435.7	24970
Incidence	Middle SDI	Male	70+ years	Number	2017	35020.5	44413.3	26045.9
Incidence	Middle SDI	Male	70+ years	Number	2018	37166.4	47247.3	27514.3
Incidence	Middle SDI	Male	70+ years	Number	2019	40026.7	51042.6	29672.3
Incidence	Middle SDI	Female	Under 5	Number	1990	14773.8	20110.5	10686.6
Incidence	Middle SDI	Female	Under 5	Number	1991	14830.1	20020.9	10848.6
Incidence	Middle SDI	Female	Under 5	Number	1992	14703.1	19720.5	10824.4
Incidence	Middle SDI	Female	Under 5	Number	1993	14424.5	19293.9	10733.4
Incidence	Middle SDI	Female	Under 5	Number	1994	14040	18617.4	10476.5
Incidence	Middle SDI	Female	Under 5	Number	1995	13605	18048.5	10137.3
Incidence	Middle SDI	Female	Under 5	Number	1996	13147.5	17403.5	9810.12
Incidence	Middle SDI	Female	Under 5	Number	1997	12666.1	16764.5	9394.04
Incidence	Middle SDI	Female	Under 5	Number	1998	12188.9	16189.5	8968.46
Incidence	Middle SDI	Female	Under 5	Number	1999	11734.4	15729.9	8588.64
Incidence	Middle SDI	Female	Under 5	Number	2000	11323.2	15198.6	8280.76
Incidence	Middle SDI	Female	Under 5	Number	2001	10959.8	14777.4	8023.2
Incidence	Middle SDI	Female	Under 5	Number	2002	10634.1	14342.7	7773.56
Incidence	Middle SDI	Female	Under 5	Number	2003	10342.9	13972.1	7562.03
Incidence	Middle SDI	Female	Under 5	Number	2004	10072.8	13592.7	7352.98
Incidence	Middle SDI	Female	Under 5	Number	2005	9809.14	13223.9	7150.46
Incidence	Middle SDI	Female	Under 5	Number	2006	9494.26	12847.4	6914.19
Incidence	Middle SDI	Female	Under 5	Number	2007	9129.93	12411.3	6621.33
Incidence	Middle SDI	Female	Under 5	Number	2008	8778.01	12010.3	6330.31
Incidence	Middle SDI	Female	Under 5	Number	2009	8504.52	11630.5	6061.56
Incidence	Middle SDI	Female	Under 5	Number	2010	8389.74	11508.6	5934.79
Incidence	Middle SDI	Female	Under 5	Number	2011	8392.71	11544.4	5927.06
Incidence	Middle SDI	Female	Under 5	Number	2012	8419.15	11650.6	5955.91
Incidence	Middle SDI	Female	Under 5	Number	2013	8449.64	11719.5	5977.43
Incidence	Middle SDI	Female	Under 5	Number	2014	8456.03	11767.3	5973.44
Incidence	Middle SDI	Female	Under 5	Number	2015	8467.38	11833.3	5961.29
Incidence	Middle SDI	Female	Under 5	Number	2016	8395.17	11900.1	5803.23
Incidence	Middle SDI	Female	Under 5	Number	2017	8309.26	11906.2	5621.58
Incidence	Middle SDI	Female	Under 5	Number	2018	8360.23	12033.2	5638.66
Incidence	Middle SDI	Female	Under 5	Number	2019	8514.07	12286.2	5768.52
Incidence	Middle SDI	Female	5-14 years	Number	1990	12615.1	20273.8	7872.63
Incidence	Middle SDI	Female	5-14 years	Number	1991	12578.9	20189.8	7894.76
Incidence	Middle SDI	Female	5-14 years	Number	1992	12608.2	20032.7	7946.41
Incidence	Middle SDI	Female	5-14 years	Number	1993	12681.6	20071.7	8015.32
Incidence	Middle SDI	Female	5-14 years	Number	1994	12759.6	20036.4	8086.13
Incidence	Middle SDI	Female	5-14 years	Number	1995	12797.4	20176.1	8130.38
Incidence	Middle SDI	Female	5-14 years	Number	1996	12744	20118.8	8084.96
Incidence	Middle SDI	Female	5-14 years	Number	1997	12597.9	19959	7971.54
Incidence	Middle SDI	Female	5-14 years	Number	1998	12378.7	19706.2	7733.83
Incidence	Middle SDI	Female	5-14 years	Number	1999	12103.5	19368.4	7510.45
Incidence	Middle SDI	Female	5-14 years	Number	2000	11782	18943.8	7286.7
Incidence	Middle SDI	Female	5-14 years	Number	2001	11429.1	18447.6	7059.73
Incidence	Middle SDI	Female	5-14 years	Number	2002	11056.5	17926.8	6809.26
Incidence	Middle SDI	Female	5-14 years	Number	2003	10668.8	17393.3	6548.61
Incidence	Middle SDI	Female	5-14 years	Number	2004	10275.5	16761.9	6332.54
Incidence	Middle SDI	Female	5-14 years	Number	2005	9891.55	16130.6	6119.27
Incidence	Middle SDI	Female	5-14 years	Number	2006	9447.54	15396.3	5830.21
Incidence	Middle SDI	Female	5-14 years	Number	2007	8934.53	14572.5	5480.72
Incidence	Middle SDI	Female	5-14 years	Number	2008	8449.5	13797.4	5175.46
Incidence	Middle SDI	Female	5-14 years	Number	2009	8085.83	13246.8	4941.82
Incidence	Middle SDI	Female	5-14 years	Number	2010	7938.32	13005.9	4839.27
Incidence	Middle SDI	Female	5-14 years	Number	2011	7940.63	13027.5	4836.29
Incidence	Middle SDI	Female	5-14 years	Number	2012	7964.99	13087.9	4847.79
Incidence	Middle SDI	Female	5-14 years	Number	2013	8008.48	13196.2	4862.94
Incidence	Middle SDI	Female	5-14 years	Number	2014	8066.43	13349.1	4895.94
Incidence	Middle SDI	Female	5-14 years	Number	2015	8131.95	13507.6	4923.02
Incidence	Middle SDI	Female	5-14 years	Number	2016	8294.52	13878	4965.16
Incidence	Middle SDI	Female	5-14 years	Number	2017	8495.58	14345.4	5008.08
Incidence	Middle SDI	Female	5-14 years	Number	2018	8684.8	14661	5106.1
Incidence	Middle SDI	Female	5-14 years	Number	2019	8923.38	15197.1	5230.53
Incidence	Middle SDI	Female	15-49 years	Number	1990	27021	36481.3	18773.7
Incidence	Middle SDI	Female	15-49 years	Number	1991	27320.9	36817.8	19131.5
Incidence	Middle SDI	Female	15-49 years	Number	1992	27623.2	37136.8	19419
Incidence	Middle SDI	Female	15-49 years	Number	1993	27981.2	37614.5	19724.5
Incidence	Middle SDI	Female	15-49 years	Number	1994	28421.7	38123.1	20095.7
Incidence	Middle SDI	Female	15-49 years	Number	1995	28950.9	38692.6	20573.6
Incidence	Middle SDI	Female	15-49 years	Number	1996	29580.4	39614.1	20979.9
Incidence	Middle SDI	Female	15-49 years	Number	1997	30299.6	40523	21396.8
Incidence	Middle SDI	Female	15-49 years	Number	1998	31058	41564.8	21845.4
Incidence	Middle SDI	Female	15-49 years	Number	1999	31793.1	42606.1	22432.6
Incidence	Middle SDI	Female	15-49 years	Number	2000	32566.9	43590.2	22987.7
Incidence	Middle SDI	Female	15-49 years	Number	2001	33280.9	44546.7	23516.8
Incidence	Middle SDI	Female	15-49 years	Number	2002	34020.3	45541	24157.6
Incidence	Middle SDI	Female	15-49 years	Number	2003	34713	46536.6	24602.1
Incidence	Middle SDI	Female	15-49 years	Number	2004	35307.2	47340.8	25019.7
Incidence	Middle SDI	Female	15-49 years	Number	2005	35777.8	48018.5	25358.7
Incidence	Middle SDI	Female	15-49 years	Number	2006	35947.8	48346.5	25382.2
Incidence	Middle SDI	Female	15-49 years	Number	2007	35797	48251.5	25178.4
Incidence	Middle SDI	Female	15-49 years	Number	2008	35506.4	47926.2	24962.4
Incidence	Middle SDI	Female	15-49 years	Number	2009	35313.1	47827.8	24815.5
Incidence	Middle SDI	Female	15-49 years	Number	2010	35550.1	48276.8	24980.6
Incidence	Middle SDI	Female	15-49 years	Number	2011	36088	49040	25319.6
Incidence	Middle SDI	Female	15-49 years	Number	2012	36597.1	49758.5	25588.9
Incidence	Middle SDI	Female	15-49 years	Number	2013	37058.6	50477.2	25866.7
Incidence	Middle SDI	Female	15-49 years	Number	2014	37482.8	51258.4	26073.8
Incidence	Middle SDI	Female	15-49 years	Number	2015	37885.1	51893.5	26356.4
Incidence	Middle SDI	Female	15-49 years	Number	2016	38713.8	53442.7	26468.6
Incidence	Middle SDI	Female	15-49 years	Number	2017	39620.1	54936.4	26795
Incidence	Middle SDI	Female	15-49 years	Number	2018	40249.2	55964.2	27243.4
Incidence	Middle SDI	Female	15-49 years	Number	2019	40927.7	56952.2	27800
Incidence	Middle SDI	Female	50-69 years	Number	1990	11697	16870.8	8269.38
Incidence	Middle SDI	Female	50-69 years	Number	1991	11915.7	17049.3	8502.53
Incidence	Middle SDI	Female	50-69 years	Number	1992	12189.8	17306.8	8741.93
Incidence	Middle SDI	Female	50-69 years	Number	1993	12514.8	17599.9	9057.31
Incidence	Middle SDI	Female	50-69 years	Number	1994	12895.7	17982.8	9398.77
Incidence	Middle SDI	Female	50-69 years	Number	1995	13342	18475.9	9791.07
Incidence	Middle SDI	Female	50-69 years	Number	1996	13924	19190.6	10208.8
Incidence	Middle SDI	Female	50-69 years	Number	1997	14638.8	20168.6	10726.6
Incidence	Middle SDI	Female	50-69 years	Number	1998	15468.8	21292.5	11321.9
Incidence	Middle SDI	Female	50-69 years	Number	1999	16393.9	22515.6	12027.8
Incidence	Middle SDI	Female	50-69 years	Number	2000	17257.3	23629	12631.5
Incidence	Middle SDI	Female	50-69 years	Number	2001	18236.5	25014.1	13352.3
Incidence	Middle SDI	Female	50-69 years	Number	2002	19291.6	26539.8	14135.8
Incidence	Middle SDI	Female	50-69 years	Number	2003	20422.9	28180.2	14989.2
Incidence	Middle SDI	Female	50-69 years	Number	2004	21606.5	29848	15831.1
Incidence	Middle SDI	Female	50-69 years	Number	2005	22801.3	31588.2	16693.8
Incidence	Middle SDI	Female	50-69 years	Number	2006	24022.2	33385.7	17592.1
Incidence	Middle SDI	Female	50-69 years	Number	2007	25259.8	35280	18492.9
Incidence	Middle SDI	Female	50-69 years	Number	2008	26510.1	37268.5	19451.3
Incidence	Middle SDI	Female	50-69 years	Number	2009	27836.6	39106.9	20454
Incidence	Middle SDI	Female	50-69 years	Number	2010	29163.4	41022.9	21354.8
Incidence	Middle SDI	Female	50-69 years	Number	2011	30633.1	43098	22437.2
Incidence	Middle SDI	Female	50-69 years	Number	2012	32238.8	45204.2	23633.5
Incidence	Middle SDI	Female	50-69 years	Number	2013	34037.1	47670.4	24906.4
Incidence	Middle SDI	Female	50-69 years	Number	2014	36007.2	50455.9	26277.2
Incidence	Middle SDI	Female	50-69 years	Number	2015	37988.7	53297.5	27640
Incidence	Middle SDI	Female	50-69 years	Number	2016	40239.9	56942.3	28987.4
Incidence	Middle SDI	Female	50-69 years	Number	2017	42541.9	61020	30610.6
Incidence	Middle SDI	Female	50-69 years	Number	2018	44912.8	64656.6	32227.6
Incidence	Middle SDI	Female	50-69 years	Number	2019	47561.5	68285.6	34104.7
Incidence	Middle SDI	Female	70+ years	Number	1990	6684.18	8565.98	4978.92
Incidence	Middle SDI	Female	70+ years	Number	1991	7027.28	8934.96	5274.02
Incidence	Middle SDI	Female	70+ years	Number	1992	7403.86	9370.87	5574
Incidence	Middle SDI	Female	70+ years	Number	1993	7808.64	9815.41	5897.38
Incidence	Middle SDI	Female	70+ years	Number	1994	8242.01	10317.1	6241.17
Incidence	Middle SDI	Female	70+ years	Number	1995	8704.91	10825.4	6601.62
Incidence	Middle SDI	Female	70+ years	Number	1996	9235.19	11474.1	7022.2
Incidence	Middle SDI	Female	70+ years	Number	1997	9866.79	12262.1	7495.35
Incidence	Middle SDI	Female	70+ years	Number	1998	10583.7	13165.3	8026.34
Incidence	Middle SDI	Female	70+ years	Number	1999	11358.8	14095.6	8603.51
Incidence	Middle SDI	Female	70+ years	Number	2000	12160.5	15047.1	9224.51
Incidence	Middle SDI	Female	70+ years	Number	2001	13000.7	16099.3	9883.29
Incidence	Middle SDI	Female	70+ years	Number	2002	13918.4	17257.6	10604.7
Incidence	Middle SDI	Female	70+ years	Number	2003	14925.8	18513.6	11428.5
Incidence	Middle SDI	Female	70+ years	Number	2004	16023.8	19867.3	12267.7
Incidence	Middle SDI	Female	70+ years	Number	2005	17193.8	21316.4	13173.1
Incidence	Middle SDI	Female	70+ years	Number	2006	18596.1	23085.6	14236.6
Incidence	Middle SDI	Female	70+ years	Number	2007	20289.9	25128.8	15499.6
Incidence	Middle SDI	Female	70+ years	Number	2008	22121.6	27418.2	16882.6
Incidence	Middle SDI	Female	70+ years	Number	2009	23899.3	29557.7	18204.5
Incidence	Middle SDI	Female	70+ years	Number	2010	25487.4	31531.2	19397.5
Incidence	Middle SDI	Female	70+ years	Number	2011	26903.2	33253.8	20514
Incidence	Middle SDI	Female	70+ years	Number	2012	28343.2	35040	21632.1
Incidence	Middle SDI	Female	70+ years	Number	2013	29807.2	36862.2	22797.3
Incidence	Middle SDI	Female	70+ years	Number	2014	31313.6	38709.8	23976.8
Incidence	Middle SDI	Female	70+ years	Number	2015	32938.3	40865.5	25192.4
Incidence	Middle SDI	Female	70+ years	Number	2016	34911.7	43753.7	26308.8
Incidence	Middle SDI	Female	70+ years	Number	2017	37022.7	47092.3	27568.3
Incidence	Middle SDI	Female	70+ years	Number	2018	39422.6	50314.1	29446.9
Incidence	Middle SDI	Female	70+ years	Number	2019	42401.8	54033.5	31661.4
Deaths	Global	Male	Under 5	Number	1990	1919.06	3079.14	649.309
Deaths	Global	Male	Under 5	Number	1991	1911	3030.73	651.974
Deaths	Global	Male	Under 5	Number	1992	1886.84	2934.27	655.53
Deaths	Global	Male	Under 5	Number	1993	1867.37	2866.18	655.425
Deaths	Global	Male	Under 5	Number	1994	1864.23	2860.75	651.055
Deaths	Global	Male	Under 5	Number	1995	1849.69	2821.5	645.393
Deaths	Global	Male	Under 5	Number	1996	1809.21	2737.64	640.76
Deaths	Global	Male	Under 5	Number	1997	1746.89	2594.33	634.106
Deaths	Global	Male	Under 5	Number	1998	1674.94	2486.81	628.415
Deaths	Global	Male	Under 5	Number	1999	1608.1	2353.17	627.819
Deaths	Global	Male	Under 5	Number	2000	1515.85	2196.09	624.439
Deaths	Global	Male	Under 5	Number	2001	1421.99	2053.76	617.288
Deaths	Global	Male	Under 5	Number	2002	1348.9	1931.54	622.986
Deaths	Global	Male	Under 5	Number	2003	1291.64	1853.42	623.673
Deaths	Global	Male	Under 5	Number	2004	1257.26	1801.92	631.113
Deaths	Global	Male	Under 5	Number	2005	1239.55	1781.27	642.816
Deaths	Global	Male	Under 5	Number	2006	1224.49	1743.91	647.26
Deaths	Global	Male	Under 5	Number	2007	1208.97	1711.24	653.375
Deaths	Global	Male	Under 5	Number	2008	1192.83	1688.6	657.54
Deaths	Global	Male	Under 5	Number	2009	1180.04	1666.65	658.129
Deaths	Global	Male	Under 5	Number	2010	1160.26	1606.25	657.794
Deaths	Global	Male	Under 5	Number	2011	1152.01	1614.47	652.806
Deaths	Global	Male	Under 5	Number	2012	1146.36	1608.35	659.504
Deaths	Global	Male	Under 5	Number	2013	1136.32	1573.65	661.465
Deaths	Global	Male	Under 5	Number	2014	1118.05	1554.15	655.44
Deaths	Global	Male	Under 5	Number	2015	1120.72	1553.37	666.98
Deaths	Global	Male	Under 5	Number	2016	1096.36	1514.45	665.591
Deaths	Global	Male	Under 5	Number	2017	1053.89	1467.22	652.918
Deaths	Global	Male	Under 5	Number	2018	1019.88	1430.32	636.741
Deaths	Global	Male	Under 5	Number	2019	993.041	1423.74	631.165
Deaths	Global	Male	5-14 years	Number	1990	304.382	394.198	167.636
Deaths	Global	Male	5-14 years	Number	1991	308.947	398.116	169.345
Deaths	Global	Male	5-14 years	Number	1992	315.558	406.012	173.678
Deaths	Global	Male	5-14 years	Number	1993	323.369	413.968	176.751
Deaths	Global	Male	5-14 years	Number	1994	336.373	431.357	179.261
Deaths	Global	Male	5-14 years	Number	1995	345.417	443.184	180.488
Deaths	Global	Male	5-14 years	Number	1996	352.206	453.367	183.115
Deaths	Global	Male	5-14 years	Number	1997	354.878	458.505	182.641
Deaths	Global	Male	5-14 years	Number	1998	353.965	451.87	184.634
Deaths	Global	Male	5-14 years	Number	1999	351.756	449.917	187.949
Deaths	Global	Male	5-14 years	Number	2000	344.538	439.577	189.321
Deaths	Global	Male	5-14 years	Number	2001	332.692	422.771	190.975
Deaths	Global	Male	5-14 years	Number	2002	314.929	392.85	191.98
Deaths	Global	Male	5-14 years	Number	2003	301.564	371.669	192.821
Deaths	Global	Male	5-14 years	Number	2004	296.249	364.747	194.161
Deaths	Global	Male	5-14 years	Number	2005	295.771	364.264	195.505
Deaths	Global	Male	5-14 years	Number	2006	291.849	356.562	196.527
Deaths	Global	Male	5-14 years	Number	2007	288.913	352.387	197.108
Deaths	Global	Male	5-14 years	Number	2008	289.314	352.629	198.992
Deaths	Global	Male	5-14 years	Number	2009	293.054	358.752	200.678
Deaths	Global	Male	5-14 years	Number	2010	293.455	360.574	202.189
Deaths	Global	Male	5-14 years	Number	2011	292.866	360.352	202.802
Deaths	Global	Male	5-14 years	Number	2012	289.649	354.176	201.539
Deaths	Global	Male	5-14 years	Number	2013	283.879	346.647	200.425
Deaths	Global	Male	5-14 years	Number	2014	280.662	341.45	200.274
Deaths	Global	Male	5-14 years	Number	2015	279.22	341.424	200.186
Deaths	Global	Male	5-14 years	Number	2016	273.415	336.661	198.94
Deaths	Global	Male	5-14 years	Number	2017	268.843	335.887	196.721
Deaths	Global	Male	5-14 years	Number	2018	270.597	337.554	198.345
Deaths	Global	Male	5-14 years	Number	2019	268.27	335.363	196.086
Deaths	Global	Male	15-49 years	Number	1990	4299.14	5491.78	3621.52
Deaths	Global	Male	15-49 years	Number	1991	4429.91	5685.68	3786.96
Deaths	Global	Male	15-49 years	Number	1992	4584.53	5891.54	3918.67
Deaths	Global	Male	15-49 years	Number	1993	4796.19	6218.42	4154.21
Deaths	Global	Male	15-49 years	Number	1994	5065.51	6597.87	4338.44
Deaths	Global	Male	15-49 years	Number	1995	5291.74	6855.39	4507.43
Deaths	Global	Male	15-49 years	Number	1996	5454.31	7037.95	4618.18
Deaths	Global	Male	15-49 years	Number	1997	5559.39	7017.74	4643.99
Deaths	Global	Male	15-49 years	Number	1998	5687.2	7102.74	4730.74
Deaths	Global	Male	15-49 years	Number	1999	5937.56	7362.42	4941.86
Deaths	Global	Male	15-49 years	Number	2000	6101.05	7610.07	5087.42
Deaths	Global	Male	15-49 years	Number	2001	6166.39	7691.73	5221.98
Deaths	Global	Male	15-49 years	Number	2002	6219.86	7867.53	5330.46
Deaths	Global	Male	15-49 years	Number	2003	6282.9	7965.96	5429.76
Deaths	Global	Male	15-49 years	Number	2004	6325.52	8006.8	5449.95
Deaths	Global	Male	15-49 years	Number	2005	6424.36	8081.51	5515.87
Deaths	Global	Male	15-49 years	Number	2006	6489.4	8159.61	5516.34
Deaths	Global	Male	15-49 years	Number	2007	6581.52	8291.85	5568.41
Deaths	Global	Male	15-49 years	Number	2008	6680.55	8406.86	5694.95
Deaths	Global	Male	15-49 years	Number	2009	6686.26	8353.63	5650.78
Deaths	Global	Male	15-49 years	Number	2010	6745.56	8402.74	5651.97
Deaths	Global	Male	15-49 years	Number	2011	6788.76	8397.61	5645.46
Deaths	Global	Male	15-49 years	Number	2012	6829.25	8434.08	5646.79
Deaths	Global	Male	15-49 years	Number	2013	6896.3	8482.14	5651.88
Deaths	Global	Male	15-49 years	Number	2014	6959.69	8549.3	5682.97
Deaths	Global	Male	15-49 years	Number	2015	7051.29	8602.58	5726.65
Deaths	Global	Male	15-49 years	Number	2016	7130.93	8797.8	5725.87
Deaths	Global	Male	15-49 years	Number	2017	7145.86	8864.51	5672.07
Deaths	Global	Male	15-49 years	Number	2018	7260.08	8891.9	5792.18
Deaths	Global	Male	15-49 years	Number	2019	7337.71	9069.24	5885.25
Deaths	Global	Male	50-69 years	Number	1990	4477.64	5985.56	3771.3
Deaths	Global	Male	50-69 years	Number	1991	4581.04	6101.61	3871.61
Deaths	Global	Male	50-69 years	Number	1992	4691.05	6253.9	3979.11
Deaths	Global	Male	50-69 years	Number	1993	4837.53	6378.58	4135.13
Deaths	Global	Male	50-69 years	Number	1994	4999.3	6531.19	4286.56
Deaths	Global	Male	50-69 years	Number	1995	5143.31	6581.93	4341.04
Deaths	Global	Male	50-69 years	Number	1996	5277.06	6653.62	4415.22
Deaths	Global	Male	50-69 years	Number	1997	5439.76	6797.92	4525.1
Deaths	Global	Male	50-69 years	Number	1998	5631.91	6928.71	4627.66
Deaths	Global	Male	50-69 years	Number	1999	5876.81	7040.06	4740.92
Deaths	Global	Male	50-69 years	Number	2000	6076.03	7145.35	4815.74
Deaths	Global	Male	50-69 years	Number	2001	6239.98	7407.17	4892.79
Deaths	Global	Male	50-69 years	Number	2002	6418.42	7547.9	4987.53
Deaths	Global	Male	50-69 years	Number	2003	6582.84	7748.04	5052.62
Deaths	Global	Male	50-69 years	Number	2004	6700.06	7907.26	5171.94
Deaths	Global	Male	50-69 years	Number	2005	6879.54	8149.16	5240.9
Deaths	Global	Male	50-69 years	Number	2006	7024.59	8312.73	5319.78
Deaths	Global	Male	50-69 years	Number	2007	7219.03	8485.25	5403.04
Deaths	Global	Male	50-69 years	Number	2008	7429.01	8685.69	5579.43
Deaths	Global	Male	50-69 years	Number	2009	7604.1	9009.22	5673.67
Deaths	Global	Male	50-69 years	Number	2010	7825.77	9166.49	5779.86
Deaths	Global	Male	50-69 years	Number	2011	8044.16	9403.21	5934.82
Deaths	Global	Male	50-69 years	Number	2012	8272.92	9629.3	6064.61
Deaths	Global	Male	50-69 years	Number	2013	8468.97	9881.32	6146.52
Deaths	Global	Male	50-69 years	Number	2014	8720.43	10199	6290.18
Deaths	Global	Male	50-69 years	Number	2015	9057.04	10501.7	6514.68
Deaths	Global	Male	50-69 years	Number	2016	9335.09	10864.4	6707.65
Deaths	Global	Male	50-69 years	Number	2017	9426.57	11055.6	6740.37
Deaths	Global	Male	50-69 years	Number	2018	9561.69	11275.1	6859.75
Deaths	Global	Male	50-69 years	Number	2019	9706.18	11478.2	6957.37
Deaths	Global	Male	70+ years	Number	1990	3719.24	5360.21	3112.88
Deaths	Global	Male	70+ years	Number	1991	3854.62	5511.99	3233.32
Deaths	Global	Male	70+ years	Number	1992	4009.94	5636.79	3384.21
Deaths	Global	Male	70+ years	Number	1993	4208.33	5843.98	3573.8
Deaths	Global	Male	70+ years	Number	1994	4435.94	6031.53	3761.51
Deaths	Global	Male	70+ years	Number	1995	4727.18	6230.62	3937.52
Deaths	Global	Male	70+ years	Number	1996	5021.5	6448.66	4104.82
Deaths	Global	Male	70+ years	Number	1997	5363.5	6626.63	4230.95
Deaths	Global	Male	70+ years	Number	1998	5815.2	6845.73	4404.47
Deaths	Global	Male	70+ years	Number	1999	6391.61	7206.79	4538.81
Deaths	Global	Male	70+ years	Number	2000	6958.4	7829.87	4681.57
Deaths	Global	Male	70+ years	Number	2001	7423.59	8387.22	4839.94
Deaths	Global	Male	70+ years	Number	2002	7852.09	8903.04	5003.51
Deaths	Global	Male	70+ years	Number	2003	8243.23	9407.82	5115.18
Deaths	Global	Male	70+ years	Number	2004	8547.8	9855.52	5184.82
Deaths	Global	Male	70+ years	Number	2005	8919.94	10292.9	5314.47
Deaths	Global	Male	70+ years	Number	2006	9260.16	10746.5	5456.03
Deaths	Global	Male	70+ years	Number	2007	9633	11224.6	5576.67
Deaths	Global	Male	70+ years	Number	2008	10025	11692.2	5787.47
Deaths	Global	Male	70+ years	Number	2009	10359.3	12098.2	5860.37
Deaths	Global	Male	70+ years	Number	2010	10763.8	12643.1	6058.58
Deaths	Global	Male	70+ years	Number	2011	11172.1	13203.6	6187.16
Deaths	Global	Male	70+ years	Number	2012	11578.5	13673.5	6386.24
Deaths	Global	Male	70+ years	Number	2013	12027	14213.8	6615.29
Deaths	Global	Male	70+ years	Number	2014	12447.5	14787.2	6824.12
Deaths	Global	Male	70+ years	Number	2015	12888	15323.5	6909.35
Deaths	Global	Male	70+ years	Number	2016	13209	15775.5	7207.02
Deaths	Global	Male	70+ years	Number	2017	13509.7	16226.3	7355.46
Deaths	Global	Male	70+ years	Number	2018	13944.4	16723.2	7729.86
Deaths	Global	Male	70+ years	Number	2019	14325.5	17210.2	7962.38
Deaths	Global	Female	Under 5	Number	1990	1658.85	2580.83	464.688
Deaths	Global	Female	Under 5	Number	1991	1648.46	2541.56	465.794
Deaths	Global	Female	Under 5	Number	1992	1621.81	2477.73	469.574
Deaths	Global	Female	Under 5	Number	1993	1584.04	2421.66	458.558
Deaths	Global	Female	Under 5	Number	1994	1534.58	2324.86	453.231
Deaths	Global	Female	Under 5	Number	1995	1505.85	2272.12	441.737
Deaths	Global	Female	Under 5	Number	1996	1468.15	2210.52	438.15
Deaths	Global	Female	Under 5	Number	1997	1411.9	2109.08	431.982
Deaths	Global	Female	Under 5	Number	1998	1354.88	2028.39	428.565
Deaths	Global	Female	Under 5	Number	1999	1300.89	1941.71	425.564
Deaths	Global	Female	Under 5	Number	2000	1232.61	1835.73	421.788
Deaths	Global	Female	Under 5	Number	2001	1154.26	1709.2	420.392
Deaths	Global	Female	Under 5	Number	2002	1090.3	1596.72	419.153
Deaths	Global	Female	Under 5	Number	2003	1035.43	1513.66	419.032
Deaths	Global	Female	Under 5	Number	2004	994.544	1459.08	418.172
Deaths	Global	Female	Under 5	Number	2005	964.107	1414.74	417.785
Deaths	Global	Female	Under 5	Number	2006	949.084	1377.86	424.209
Deaths	Global	Female	Under 5	Number	2007	930.802	1368.52	427.268
Deaths	Global	Female	Under 5	Number	2008	912.823	1325.41	427.862
Deaths	Global	Female	Under 5	Number	2009	894.087	1313.75	430.273
Deaths	Global	Female	Under 5	Number	2010	868.982	1266.22	425.226
Deaths	Global	Female	Under 5	Number	2011	854.352	1247.31	427.969
Deaths	Global	Female	Under 5	Number	2012	847.241	1244.2	437.945
Deaths	Global	Female	Under 5	Number	2013	839.916	1238.26	439.952
Deaths	Global	Female	Under 5	Number	2014	822.57	1215.29	433.498
Deaths	Global	Female	Under 5	Number	2015	820.052	1202.36	437.186
Deaths	Global	Female	Under 5	Number	2016	796.399	1178.55	441.823
Deaths	Global	Female	Under 5	Number	2017	755.211	1103.67	434.454
Deaths	Global	Female	Under 5	Number	2018	724.109	1052.82	426.316
Deaths	Global	Female	Under 5	Number	2019	698.174	1017.59	419.646
Deaths	Global	Female	5-14 years	Number	1990	334.266	451.294	151.532
Deaths	Global	Female	5-14 years	Number	1991	340.149	461.677	153.676
Deaths	Global	Female	5-14 years	Number	1992	345.685	471.574	156.382
Deaths	Global	Female	5-14 years	Number	1993	350.117	472.429	158.978
Deaths	Global	Female	5-14 years	Number	1994	364.95	487.976	165.994
Deaths	Global	Female	5-14 years	Number	1995	378.615	504.711	170.921
Deaths	Global	Female	5-14 years	Number	1996	383.421	508.04	171.793
Deaths	Global	Female	5-14 years	Number	1997	387.761	512.031	175.736
Deaths	Global	Female	5-14 years	Number	1998	389.958	514.516	176.541
Deaths	Global	Female	5-14 years	Number	1999	388.681	510.842	180.271
Deaths	Global	Female	5-14 years	Number	2000	383.074	498.923	183.646
Deaths	Global	Female	5-14 years	Number	2001	366.982	473.263	185.17
Deaths	Global	Female	5-14 years	Number	2002	343.406	444.086	179.778
Deaths	Global	Female	5-14 years	Number	2003	323.878	415.368	180.095
Deaths	Global	Female	5-14 years	Number	2004	316.716	408.403	180.387
Deaths	Global	Female	5-14 years	Number	2005	316.864	411.664	181.326
Deaths	Global	Female	5-14 years	Number	2006	315.145	408.929	183.348
Deaths	Global	Female	5-14 years	Number	2007	311.673	403.234	185.706
Deaths	Global	Female	5-14 years	Number	2008	309.941	403.228	187.831
[truncated: 3,401 more rows]
