# Supplementary material for: The Global, Regional, and National Burden and Trends of Infective Endocarditis From 1990 to 2019: Results From the Global Burden of Disease Study 2019
Source: Front Med (Lausanne). 2022 Mar 9;9:774224. doi: 10.3389/fmed.2022.774224 (PMC8959916; doi:10.3389/fmed.2022.774224)
Supplement: Supplementary file 3 [file Data_Sheet_3.XLSX]

## Sheet: Sheet1
measure_name	location_id	location_name	sex_name	age_name	metric_name	year	val	upper	lower
Incidence	6	China	Both	Age-standardized	Rate	2019	14.7815	17.9531	12.1776
Incidence	7	Democratic People's Republic of Korea	Both	Age-standardized	Rate	2019	11.2722	13.5386	9.2834
Incidence	8	Taiwan (Province of China)	Both	Age-standardized	Rate	2019	23.7298	27.6179	20.524
Incidence	10	Cambodia	Both	Age-standardized	Rate	2019	8.06174	9.62415	6.61438
Incidence	11	Indonesia	Both	Age-standardized	Rate	2019	9.46913	11.2087	7.89154
Incidence	12	Lao People's Democratic Republic	Both	Age-standardized	Rate	2019	7.88622	9.30106	6.62776
Incidence	13	Malaysia	Both	Age-standardized	Rate	2019	15.2195	17.9454	12.9977
Incidence	14	Maldives	Both	Age-standardized	Rate	2019	10.9121	13.0599	8.98847
Incidence	15	Myanmar	Both	Age-standardized	Rate	2019	8.89076	10.4224	7.51674
Incidence	16	Philippines	Both	Age-standardized	Rate	2019	11.1014	13.1367	9.32336
Incidence	17	Sri Lanka	Both	Age-standardized	Rate	2019	17.9431	20.7078	15.2841
Incidence	18	Thailand	Both	Age-standardized	Rate	2019	22.4354	25.3886	19.5553
Incidence	19	Timor-Leste	Both	Age-standardized	Rate	2019	8.69212	10.3329	7.27267
Incidence	20	Viet Nam	Both	Age-standardized	Rate	2019	12.262	14.3562	10.3503
Incidence	22	Fiji	Both	Age-standardized	Rate	2019	19.9186	22.5327	17.5793
Incidence	23	Kiribati	Both	Age-standardized	Rate	2019	18.2659	20.7279	16.0742
Incidence	24	Marshall Islands	Both	Age-standardized	Rate	2019	14.6335	16.7108	12.7343
Incidence	25	Micronesia (Federated States of)	Both	Age-standardized	Rate	2019	15.4274	17.4777	13.4431
Incidence	26	Papua New Guinea	Both	Age-standardized	Rate	2019	10.0637	11.7801	8.58624
Incidence	27	Samoa	Both	Age-standardized	Rate	2019	15.4067	17.5661	13.4216
Incidence	28	Solomon Islands	Both	Age-standardized	Rate	2019	11.7086	13.3923	10.0406
Incidence	29	Tonga	Both	Age-standardized	Rate	2019	13.471	15.6796	11.6028
Incidence	30	Vanuatu	Both	Age-standardized	Rate	2019	12.0037	13.826	10.3988
Incidence	33	Armenia	Both	Age-standardized	Rate	2019	6.79013	8.45162	5.35134
Incidence	34	Azerbaijan	Both	Age-standardized	Rate	2019	5.86372	7.39192	4.60758
Incidence	35	Georgia	Both	Age-standardized	Rate	2019	6.70149	7.95081	5.59184
Incidence	36	Kazakhstan	Both	Age-standardized	Rate	2019	6.78379	8.26232	5.46231
Incidence	37	Kyrgyzstan	Both	Age-standardized	Rate	2019	5.69157	7.13527	4.45632
Incidence	38	Mongolia	Both	Age-standardized	Rate	2019	6.04801	7.52592	4.79301
Incidence	39	Tajikistan	Both	Age-standardized	Rate	2019	6.04786	7.59792	4.80797
Incidence	40	Turkmenistan	Both	Age-standardized	Rate	2019	5.88939	7.40502	4.65293
Incidence	41	Uzbekistan	Both	Age-standardized	Rate	2019	6.48809	7.92248	5.27767
Incidence	43	Albania	Both	Age-standardized	Rate	2019	11.4798	14.008	9.33204
Incidence	44	Bosnia and Herzegovina	Both	Age-standardized	Rate	2019	10.4158	12.7614	8.35042
Incidence	45	Bulgaria	Both	Age-standardized	Rate	2019	13.0492	15.3928	10.9299
Incidence	46	Croatia	Both	Age-standardized	Rate	2019	11.5243	13.5622	9.78174
Incidence	47	Czechia	Both	Age-standardized	Rate	2019	15.3112	18.1136	12.8984
Incidence	48	Hungary	Both	Age-standardized	Rate	2019	17.1412	20.3399	14.429
Incidence	49	North Macedonia	Both	Age-standardized	Rate	2019	9.82529	12.1738	7.9008
Incidence	50	Montenegro	Both	Age-standardized	Rate	2019	11.2733	13.7402	9.17506
Incidence	51	Poland	Both	Age-standardized	Rate	2019	10.5088	12.7614	8.646
Incidence	52	Romania	Both	Age-standardized	Rate	2019	12.3393	15.031	10.0796
Incidence	53	Serbia	Both	Age-standardized	Rate	2019	11.548	14.1105	9.52303
Incidence	54	Slovakia	Both	Age-standardized	Rate	2019	13.6846	16.5199	11.2572
Incidence	55	Slovenia	Both	Age-standardized	Rate	2019	10.8816	13.3833	8.793
Incidence	57	Belarus	Both	Age-standardized	Rate	2019	14.0637	16.6336	11.6509
Incidence	58	Estonia	Both	Age-standardized	Rate	2019	17.0269	20.3033	14.3446
Incidence	59	Latvia	Both	Age-standardized	Rate	2019	14.2275	16.988	11.7182
Incidence	60	Lithuania	Both	Age-standardized	Rate	2019	13.0797	15.6172	10.7973
Incidence	61	Republic of Moldova	Both	Age-standardized	Rate	2019	11.5338	13.9914	9.44874
Incidence	62	Russian Federation	Both	Age-standardized	Rate	2019	16.0667	19.0681	13.4107
Incidence	63	Ukraine	Both	Age-standardized	Rate	2019	14.2333	17.0358	11.7348
Incidence	66	Brunei Darussalam	Both	Age-standardized	Rate	2019	13.9015	16.3884	11.8456
Incidence	67	Japan	Both	Age-standardized	Rate	2019	12.805	15.5979	10.6011
Incidence	68	Republic of Korea	Both	Age-standardized	Rate	2019	11.7085	14.1289	9.64649
Incidence	69	Singapore	Both	Age-standardized	Rate	2019	15.7619	18.6676	13.3172
Incidence	71	Australia	Both	Age-standardized	Rate	2019	17.1277	20.4995	14.2884
Incidence	72	New Zealand	Both	Age-standardized	Rate	2019	12.8564	15.2562	10.7927
Incidence	74	Andorra	Both	Age-standardized	Rate	2019	14.9261	18.1974	12.2794
Incidence	75	Austria	Both	Age-standardized	Rate	2019	15.8721	18.3859	13.7411
Incidence	76	Belgium	Both	Age-standardized	Rate	2019	22.0636	26.1439	18.5673
Incidence	77	Cyprus	Both	Age-standardized	Rate	2019	16.6819	19.7549	14.0677
Incidence	78	Denmark	Both	Age-standardized	Rate	2019	18.6317	22.1797	15.6147
Incidence	79	Finland	Both	Age-standardized	Rate	2019	13.4295	16.534	10.8894
Incidence	80	France	Both	Age-standardized	Rate	2019	20.0398	23.6813	17.0666
Incidence	81	Germany	Both	Age-standardized	Rate	2019	20.1443	23.231	17.1511
Incidence	82	Greece	Both	Age-standardized	Rate	2019	14.4521	17.4451	11.9139
Incidence	83	Iceland	Both	Age-standardized	Rate	2019	14.2207	17.2213	11.544
Incidence	84	Ireland	Both	Age-standardized	Rate	2019	14.6661	17.5312	12.0754
Incidence	85	Israel	Both	Age-standardized	Rate	2019	15.6617	18.4768	13.2451
Incidence	86	Italy	Both	Age-standardized	Rate	2019	13.468	16.2912	11.1716
Incidence	87	Luxembourg	Both	Age-standardized	Rate	2019	20.2539	23.6883	17.4232
Incidence	88	Malta	Both	Age-standardized	Rate	2019	20.1312	23.5071	17.0442
Incidence	89	Netherlands	Both	Age-standardized	Rate	2019	22.7694	26.9048	19.1934
Incidence	90	Norway	Both	Age-standardized	Rate	2019	17.2502	21.2988	14.0262
Incidence	91	Portugal	Both	Age-standardized	Rate	2019	18.9122	22.2412	16.0636
Incidence	92	Spain	Both	Age-standardized	Rate	2019	19.9642	23.6338	16.7832
Incidence	93	Sweden	Both	Age-standardized	Rate	2019	17.0764	20.7247	14.1754
Incidence	94	Switzerland	Both	Age-standardized	Rate	2019	22.0041	25.6211	18.8681
Incidence	95	United Kingdom	Both	Age-standardized	Rate	2019	16.1534	19.4424	13.4106
Incidence	97	Argentina	Both	Age-standardized	Rate	2019	20.9428	24.164	17.9843
Incidence	98	Chile	Both	Age-standardized	Rate	2019	18.651	22.0203	15.8449
Incidence	99	Uruguay	Both	Age-standardized	Rate	2019	25.0871	29.278	21.402
Incidence	101	Canada	Both	Age-standardized	Rate	2019	13.6112	16.1782	11.5034
Incidence	102	United States of America	Both	Age-standardized	Rate	2019	14.3936	16.5833	12.4696
Incidence	105	Antigua and Barbuda	Both	Age-standardized	Rate	2019	24.381	27.9302	21.1769
Incidence	106	Bahamas	Both	Age-standardized	Rate	2019	25.5063	29.1313	22.1837
Incidence	107	Barbados	Both	Age-standardized	Rate	2019	31.1056	35.3932	27.2148
Incidence	108	Belize	Both	Age-standardized	Rate	2019	14.9646	17.8031	12.4459
Incidence	109	Cuba	Both	Age-standardized	Rate	2019	19.5851	23.1768	16.5335
Incidence	110	Dominica	Both	Age-standardized	Rate	2019	23.8721	27.196	20.6866
Incidence	111	Dominican Republic	Both	Age-standardized	Rate	2019	17.0037	19.7621	14.3214
Incidence	112	Grenada	Both	Age-standardized	Rate	2019	32.2557	36.5019	28.2205
Incidence	113	Guyana	Both	Age-standardized	Rate	2019	24.2793	27.3817	21.2101
Incidence	114	Haiti	Both	Age-standardized	Rate	2019	13.8609	16.1041	11.7762
Incidence	115	Jamaica	Both	Age-standardized	Rate	2019	25.0081	28.6804	21.4979
Incidence	116	Saint Lucia	Both	Age-standardized	Rate	2019	35.833	40.4111	31.2164
Incidence	117	Saint Vincent and the Grenadines	Both	Age-standardized	Rate	2019	17.5575	20.505	14.8652
Incidence	118	Suriname	Both	Age-standardized	Rate	2019	14.7918	17.6228	12.2959
Incidence	119	Trinidad and Tobago	Both	Age-standardized	Rate	2019	18.7434	21.8307	15.7708
Incidence	121	Bolivia (Plurinational State of)	Both	Age-standardized	Rate	2019	12.5078	14.7933	10.4961
Incidence	122	Ecuador	Both	Age-standardized	Rate	2019	13.3973	16.0037	11.2083
Incidence	123	Peru	Both	Age-standardized	Rate	2019	13.9664	16.6367	11.5783
Incidence	125	Colombia	Both	Age-standardized	Rate	2019	22.4784	26.2396	19.265
Incidence	126	Costa Rica	Both	Age-standardized	Rate	2019	28.5729	33.0442	24.2373
Incidence	127	El Salvador	Both	Age-standardized	Rate	2019	12.6072	15.3085	10.3474
Incidence	128	Guatemala	Both	Age-standardized	Rate	2019	10.8688	13.0988	8.95064
Incidence	129	Honduras	Both	Age-standardized	Rate	2019	12.3956	14.9092	10.2703
Incidence	130	Mexico	Both	Age-standardized	Rate	2019	15.8416	20.0208	12.6751
Incidence	131	Nicaragua	Both	Age-standardized	Rate	2019	14.5425	17.3511	11.9689
Incidence	132	Panama	Both	Age-standardized	Rate	2019	23.8925	27.6988	20.4049
Incidence	133	Venezuela (Bolivarian Republic of)	Both	Age-standardized	Rate	2019	13.1386	16.1039	10.723
Incidence	135	Brazil	Both	Age-standardized	Rate	2019	24.3927	29.7764	19.9844
Incidence	136	Paraguay	Both	Age-standardized	Rate	2019	18.4972	21.5932	15.5304
Incidence	139	Algeria	Both	Age-standardized	Rate	2019	13.7116	16.3533	11.3718
Incidence	140	Bahrain	Both	Age-standardized	Rate	2019	15.4994	18.6604	12.8189
Incidence	141	Egypt	Both	Age-standardized	Rate	2019	14.983	17.5913	12.6267
Incidence	142	Iran (Islamic Republic of)	Both	Age-standardized	Rate	2019	16.5195	19.7883	13.7108
Incidence	143	Iraq	Both	Age-standardized	Rate	2019	13.5668	16.1231	11.2334
Incidence	144	Jordan	Both	Age-standardized	Rate	2019	17.6769	21.0608	14.8915
Incidence	145	Kuwait	Both	Age-standardized	Rate	2019	16.1088	19.4172	13.2822
Incidence	146	Lebanon	Both	Age-standardized	Rate	2019	18.5031	21.7516	15.6866
Incidence	147	Libya	Both	Age-standardized	Rate	2019	13.2544	16.0506	10.9152
Incidence	148	Morocco	Both	Age-standardized	Rate	2019	12.9417	15.5672	10.6397
Incidence	149	Palestine	Both	Age-standardized	Rate	2019	12.6845	15.5501	10.2991
Incidence	150	Oman	Both	Age-standardized	Rate	2019	16.4233	19.3875	13.76
Incidence	151	Qatar	Both	Age-standardized	Rate	2019	15.4038	18.5341	12.6082
Incidence	152	Saudi Arabia	Both	Age-standardized	Rate	2019	17.2141	20.4261	14.4186
Incidence	153	Syrian Arab Republic	Both	Age-standardized	Rate	2019	13.293	16.2218	10.8944
Incidence	154	Tunisia	Both	Age-standardized	Rate	2019	15.5525	18.652	12.9983
Incidence	155	Turkey	Both	Age-standardized	Rate	2019	19.0279	22.1986	16.0504
Incidence	156	United Arab Emirates	Both	Age-standardized	Rate	2019	14.7869	17.4565	12.2481
Incidence	157	Yemen	Both	Age-standardized	Rate	2019	10.8155	13.0652	8.82124
Incidence	160	Afghanistan	Both	Age-standardized	Rate	2019	10.3078	12.5686	8.44
Incidence	161	Bangladesh	Both	Age-standardized	Rate	2019	6.75311	8.15401	5.56532
Incidence	162	Bhutan	Both	Age-standardized	Rate	2019	7.18997	8.67527	5.81579
Incidence	163	India	Both	Age-standardized	Rate	2019	7.17721	8.74532	5.81903
Incidence	164	Nepal	Both	Age-standardized	Rate	2019	6.17184	7.60299	5.04378
Incidence	165	Pakistan	Both	Age-standardized	Rate	2019	7.14598	8.62248	5.84733
Incidence	168	Angola	Both	Age-standardized	Rate	2019	7.16167	8.56357	5.92704
Incidence	169	Central African Republic	Both	Age-standardized	Rate	2019	6.05814	7.13726	5.10688
Incidence	170	Congo	Both	Age-standardized	Rate	2019	7.79083	9.24055	6.55348
Incidence	171	Democratic Republic of the Congo	Both	Age-standardized	Rate	2019	6.71884	8.02149	5.5901
Incidence	172	Equatorial Guinea	Both	Age-standardized	Rate	2019	8.06025	9.57577	6.75156
Incidence	173	Gabon	Both	Age-standardized	Rate	2019	9.05281	10.5233	7.68626
Incidence	175	Burundi	Both	Age-standardized	Rate	2019	6.37964	7.61156	5.29462
Incidence	176	Comoros	Both	Age-standardized	Rate	2019	7.72014	9.09144	6.44024
Incidence	177	Djibouti	Both	Age-standardized	Rate	2019	8.17922	9.64787	6.88296
Incidence	178	Eritrea	Both	Age-standardized	Rate	2019	6.67778	7.89957	5.59841
Incidence	179	Ethiopia	Both	Age-standardized	Rate	2019	5.93844	7.21764	4.80153
Incidence	180	Kenya	Both	Age-standardized	Rate	2019	6.99384	8.41292	5.68108
Incidence	181	Madagascar	Both	Age-standardized	Rate	2019	8.41957	9.95624	7.00417
Incidence	182	Malawi	Both	Age-standardized	Rate	2019	6.80639	8.06762	5.71579
Incidence	183	Mauritius	Both	Age-standardized	Rate	2019	11.6767	13.7309	9.84033
Incidence	184	Mozambique	Both	Age-standardized	Rate	2019	7.14612	8.45889	5.93283
Incidence	185	Rwanda	Both	Age-standardized	Rate	2019	7.18252	8.51665	6.0108
Incidence	186	Seychelles	Both	Age-standardized	Rate	2019	13.0218	15.1348	11.0709
Incidence	187	Somalia	Both	Age-standardized	Rate	2019	6.05913	7.16121	5.09082
Incidence	189	United Republic of Tanzania	Both	Age-standardized	Rate	2019	7.018	8.40549	5.84059
Incidence	190	Uganda	Both	Age-standardized	Rate	2019	6.91337	8.18789	5.73241
Incidence	191	Zambia	Both	Age-standardized	Rate	2019	7.49728	8.85765	6.31186
Incidence	193	Botswana	Both	Age-standardized	Rate	2019	9.03501	10.5984	7.63057
Incidence	194	Lesotho	Both	Age-standardized	Rate	2019	6.78329	8.01105	5.68704
Incidence	195	Namibia	Both	Age-standardized	Rate	2019	7.80354	9.2794	6.49998
Incidence	196	South Africa	Both	Age-standardized	Rate	2019	8.46162	10.1188	6.97576
Incidence	197	Eswatini	Both	Age-standardized	Rate	2019	6.96833	8.25962	5.79829
Incidence	198	Zimbabwe	Both	Age-standardized	Rate	2019	5.99049	7.42739	4.74878
Incidence	200	Benin	Both	Age-standardized	Rate	2019	8.95203	10.74	7.51377
Incidence	201	Burkina Faso	Both	Age-standardized	Rate	2019	9.34015	11.0812	7.8709
Incidence	202	Cameroon	Both	Age-standardized	Rate	2019	9.18675	10.856	7.61708
Incidence	203	Cabo Verde	Both	Age-standardized	Rate	2019	10.7824	12.9075	8.92056
Incidence	204	Chad	Both	Age-standardized	Rate	2019	7.87223	9.3813	6.4442
Incidence	205	C么te d'Ivoire	Both	Age-standardized	Rate	2019	8.97174	10.7264	7.43906
Incidence	206	Gambia	Both	Age-standardized	Rate	2019	9.29975	11.1155	7.65162
Incidence	207	Ghana	Both	Age-standardized	Rate	2019	10.5322	12.5072	8.80017
Incidence	208	Guinea	Both	Age-standardized	Rate	2019	8.82361	10.453	7.40153
Incidence	209	Guinea-Bissau	Both	Age-standardized	Rate	2019	8.2042	9.87735	6.80943
Incidence	210	Liberia	Both	Age-standardized	Rate	2019	8.50302	10.2279	7.02087
Incidence	211	Mali	Both	Age-standardized	Rate	2019	9.21161	11.0764	7.53658
Incidence	212	Mauritania	Both	Age-standardized	Rate	2019	8.94688	10.7812	7.25523
Incidence	213	Niger	Both	Age-standardized	Rate	2019	8.12146	9.64087	6.80523
Incidence	214	Nigeria	Both	Age-standardized	Rate	2019	9.39489	11.3092	7.70044
Incidence	215	Sao Tome and Principe	Both	Age-standardized	Rate	2019	10.8249	12.9002	8.9907
Incidence	216	Senegal	Both	Age-standardized	Rate	2019	9.26224	11.1232	7.65559
Incidence	217	Sierra Leone	Both	Age-standardized	Rate	2019	8.6542	10.3901	7.13445
Incidence	218	Togo	Both	Age-standardized	Rate	2019	8.45275	10.12	7.00624
Incidence	298	American Samoa	Both	Age-standardized	Rate	2019	22.7218	25.7761	20.0065
Incidence	305	Bermuda	Both	Age-standardized	Rate	2019	25.9087	30.5619	21.9517
Incidence	320	Cook Islands	Both	Age-standardized	Rate	2019	17.6679	20.4502	14.925
Incidence	349	Greenland	Both	Age-standardized	Rate	2019	10.9403	12.9487	9.24551
Incidence	351	Guam	Both	Age-standardized	Rate	2019	17.6306	20.1522	15.0934
Incidence	367	Monaco	Both	Age-standardized	Rate	2019	26.1327	30.3894	22.3944
Incidence	369	Nauru	Both	Age-standardized	Rate	2019	17.0852	19.6013	14.8147
Incidence	374	Niue	Both	Age-standardized	Rate	2019	17.6711	20.1919	15.1888
Incidence	376	Northern Mariana Islands	Both	Age-standardized	Rate	2019	14.8045	17.1507	12.6116
Incidence	380	Palau	Both	Age-standardized	Rate	2019	10.7376	12.9176	8.88382
Incidence	385	Puerto Rico	Both	Age-standardized	Rate	2019	21.892	25.3234	18.6364
Incidence	393	Saint Kitts and Nevis	Both	Age-standardized	Rate	2019	19.1381	22.2421	16.2617
Incidence	396	San Marino	Both	Age-standardized	Rate	2019	21.7663	25.7564	18.2459
Incidence	413	Tokelau	Both	Age-standardized	Rate	2019	15.9868	18.255	13.8547
Incidence	416	Tuvalu	Both	Age-standardized	Rate	2019	15.0328	17.108	13.0464
Incidence	422	United States Virgin Islands	Both	Age-standardized	Rate	2019	29.2695	33.2401	25.4009
Incidence	435	South Sudan	Both	Age-standardized	Rate	2019	6.13575	7.44902	5.00207
Incidence	522	Sudan	Both	Age-standardized	Rate	2019	10.9243	13.2828	8.8821
Deaths	6	China	Both	Age-standardized	Rate	2019	0.244389	0.317142	0.198547
Deaths	7	Democratic People's Republic of Korea	Both	Age-standardized	Rate	2019	0.400566	0.522428	0.293642
Deaths	8	Taiwan (Province of China)	Both	Age-standardized	Rate	2019	1.59957	2.5359	0.369171
Deaths	10	Cambodia	Both	Age-standardized	Rate	2019	0.772608	1.23534	0.502677
Deaths	11	Indonesia	Both	Age-standardized	Rate	2019	0.888892	1.33778	0.606728
Deaths	12	Lao People's Democratic Republic	Both	Age-standardized	Rate	2019	0.928525	1.39364	0.631114
Deaths	13	Malaysia	Both	Age-standardized	Rate	2019	1.25685	1.68058	0.934838
Deaths	14	Maldives	Both	Age-standardized	Rate	2019	0.512249	0.687266	0.389653
Deaths	15	Myanmar	Both	Age-standardized	Rate	2019	1.02932	1.56788	0.7565
Deaths	16	Philippines	Both	Age-standardized	Rate	2019	1.11232	1.38407	0.76983
Deaths	17	Sri Lanka	Both	Age-standardized	Rate	2019	1.59161	2.21775	1.0616
Deaths	18	Thailand	Both	Age-standardized	Rate	2019	2.50653	3.7492	1.78519
Deaths	19	Timor-Leste	Both	Age-standardized	Rate	2019	0.857532	1.31812	0.583842
Deaths	20	Viet Nam	Both	Age-standardized	Rate	2019	1.05658	1.66295	0.744931
Deaths	22	Fiji	Both	Age-standardized	Rate	2019	3.27325	4.34677	2.14341
Deaths	23	Kiribati	Both	Age-standardized	Rate	2019	5.45982	8.31869	3.51098
Deaths	24	Marshall Islands	Both	Age-standardized	Rate	2019	2.61751	3.6171	1.78027
Deaths	25	Micronesia (Federated States of)	Both	Age-standardized	Rate	2019	2.87656	4.13412	1.74577
Deaths	26	Papua New Guinea	Both	Age-standardized	Rate	2019	1.30524	2.1082	0.774341
Deaths	27	Samoa	Both	Age-standardized	Rate	2019	1.94472	2.66138	1.37061
Deaths	28	Solomon Islands	Both	Age-standardized	Rate	2019	1.97022	2.65321	1.4288
Deaths	29	Tonga	Both	Age-standardized	Rate	2019	1.28997	1.74884	0.918306
Deaths	30	Vanuatu	Both	Age-standardized	Rate	2019	1.74572	2.39407	1.25584
Deaths	33	Armenia	Both	Age-standardized	Rate	2019	0.237612	0.294069	0.162124
Deaths	34	Azerbaijan	Both	Age-standardized	Rate	2019	0.243105	0.300948	0.18737
Deaths	35	Georgia	Both	Age-standardized	Rate	2019	0.274898	0.337234	0.195014
Deaths	36	Kazakhstan	Both	Age-standardized	Rate	2019	0.41641	0.579337	0.330842
Deaths	37	Kyrgyzstan	Both	Age-standardized	Rate	2019	0.268032	0.33027	0.185973
Deaths	38	Mongolia	Both	Age-standardized	Rate	2019	0.306789	0.405399	0.204281
Deaths	39	Tajikistan	Both	Age-standardized	Rate	2019	0.304611	0.415082	0.173106
Deaths	40	Turkmenistan	Both	Age-standardized	Rate	2019	0.281656	0.371556	0.202843
Deaths	41	Uzbekistan	Both	Age-standardized	Rate	2019	0.452973	0.695226	0.337544
Deaths	43	Albania	Both	Age-standardized	Rate	2019	0.466327	0.666653	0.25058
Deaths	44	Bosnia and Herzegovina	Both	Age-standardized	Rate	2019	0.277054	0.359064	0.189634
Deaths	45	Bulgaria	Both	Age-standardized	Rate	2019	0.568902	0.833393	0.417608
Deaths	46	Croatia	Both	Age-standardized	Rate	2019	0.254093	0.342374	0.154051
Deaths	47	Czechia	Both	Age-standardized	Rate	2019	0.588097	0.815747	0.277385
Deaths	48	Hungary	Both	Age-standardized	Rate	2019	0.878519	1.26099	0.3151
Deaths	49	North Macedonia	Both	Age-standardized	Rate	2019	0.319114	0.408527	0.222187
Deaths	50	Montenegro	Both	Age-standardized	Rate	2019	0.303076	0.382928	0.204229
Deaths	51	Poland	Both	Age-standardized	Rate	2019	0.485974	0.627434	0.267559
Deaths	52	Romania	Both	Age-standardized	Rate	2019	0.356125	0.450638	0.234384
Deaths	53	Serbia	Both	Age-standardized	Rate	2019	0.470764	0.615656	0.318748
Deaths	54	Slovakia	Both	Age-standardized	Rate	2019	0.346966	0.474643	0.213345
Deaths	55	Slovenia	Both	Age-standardized	Rate	2019	0.262063	0.371646	0.159763
Deaths	57	Belarus	Both	Age-standardized	Rate	2019	0.593219	0.850494	0.400449
Deaths	58	Estonia	Both	Age-standardized	Rate	2019	0.709345	0.964993	0.424323
Deaths	59	Latvia	Both	Age-standardized	Rate	2019	0.468718	0.628045	0.333635
Deaths	60	Lithuania	Both	Age-standardized	Rate	2019	0.441929	0.589789	0.313532
Deaths	61	Republic of Moldova	Both	Age-standardized	Rate	2019	0.418186	0.529092	0.275826
Deaths	62	Russian Federation	Both	Age-standardized	Rate	2019	0.854099	1.07153	0.544729
Deaths	63	Ukraine	Both	Age-standardized	Rate	2019	0.6608	0.922295	0.519486
Deaths	66	Brunei Darussalam	Both	Age-standardized	Rate	2019	1.35833	1.6469	1.02231
Deaths	67	Japan	Both	Age-standardized	Rate	2019	0.741562	0.993704	0.27529
Deaths	68	Republic of Korea	Both	Age-standardized	Rate	2019	0.728257	1.12163	0.554943
Deaths	69	Singapore	Both	Age-standardized	Rate	2019	0.683998	0.843845	0.342336
Deaths	71	Australia	Both	Age-standardized	Rate	2019	0.884975	1.13868	0.402444
Deaths	72	New Zealand	Both	Age-standardized	Rate	2019	0.467402	0.563915	0.303171
Deaths	74	Andorra	Both	Age-standardized	Rate	2019	0.857314	1.42011	0.440557
Deaths	75	Austria	Both	Age-standardized	Rate	2019	0.563343	0.824099	0.442018
Deaths	76	Belgium	Both	Age-standardized	Rate	2019	2.0348	2.8512	0.564462
Deaths	77	Cyprus	Both	Age-standardized	Rate	2019	1.56435	2.02199	0.90841
Deaths	78	Denmark	Both	Age-standardized	Rate	2019	0.813719	1.02474	0.458216
Deaths	79	Finland	Both	Age-standardized	Rate	2019	0.329778	0.520661	0.263196
Deaths	80	France	Both	Age-standardized	Rate	2019	1.58665	2.18545	0.515851
Deaths	81	Germany	Both	Age-standardized	Rate	2019	1.27188	1.61383	1.02817
Deaths	82	Greece	Both	Age-standardized	Rate	2019	0.865983	1.17087	0.322844
Deaths	83	Iceland	Both	Age-standardized	Rate	2019	0.384667	0.473757	0.252476
Deaths	84	Ireland	Both	Age-standardized	Rate	2019	0.628736	0.80103	0.333679
Deaths	85	Israel	Both	Age-standardized	Rate	2019	0.769433	0.968215	0.567573
Deaths	86	Italy	Both	Age-standardized	Rate	2019	0.87449	1.14245	0.31596
Deaths	87	Luxembourg	Both	Age-standardized	Rate	2019	1.97258	2.6754	0.848309
Deaths	88	Malta	Both	Age-standardized	Rate	2019	1.24375	1.65884	0.577689
Deaths	89	Netherlands	Both	Age-standardized	Rate	2019	2.36709	3.26211	0.719983
Deaths	90	Norway	Both	Age-standardized	Rate	2019	0.959296	1.24357	0.378414
Deaths	91	Portugal	Both	Age-standardized	Rate	2019	1.41111	1.71656	0.718739
Deaths	92	Spain	Both	Age-standardized	Rate	2019	1.50979	1.89568	0.731716
Deaths	93	Sweden	Both	Age-standardized	Rate	2019	0.824427	1.05706	0.384399
Deaths	94	Switzerland	Both	Age-standardized	Rate	2019	2.92963	4.20305	0.816552
Deaths	95	United Kingdom	Both	Age-standardized	Rate	2019	1.0551	1.2921	0.481122
Deaths	97	Argentina	Both	Age-standardized	Rate	2019	2.21707	2.66119	1.74815
Deaths	98	Chile	Both	Age-standardized	Rate	2019	0.811546	1.02006	0.648829
Deaths	99	Uruguay	Both	Age-standardized	Rate	2019	2.40024	2.96452	1.39224
Deaths	101	Canada	Both	Age-standardized	Rate	2019	0.85998	1.12078	0.383486
Deaths	102	United States of America	Both	Age-standardized	Rate	2019	1.42402	1.71907	0.714519
Deaths	105	Antigua and Barbuda	Both	Age-standardized	Rate	2019	1.15578	1.43624	0.877173
Deaths	106	Bahamas	Both	Age-standardized	Rate	2019	1.62786	2.13921	1.23445
Deaths	107	Barbados	Both	Age-standardized	Rate	2019	1.72044	2.23974	1.3339
Deaths	108	Belize	Both	Age-standardized	Rate	2019	0.479506	0.658725	0.38272
Deaths	109	Cuba	Both	Age-standardized	Rate	2019	0.492067	0.650348	0.373514
Deaths	110	Dominica	Both	Age-standardized	Rate	2019	1.78208	2.40172	1.36818
Deaths	111	Dominican Republic	Both	Age-standardized	Rate	2019	0.894939	1.23086	0.6282
Deaths	112	Grenada	Both	Age-standardized	Rate	2019	2.36041	3.54491	1.9059
Deaths	113	Guyana	Both	Age-standardized	Rate	2019	2.37096	3.11863	1.70944
Deaths	114	Haiti	Both	Age-standardized	Rate	2019	1.23259	1.96043	0.790634
Deaths	115	Jamaica	Both	Age-standardized	Rate	2019	1.35019	1.85792	0.737301
Deaths	116	Saint Lucia	Both	Age-standardized	Rate	2019	2.55576	3.31434	1.99728
Deaths	117	Saint Vincent and the Grenadines	Both	Age-standardized	Rate	2019	0.773204	0.983091	0.610581
Deaths	118	Suriname	Both	Age-standardized	Rate	2019	0.620915	0.784377	0.465789
Deaths	119	Trinidad and Tobago	Both	Age-standardized	Rate	2019	0.893571	1.29477	0.422155
Deaths	121	Bolivia (Plurinational State of)	Both	Age-standardized	Rate	2019	0.921007	1.22728	0.647216
Deaths	122	Ecuador	Both	Age-standardized	Rate	2019	0.563461	0.742022	0.424423
Deaths	123	Peru	Both	Age-standardized	Rate	2019	0.503248	0.701925	0.360362
Deaths	125	Colombia	Both	Age-standardized	Rate	2019	0.911047	1.25561	0.467976
Deaths	126	Costa Rica	Both	Age-standardized	Rate	2019	1.14138	1.61294	0.603448
Deaths	127	El Salvador	Both	Age-standardized	Rate	2019	0.339735	0.505657	0.238218
Deaths	128	Guatemala	Both	Age-standardized	Rate	2019	0.482485	0.668832	0.355621
Deaths	129	Honduras	Both	Age-standardized	Rate	2019	0.531563	0.731597	0.398529
Deaths	130	Mexico	Both	Age-standardized	Rate	2019	0.405559	0.493215	0.31048
Deaths	131	Nicaragua	Both	Age-standardized	Rate	2019	0.585827	0.751895	0.432272
Deaths	132	Panama	Both	Age-standardized	Rate	2019	0.943494	1.29058	0.54962
Deaths	133	Venezuela (Bolivarian Republic of)	Both	Age-standardized	Rate	2019	0.334184	0.447091	0.23444
Deaths	135	Brazil	Both	Age-standardized	Rate	2019	1.05924	1.19222	0.73561
Deaths	136	Paraguay	Both	Age-standardized	Rate	2019	1.06118	1.50947	0.591538
Deaths	139	Algeria	Both	Age-standardized	Rate	2019	0.573461	0.726316	0.416706
Deaths	140	Bahrain	Both	Age-standardized	Rate	2019	0.481032	0.617604	0.356675
Deaths	141	Egypt	Both	Age-standardized	Rate	2019	0.780845	1.10919	0.456427
Deaths	142	Iran (Islamic Republic of)	Both	Age-standardized	Rate	2019	0.550522	0.850579	0.454239
Deaths	143	Iraq	Both	Age-standardized	Rate	2019	0.53158	0.692143	0.384017
Deaths	144	Jordan	Both	Age-standardized	Rate	2019	0.821719	1.13449	0.648305
Deaths	145	Kuwait	Both	Age-standardized	Rate	2019	0.417839	0.539076	0.266697
Deaths	146	Lebanon	Both	Age-standardized	Rate	2019	0.498628	0.629089	0.355216
Deaths	147	Libya	Both	Age-standardized	Rate	2019	0.444531	0.606059	0.301607
Deaths	148	Morocco	Both	Age-standardized	Rate	2019	0.587531	0.766247	0.418418
Deaths	149	Palestine	Both	Age-standardized	Rate	2019	0.307692	0.389164	0.200716
Deaths	150	Oman	Both	Age-standardized	Rate	2019	0.710228	0.908803	0.509822
Deaths	151	Qatar	Both	Age-standardized	Rate	2019	0.435522	0.618309	0.290592
Deaths	152	Saudi Arabia	Both	Age-standardized	Rate	2019	0.646681	0.844999	0.439651
Deaths	153	Syrian Arab Republic	Both	Age-standardized	Rate	2019	0.319741	0.435884	0.220402
Deaths	154	Tunisia	Both	Age-standardized	Rate	2019	0.50601	0.683599	0.357581
Deaths	155	Turkey	Both	Age-standardized	Rate	2019	0.833936	1.061	0.606563
Deaths	156	United Arab Emirates	Both	Age-standardized	Rate	2019	0.534281	0.762202	0.344126
Deaths	157	Yemen	Both	Age-standardized	Rate	2019	0.497885	0.797504	0.31562
Deaths	160	Afghanistan	Both	Age-standardized	Rate	2019	0.547998	0.775698	0.372772
Deaths	161	Bangladesh	Both	Age-standardized	Rate	2019	0.695729	0.936413	0.489802
Deaths	162	Bhutan	Both	Age-standardized	Rate	2019	0.711806	0.99057	0.518505
Deaths	163	India	Both	Age-standardized	Rate	2019	0.616478	0.773298	0.481203
Deaths	164	Nepal	Both	Age-standardized	Rate	2019	0.621977	0.820555	0.447702
Deaths	165	Pakistan	Both	Age-standardized	Rate	2019	0.813128	1.06649	0.595721
Deaths	168	Angola	Both	Age-standardized	Rate	2019	0.999283	1.76531	0.509458
Deaths	169	Central African Republic	Both	Age-standardized	Rate	2019	1.2301	2.06191	0.721428
Deaths	170	Congo	Both	Age-standardized	Rate	2019	1.14743	1.7017	0.706993
Deaths	171	Democratic Republic of the Congo	Both	Age-standardized	Rate	2019	0.989623	1.68147	0.532225
Deaths	172	Equatorial Guinea	Both	Age-standardized	Rate	2019	1.00687	1.79769	0.464955
Deaths	173	Gabon	Both	Age-standardized	Rate	2019	1.27607	1.8014	0.78066
Deaths	175	Burundi	Both	Age-standardized	Rate	2019	0.948136	1.53523	0.594284
Deaths	176	Comoros	Both	Age-standardized	Rate	2019	0.998197	1.40356	0.62397
Deaths	177	Djibouti	Both	Age-standardized	Rate	2019	1.13918	1.63532	0.696165
Deaths	178	Eritrea	Both	Age-standardized	Rate	2019	1.09553	1.94131	0.583214
Deaths	179	Ethiopia	Both	Age-standardized	Rate	2019	0.700075	1.26286	0.355432
Deaths	180	Kenya	Both	Age-standardized	Rate	2019	0.83799	1.43725	0.471105
Deaths	181	Madagascar	Both	Age-standardized	Rate	2019	1.29153	2.51931	0.588169
Deaths	182	Malawi	Both	Age-standardized	Rate	2019	0.957656	1.41902	0.613318
Deaths	183	Mauritius	Both	Age-standardized	Rate	2019	0.736503	1.02408	0.385382
Deaths	184	Mozambique	Both	Age-standardized	Rate	2019	1.01193	1.68059	0.552348
Deaths	185	Rwanda	Both	Age-standardized	Rate	2019	1.05432	1.63671	0.631501
Deaths	186	Seychelles	Both	Age-standardized	Rate	2019	1.10261	1.70314	0.766351
Deaths	187	Somalia	Both	Age-standardized	Rate	2019	1.00353	1.64937	0.610523
Deaths	189	United Republic of Tanzania	Both	Age-standardized	Rate	2019	0.962685	1.68085	0.518488
Deaths	190	Uganda	Both	Age-standardized	Rate	2019	0.917305	1.5417	0.489405
Deaths	191	Zambia	Both	Age-standardized	Rate	2019	1.23048	1.89328	0.709711
Deaths	193	Botswana	Both	Age-standardized	Rate	2019	1.03297	1.57202	0.56063
Deaths	194	Lesotho	Both	Age-standardized	Rate	2019	1.10923	1.57303	0.636887
Deaths	195	Namibia	Both	Age-standardized	Rate	2019	0.902823	1.26288	0.542848
Deaths	196	South Africa	Both	Age-standardized	Rate	2019	0.817428	1.07221	0.683763
Deaths	197	Eswatini	Both	Age-standardized	Rate	2019	0.885424	1.32446	0.500416
Deaths	198	Zimbabwe	Both	Age-standardized	Rate	2019	0.459735	0.64517	0.333039
Deaths	200	Benin	Both	Age-standardized	Rate	2019	0.836406	1.13237	0.610821
Deaths	201	Burkina Faso	Both	Age-standardized	Rate	2019	1.16542	1.5704	0.881988
Deaths	202	Cameroon	Both	Age-standardized	Rate	2019	0.86477	1.22151	0.628236
Deaths	203	Cabo Verde	Both	Age-standardized	Rate	2019	0.606827	0.767299	0.444664
Deaths	204	Chad	Both	Age-standardized	Rate	2019	0.764358	1.10506	0.522266
Deaths	205	C么te d'Ivoire	Both	Age-standardized	Rate	2019	0.784384	1.06909	0.575916
Deaths	206	Gambia	Both	Age-standardized	Rate	2019	0.853629	1.18441	0.618522
Deaths	207	Ghana	Both	Age-standardized	Rate	2019	1.06828	1.617	0.789975
Deaths	208	Guinea	Both	Age-standardized	Rate	2019	0.964095	1.30574	0.698664
Deaths	209	Guinea-Bissau	Both	Age-standardized	Rate	2019	0.769067	1.0771	0.539987
Deaths	210	Liberia	Both	Age-standardized	Rate	2019	0.658261	0.918073	0.467139
Deaths	211	Mali	Both	Age-standardized	Rate	2019	0.90146	1.24407	0.645832
Deaths	212	Mauritania	Both	Age-standardized	Rate	2019	0.531729	0.790532	0.336118
Deaths	213	Niger	Both	Age-standardized	Rate	2019	0.812891	1.11907	0.58995
Deaths	214	Nigeria	Both	Age-standardized	Rate	2019	0.664231	0.926794	0.459686
Deaths	215	Sao Tome and Principe	Both	Age-standardized	Rate	2019	0.873865	1.20476	0.595622
Deaths	216	Senegal	Both	Age-standardized	Rate	2019	0.74631	1.00557	0.556023
Deaths	217	Sierra Leone	Both	Age-standardized	Rate	2019	0.818619	1.21555	0.549889
Deaths	218	Togo	Both	Age-standardized	Rate	2019	0.675575	0.95239	0.4822
Deaths	298	American Samoa	Both	Age-standardized	Rate	2019	3.13023	4.31505	1.74122
Deaths	305	Bermuda	Both	Age-standardized	Rate	2019	0.844623	1.07921	0.575365
Deaths	320	Cook Islands	Both	Age-standardized	Rate	2019	1.33697	1.72999	0.951764
Deaths	349	Greenland	Both	Age-standardized	Rate	2019	1.23366	1.70948	0.605172
Deaths	351	Guam	Both	Age-standardized	Rate	2019	1.34334	1.81637	0.753276
Deaths	367	Monaco	Both	Age-standardized	Rate	2019	2.21816	2.76321	1.6397
Deaths	369	Nauru	Both	Age-standardized	Rate	2019	2.50675	3.54339	1.47326
Deaths	374	Niue	Both	Age-standardized	Rate	2019	1.7174	2.41541	1.14373
Deaths	376	Northern Mariana Islands	Both	Age-standardized	Rate	2019	1.0272	1.38758	0.584434
Deaths	380	Palau	Both	Age-standardized	Rate	2019	0.553372	0.722408	0.405708
Deaths	385	Puerto Rico	Both	Age-standardized	Rate	2019	0.669868	0.885224	0.452965
Deaths	393	Saint Kitts and Nevis	Both	Age-standardized	Rate	2019	0.780706	1.05995	0.572878
Deaths	396	San Marino	Both	Age-standardized	Rate	2019	1.99549	2.87515	1.26368
Deaths	413	Tokelau	Both	Age-standardized	Rate	2019	1.88944	2.64326	1.30124
Deaths	416	Tuvalu	Both	Age-standardized	Rate	2019	2.22355	3.09646	1.51941
Deaths	422	United States Virgin Islands	Both	Age-standardized	Rate	2019	1.76865	2.21321	1.28389
Deaths	435	South Sudan	Both	Age-standardized	Rate	2019	0.729422	1.50852	0.359229
Deaths	522	Sudan	Both	Age-standardized	Rate	2019	0.492504	0.800596	0.318667
DALYs (Disability-Adjusted Life Years)	6	China	Both	Age-standardized	Rate	2019	6.78574	8.82043	5.50706
DALYs (Disability-Adjusted Life Years)	7	Democratic People's Republic of Korea	Both	Age-standardized	Rate	2019	12.2531	16.456	8.88062
DALYs (Disability-Adjusted Life Years)	8	Taiwan (Province of China)	Both	Age-standardized	Rate	2019	33.0025	50.9136	9.70785
DALYs (Disability-Adjusted Life Years)	10	Cambodia	Both	Age-standardized	Rate	2019	25.0455	37.4792	16.5609
DALYs (Disability-Adjusted Life Years)	11	Indonesia	Both	Age-standardized	Rate	2019	26.6929	39.2821	18.4244
DALYs (Disability-Adjusted Life Years)	12	Lao People's Democratic Republic	Both	Age-standardized	Rate	2019	31.0845	46.0949	20.9825
DALYs (Disability-Adjusted Life Years)	13	Malaysia	Both	Age-standardized	Rate	2019	43.6548	56.8868	31.4874
DALYs (Disability-Adjusted Life Years)	14	Maldives	Both	Age-standardized	Rate	2019	14.3085	22.8472	10.7436
DALYs (Disability-Adjusted Life Years)	15	Myanmar	Both	Age-standardized	Rate	2019	36.9569	56.8867	24.9408
DALYs (Disability-Adjusted Life Years)	16	Philippines	Both	Age-standardized	Rate	2019	37.9337	46.9719	25.3932
DALYs (Disability-Adjusted Life Years)	17	Sri Lanka	Both	Age-standardized	Rate	2019	46.9249	65.7639	31.818
DALYs (Disability-Adjusted Life Years)	18	Thailand	Both	Age-standardized	Rate	2019	79.1121	130.882	53.0087
DALYs (Disability-Adjusted Life Years)	19	Timor-Leste	Both	Age-standardized	Rate	2019	26.3982	40.4814	16.7342
DALYs (Disability-Adjusted Life Years)	20	Viet Nam	Both	Age-standardized	Rate	2019	31.592	48.3632	22.0478
DALYs (Disability-Adjusted Life Years)	22	Fiji	Both	Age-standardized	Rate	2019	90.9764	123.393	59.1337
DALYs (Disability-Adjusted Life Years)	23	Kiribati	Both	Age-standardized	Rate	2019	166.694	244.271	115.41
DALYs (Disability-Adjusted Life Years)	24	Marshall Islands	Both	Age-standardized	Rate	2019	74.7288	108.909	46.5144
DALYs (Disability-Adjusted Life Years)	25	Micronesia (Federated States of)	Both	Age-standardized	Rate	2019	76.3949	116.089	39.1138
DALYs (Disability-Adjusted Life Years)	26	Papua New Guinea	Both	Age-standardized	Rate	2019	35.9024	54.3334	21.9696
DALYs (Disability-Adjusted Life Years)	27	Samoa	Both	Age-standardized	Rate	2019	51.82	72.5009	34.3794
DALYs (Disability-Adjusted Life Years)	28	Solomon Islands	Both	Age-standardized	Rate	2019	59.6068	87.6963	37.243
DALYs (Disability-Adjusted Life Years)	29	Tonga	Both	Age-standardized	Rate	2019	34.4532	48.8332	23.9201
DALYs (Disability-Adjusted Life Years)	30	Vanuatu	Both	Age-standardized	Rate	2019	50.9395	72.1109	33.8487
DALYs (Disability-Adjusted Life Years)	33	Armenia	Both	Age-standardized	Rate	2019	6.22367	7.68793	4.33515
DALYs (Disability-Adjusted Life Years)	34	Azerbaijan	Both	Age-standardized	Rate	2019	6.07415	7.59977	4.37016
DALYs (Disability-Adjusted Life Years)	35	Georgia	Both	Age-standardized	Rate	2019	8.27606	10.5842	5.46093
DALYs (Disability-Adjusted Life Years)	36	Kazakhstan	Both	Age-standardized	Rate	2019	13.3908	17.2102	10.5232
DALYs (Disability-Adjusted Life Years)	37	Kyrgyzstan	Both	Age-standardized	Rate	2019	7.44036	9.21817	5.36757
DALYs (Disability-Adjusted Life Years)	38	Mongolia	Both	Age-standardized	Rate	2019	8.40775	11.224	5.89435
DALYs (Disability-Adjusted Life Years)	39	Tajikistan	Both	Age-standardized	Rate	2019	7.52248	9.95635	4.7981
DALYs (Disability-Adjusted Life Years)	40	Turkmenistan	Both	Age-standardized	Rate	2019	8.86917	11.5439	6.29097
DALYs (Disability-Adjusted Life Years)	41	Uzbekistan	Both	Age-standardized	Rate	2019	11.3522	19.2679	8.23881
DALYs (Disability-Adjusted Life Years)	43	Albania	Both	Age-standardized	Rate	2019	12.2223	16.7445	8.01329
DALYs (Disability-Adjusted Life Years)	44	Bosnia and Herzegovina	Both	Age-standardized	Rate	2019	6.82628	8.84362	4.92283
DALYs (Disability-Adjusted Life Years)	45	Bulgaria	Both	Age-standardized	Rate	2019	19.621	26.1913	13.283
DALYs (Disability-Adjusted Life Years)	46	Croatia	Both	Age-standardized	Rate	2019	6.92836	9.58383	4.0979
DALYs (Disability-Adjusted Life Years)	47	Czechia	Both	Age-standardized	Rate	2019	16.8521	23.5781	7.7013
DALYs (Disability-Adjusted Life Years)	48	Hungary	Both	Age-standardized	Rate	2019	21.93	31.0405	8.95087
DALYs (Disability-Adjusted Life Years)	49	North Macedonia	Both	Age-standardized	Rate	2019	7.67137	10.1282	5.21193
DALYs (Disability-Adjusted Life Years)	50	Montenegro	Both	Age-standardized	Rate	2019	7.17507	8.98102	5.37894
DALYs (Disability-Adjusted Life Years)	51	Poland	Both	Age-standardized	Rate	2019	15.0153	19.8711	7.74792
DALYs (Disability-Adjusted Life Years)	52	Romania	Both	Age-standardized	Rate	2019	11.015	14.2059	6.76932
DALYs (Disability-Adjusted Life Years)	53	Serbia	Both	Age-standardized	Rate	2019	11.683	15.7229	7.50499
DALYs (Disability-Adjusted Life Years)	54	Slovakia	Both	Age-standardized	Rate	2019	10.4018	14.4588	6.16355
DALYs (Disability-Adjusted Life Years)	55	Slovenia	Both	Age-standardized	Rate	2019	6.87024	9.85146	4.23676
DALYs (Disability-Adjusted Life Years)	57	Belarus	Both	Age-standardized	Rate	2019	21.7804	32.7014	13.9888
DALYs (Disability-Adjusted Life Years)	58	Estonia	Both	Age-standardized	Rate	2019	23.4066	32.9064	13.2814
DALYs (Disability-Adjusted Life Years)	59	Latvia	Both	Age-standardized	Rate	2019	15.7295	21.5591	11.1462
DALYs (Disability-Adjusted Life Years)	60	Lithuania	Both	Age-standardized	Rate	2019	15.1663	20.8408	10.6633
DALYs (Disability-Adjusted Life Years)	61	Republic of Moldova	Both	Age-standardized	Rate	2019	14.1573	18.5581	9.24685
DALYs (Disability-Adjusted Life Years)	62	Russian Federation	Both	Age-standardized	Rate	2019	35.0797	44.8943	21.0977
DALYs (Disability-Adjusted Life Years)	63	Ukraine	Both	Age-standardized	Rate	2019	26.4712	36.0537	20.4915
DALYs (Disability-Adjusted Life Years)	66	Brunei Darussalam	Both	Age-standardized	Rate	2019	28.5533	36.3449	22.571
DALYs (Disability-Adjusted Life Years)	67	Japan	Both	Age-standardized	Rate	2019	12.5755	15.326	6.42723
DALYs (Disability-Adjusted Life Years)	68	Republic of Korea	Both	Age-standardized	Rate	2019	13.3854	21.7444	10.3506
DALYs (Disability-Adjusted Life Years)	69	Singapore	Both	Age-standardized	Rate	2019	16.6561	20.9624	7.31081
DALYs (Disability-Adjusted Life Years)	71	Australia	Both	Age-standardized	Rate	2019	17.825	21.8355	9.24144
DALYs (Disability-Adjusted Life Years)	72	New Zealand	Both	Age-standardized	Rate	2019	10.629	12.5342	6.98689
DALYs (Disability-Adjusted Life Years)	74	Andorra	Both	Age-standardized	Rate	2019	16.338	27.3127	8.24918
DALYs (Disability-Adjusted Life Years)	75	Austria	Both	Age-standardized	Rate	2019	11.2301	14.9727	8.05947
DALYs (Disability-Adjusted Life Years)	76	Belgium	Both	Age-standardized	Rate	2019	30.4822	40.3846	11.1488
DALYs (Disability-Adjusted Life Years)	77	Cyprus	Both	Age-standardized	Rate	2019	23.9832	29.5306	15.8648
DALYs (Disability-Adjusted Life Years)	78	Denmark	Both	Age-standardized	Rate	2019	15.5278	19.5811	8.60591
DALYs (Disability-Adjusted Life Years)	79	Finland	Both	Age-standardized	Rate	2019	7.98233	9.95648	6.53817
DALYs (Disability-Adjusted Life Years)	80	France	Both	Age-standardized	Rate	2019	26.2823	34.3233	10.6232
DALYs (Disability-Adjusted Life Years)	81	Germany	Both	Age-standardized	Rate	2019	23.3866	29.3948	19.2947
DALYs (Disability-Adjusted Life Years)	82	Greece	Both	Age-standardized	Rate	2019	14.6561	19.067	5.98766
DALYs (Disability-Adjusted Life Years)	83	Iceland	Both	Age-standardized	Rate	2019	7.68499	9.29768	5.11374
DALYs (Disability-Adjusted Life Years)	84	Ireland	Both	Age-standardized	Rate	2019	11.8132	15.148	5.88959
DALYs (Disability-Adjusted Life Years)	85	Israel	Both	Age-standardized	Rate	2019	15.2284	18.191	10.4426
DALYs (Disability-Adjusted Life Years)	86	Italy	Both	Age-standardized	Rate	2019	16.0909	20.614	5.98997
DALYs (Disability-Adjusted Life Years)	87	Luxembourg	Both	Age-standardized	Rate	2019	33.967	44.9074	15.9412
DALYs (Disability-Adjusted Life Years)	88	Malta	Both	Age-standardized	Rate	2019	23.5935	30.4361	11.7034
DALYs (Disability-Adjusted Life Years)	89	Netherlands	Both	Age-standardized	Rate	2019	34.59	45.1027	13.194
DALYs (Disability-Adjusted Life Years)	90	Norway	Both	Age-standardized	Rate	2019	16.5131	20.9857	7.14779
DALYs (Disability-Adjusted Life Years)	91	Portugal	Both	Age-standardized	Rate	2019	26.6947	32.6438	13.0901
DALYs (Disability-Adjusted Life Years)	92	Spain	Both	Age-standardized	Rate	2019	25.6078	31.1569	12.7293
DALYs (Disability-Adjusted Life Years)	93	Sweden	Both	Age-standardized	Rate	2019	14.2591	17.5655	7.59305
DALYs (Disability-Adjusted Life Years)	94	Switzerland	Both	Age-standardized	Rate	2019	39.4817	52.9633	14.8848
DALYs (Disability-Adjusted Life Years)	95	United Kingdom	Both	Age-standardized	Rate	2019	19.8317	23.9978	9.31335
DALYs (Disability-Adjusted Life Years)	97	Argentina	Both	Age-standardized	Rate	2019	47.4437	61.1452	40.1059
DALYs (Disability-Adjusted Life Years)	98	Chile	Both	Age-standardized	Rate	2019	20.7937	24.745	15.0519
DALYs (Disability-Adjusted Life Years)	99	Uruguay	Both	Age-standardized	Rate	2019	51.9986	61.5963	33.2103
DALYs (Disability-Adjusted Life Years)	101	Canada	Both	Age-standardized	Rate	2019	17.8519	22.359	8.86383
DALYs (Disability-Adjusted Life Years)	102	United States of America	Both	Age-standardized	Rate	2019	29.9101	34.8829	16.6416
DALYs (Disability-Adjusted Life Years)	105	Antigua and Barbuda	Both	Age-standardized	Rate	2019	33.4931	42.647	24.7048
DALYs (Disability-Adjusted Life Years)	106	Bahamas	Both	Age-standardized	Rate	2019	52.7634	68.7568	38.7046
DALYs (Disability-Adjusted Life Years)	107	Barbados	Both	Age-standardized	Rate	2019	49.4044	64.7272	37.9823
DALYs (Disability-Adjusted Life Years)	108	Belize	Both	Age-standardized	Rate	2019	15.424	19.8592	12.1578
DALYs (Disability-Adjusted Life Years)	109	Cuba	Both	Age-standardized	Rate	2019	15.0907	19.6297	11.2571
DALYs (Disability-Adjusted Life Years)	110	Dominica	Both	Age-standardized	Rate	2019	48.7397	64.9564	36.5119
DALYs (Disability-Adjusted Life Years)	111	Dominican Republic	Both	Age-standardized	Rate	2019	30.472	43.1057	21.201
DALYs (Disability-Adjusted Life Years)	112	Grenada	Both	Age-standardized	Rate	2019	65.4779	95.7702	52.4458
DALYs (Disability-Adjusted Life Years)	113	Guyana	Both	Age-standardized	Rate	2019	77.8113	103.503	54.5192
DALYs (Disability-Adjusted Life Years)	114	Haiti	Both	Age-standardized	Rate	2019	45.0949	71.9352	29.7032
DALYs (Disability-Adjusted Life Years)	115	Jamaica	Both	Age-standardized	Rate	2019	40.881	57.1759	22.7721
DALYs (Disability-Adjusted Life Years)	116	Saint Lucia	Both	Age-standardized	Rate	2019	72.6931	94.0657	55.6261
DALYs (Disability-Adjusted Life Years)	117	Saint Vincent and the Grenadines	Both	Age-standardized	Rate	2019	23.5644	29.708	18.319
DALYs (Disability-Adjusted Life Years)	118	Suriname	Both	Age-standardized	Rate	2019	20.6377	26.6051	15.2089
DALYs (Disability-Adjusted Life Years)	119	Trinidad and Tobago	Both	Age-standardized	Rate	2019	24.9093	35.6481	14.0799
DALYs (Disability-Adjusted Life Years)	121	Bolivia (Plurinational State of)	Both	Age-standardized	Rate	2019	27.7023	37.8457	19.4225
DALYs (Disability-Adjusted Life Years)	122	Ecuador	Both	Age-standardized	Rate	2019	17.9902	23.6677	13.6829
DALYs (Disability-Adjusted Life Years)	123	Peru	Both	Age-standardized	Rate	2019	15.5562	22.0353	11.1212
DALYs (Disability-Adjusted Life Years)	125	Colombia	Both	Age-standardized	Rate	2019	28.6704	39.4424	15.531
DALYs (Disability-Adjusted Life Years)	126	Costa Rica	Both	Age-standardized	Rate	2019	32.9439	46.1409	18.2074
DALYs (Disability-Adjusted Life Years)	127	El Salvador	Both	Age-standardized	Rate	2019	11.4067	16.7737	8.09417
DALYs (Disability-Adjusted Life Years)	128	Guatemala	Both	Age-standardized	Rate	2019	17.9922	24.1368	13.0219
DALYs (Disability-Adjusted Life Years)	129	Honduras	Both	Age-standardized	Rate	2019	13.1656	19.1048	9.23112
DALYs (Disability-Adjusted Life Years)	130	Mexico	Both	Age-standardized	Rate	2019	13.767	16.2836	10.2789
DALYs (Disability-Adjusted Life Years)	131	Nicaragua	Both	Age-standardized	Rate	2019	17.0879	21.7832	12.0466
DALYs (Disability-Adjusted Life Years)	132	Panama	Both	Age-standardized	Rate	2019	27.9434	37.9072	17.7911
DALYs (Disability-Adjusted Life Years)	133	Venezuela (Bolivarian Republic of)	Both	Age-standardized	Rate	2019	10.248	14.016	7.14592
DALYs (Disability-Adjusted Life Years)	135	Brazil	Both	Age-standardized	Rate	2019	33.6488	40.8112	25.7844
DALYs (Disability-Adjusted Life Years)	136	Paraguay	Both	Age-standardized	Rate	2019	31.1338	43.2374	19.9489
DALYs (Disability-Adjusted Life Years)	139	Algeria	Both	Age-standardized	Rate	2019	14.3745	18.6519	10.2805
DALYs (Disability-Adjusted Life Years)	140	Bahrain	Both	Age-standardized	Rate	2019	10.3279	13.2602	7.58098
DALYs (Disability-Adjusted Life Years)	141	Egypt	Both	Age-standardized	Rate	2019	25.3983	36.0321	13.9857
DALYs (Disability-Adjusted Life Years)	142	Iran (Islamic Republic of)	Both	Age-standardized	Rate	2019	14.4067	21.0733	12.0473
DALYs (Disability-Adjusted Life Years)	143	Iraq	Both	Age-standardized	Rate	2019	13.3804	17.9228	9.75832
DALYs (Disability-Adjusted Life Years)	144	Jordan	Both	Age-standardized	Rate	2019	21.6513	26.8416	16.5532
DALYs (Disability-Adjusted Life Years)	145	Kuwait	Both	Age-standardized	Rate	2019	9.92353	12.936	6.27338
DALYs (Disability-Adjusted Life Years)	146	Lebanon	Both	Age-standardized	Rate	2019	13.0861	17.1249	9.30455
DALYs (Disability-Adjusted Life Years)	147	Libya	Both	Age-standardized	Rate	2019	16.8467	25.1916	10.0927
DALYs (Disability-Adjusted Life Years)	148	Morocco	Both	Age-standardized	Rate	2019	14.6354	19.4385	10.5846
DALYs (Disability-Adjusted Life Years)	149	Palestine	Both	Age-standardized	Rate	2019	7.72573	9.89825	4.95465
DALYs (Disability-Adjusted Life Years)	150	Oman	Both	Age-standardized	Rate	2019	17.2569	21.5261	12.5758
DALYs (Disability-Adjusted Life Years)	151	Qatar	Both	Age-standardized	Rate	2019	9.08945	12.7422	6.0787
DALYs (Disability-Adjusted Life Years)	152	Saudi Arabia	Both	Age-standardized	Rate	2019	17.6385	23.9632	10.927
DALYs (Disability-Adjusted Life Years)	153	Syrian Arab Republic	Both	Age-standardized	Rate	2019	8.95055	12.4266	5.80953
DALYs (Disability-Adjusted Life Years)	154	Tunisia	Both	Age-standardized	Rate	2019	12.5489	17.2171	8.90601
DALYs (Disability-Adjusted Life Years)	155	Turkey	Both	Age-standardized	Rate	2019	19.6108	24.7042	14.5701
DALYs (Disability-Adjusted Life Years)	156	United Arab Emirates	Both	Age-standardized	Rate	2019	15.262	21.848	9.91001
DALYs (Disability-Adjusted Life Years)	157	Yemen	Both	Age-standardized	Rate	2019	13.9797	22.1187	8.86929
DALYs (Disability-Adjusted Life Years)	160	Afghanistan	Both	Age-standardized	Rate	2019	15.0691	21.0871	10.4791
DALYs (Disability-Adjusted Life Years)	161	Bangladesh	Both	Age-standardized	Rate	2019	18.7609	25.1775	13.6167
DALYs (Disability-Adjusted Life Years)	162	Bhutan	Both	Age-standardized	Rate	2019	17.598	24.9287	12.5475
DALYs (Disability-Adjusted Life Years)	163	India	Both	Age-standardized	Rate	2019	16.9659	21.4003	13.2894
DALYs (Disability-Adjusted Life Years)	164	Nepal	Both	Age-standardized	Rate	2019	15.1982	20.1794	10.9304
DALYs (Disability-Adjusted Life Years)	165	Pakistan	Both	Age-standardized	Rate	2019	24.2441	32.8298	16.2014
DALYs (Disability-Adjusted Life Years)	168	Angola	Both	Age-standardized	Rate	2019	28.5325	48.9852	14.9979
DALYs (Disability-Adjusted Life Years)	169	Central African Republic	Both	Age-standardized	Rate	2019	37.0959	57.5994	21.8584
DALYs (Disability-Adjusted Life Years)	170	Congo	Both	Age-standardized	Rate	2019	31.8371	46.7386	19.7448
DALYs (Disability-Adjusted Life Years)	171	Democratic Republic of the Congo	Both	Age-standardized	Rate	2019	27.9203	45.5878	15.661
DALYs (Disability-Adjusted Life Years)	172	Equatorial Guinea	Both	Age-standardized	Rate	2019	26.1479	48.3818	12.0041
DALYs (Disability-Adjusted Life Years)	173	Gabon	Both	Age-standardized	Rate	2019	34.4762	49.4759	20.5946
DALYs (Disability-Adjusted Life Years)	175	Burundi	Both	Age-standardized	Rate	2019	29.5831	45.8219	18.6733
DALYs (Disability-Adjusted Life Years)	176	Comoros	Both	Age-standardized	Rate	2019	29.9807	42.0623	18.6819
DALYs (Disability-Adjusted Life Years)	177	Djibouti	Both	Age-standardized	Rate	2019	34.3607	50.7986	20.0478
DALYs (Disability-Adjusted Life Years)	178	Eritrea	Both	Age-standardized	Rate	2019	33.3613	57.3004	18.5191
DALYs (Disability-Adjusted Life Years)	179	Ethiopia	Both	Age-standardized	Rate	2019	19.8385	34.7754	10.6359
DALYs (Disability-Adjusted Life Years)	180	Kenya	Both	Age-standardized	Rate	2019	24.0715	39.6395	14.5142
DALYs (Disability-Adjusted Life Years)	181	Madagascar	Both	Age-standardized	Rate	2019	43.4562	84.1785	21.8496
DALYs (Disability-Adjusted Life Years)	182	Malawi	Both	Age-standardized	Rate	2019	29.111	40.9522	19.1047
DALYs (Disability-Adjusted Life Years)	183	Mauritius	Both	Age-standardized	Rate	2019	26.7264	37.6267	13.8299
DALYs (Disability-Adjusted Life Years)	184	Mozambique	Both	Age-standardized	Rate	2019	29.5763	46.5288	16.9321
DALYs (Disability-Adjusted Life Years)	185	Rwanda	Both	Age-standardized	Rate	2019	31.1858	48.3433	19.1531
DALYs (Disability-Adjusted Life Years)	186	Seychelles	Both	Age-standardized	Rate	2019	37.789	56.1808	27.2905
DALYs (Disability-Adjusted Life Years)	187	Somalia	Both	Age-standardized	Rate	2019	32.0082	48.2375	19.1373
DALYs (Disability-Adjusted Life Years)	189	United Republic of Tanzania	Both	Age-standardized	Rate	2019	28.8566	47.7024	16.8325
DALYs (Disability-Adjusted Life Years)	190	Uganda	Both	Age-standardized	Rate	2019	27.9259	45.8351	15.597
DALYs (Disability-Adjusted Life Years)	191	Zambia	Both	Age-standardized	Rate	2019	35.5004	53.1227	21.366
DALYs (Disability-Adjusted Life Years)	193	Botswana	Both	Age-standardized	Rate	2019	35.0616	54.6796	19.3205
DALYs (Disability-Adjusted Life Years)	194	Lesotho	Both	Age-standardized	Rate	2019	36.7456	54.0492	20.2229
DALYs (Disability-Adjusted Life Years)	195	Namibia	Both	Age-standardized	Rate	2019	27.9453	41.6823	16.2352
DALYs (Disability-Adjusted Life Years)	196	South Africa	Both	Age-standardized	Rate	2019	26.5449	35.4613	22.0476
DALYs (Disability-Adjusted Life Years)	197	Eswatini	Both	Age-standardized	Rate	2019	30.5878	47.1442	16.9249
DALYs (Disability-Adjusted Life Years)	198	Zimbabwe	Both	Age-standardized	Rate	2019	15.8446	22.2266	11.336
DALYs (Disability-Adjusted Life Years)	200	Benin	Both	Age-standardized	Rate	2019	33.995	48.9421	23.3625
DALYs (Disability-Adjusted Life Years)	201	Burkina Faso	Both	Age-standardized	Rate	2019	43.9141	62.7699	29.792
DALYs (Disability-Adjusted Life Years)	202	Cameroon	Both	Age-standardized	Rate	2019	31.4386	47.0751	21.2125
DALYs (Disability-Adjusted Life Years)	203	Cabo Verde	Both	Age-standardized	Rate	2019	19.0528	25.207	14.3079
DALYs (Disability-Adjusted Life Years)	204	Chad	Both	Age-standardized	Rate	2019	28.9379	41.2174	20.3789
DALYs (Disability-Adjusted Life Years)	205	C么te d'Ivoire	Both	Age-standardized	Rate	2019	28.1647	39.4633	19.1003
DALYs (Disability-Adjusted Life Years)	206	Gambia	Both	Age-standardized	Rate	2019	27.9274	39.6636	19.6295
DALYs (Disability-Adjusted Life Years)	207	Ghana	Both	Age-standardized	Rate	2019	37.5172	53.2113	27.2264
DALYs (Disability-Adjusted Life Years)	208	Guinea	Both	Age-standardized	Rate	2019	37.259	52.8325	25.2844
DALYs (Disability-Adjusted Life Years)	209	Guinea-Bissau	Both	Age-standardized	Rate	2019	27.1965	38.5172	19.1992
DALYs (Disability-Adjusted Life Years)	210	Liberia	Both	Age-standardized	Rate	2019	23.3852	33.9524	15.9387
DALYs (Disability-Adjusted Life Years)	211	Mali	Both	Age-standardized	Rate	2019	36.8416	54.7394	24.5288
DALYs (Disability-Adjusted Life Years)	212	Mauritania	Both	Age-standardized	Rate	2019	17.2611	26.9768	10.2675
DALYs (Disability-Adjusted Life Years)	213	Niger	Both	Age-standardized	Rate	2019	30.9791	43.8165	21.4276
DALYs (Disability-Adjusted Life Years)	214	Nigeria	Both	Age-standardized	Rate	2019	23.6678	33.3468	16.6427
DALYs (Disability-Adjusted Life Years)	215	Sao Tome and Principe	Both	Age-standardized	Rate	2019	29.8637	42.665	20.2714
DALYs (Disability-Adjusted Life Years)	216	Senegal	Both	Age-standardized	Rate	2019	26.5466	37.1904	18.6098
DALYs (Disability-Adjusted Life Years)	217	Sierra Leone	Both	Age-standardized	Rate	2019	38.5575	64.5905	22.6925
DALYs (Disability-Adjusted Life Years)	218	Togo	Both	Age-standardized	Rate	2019	23.547	33.3737	16.1053
DALYs (Disability-Adjusted Life Years)	298	American Samoa	Both	Age-standardized	Rate	2019	81.4433	114.493	45.4696
DALYs (Disability-Adjusted Life Years)	305	Bermuda	Both	Age-standardized	Rate	2019	24.3861	31.7866	16.3096
DALYs (Disability-Adjusted Life Years)	320	Cook Islands	Both	Age-standardized	Rate	2019	34.8437	46.4035	23.4325
DALYs (Disability-Adjusted Life Years)	349	Greenland	Both	Age-standardized	Rate	2019	24.7871	33.0777	14.2658
DALYs (Disability-Adjusted Life Years)	351	Guam	Both	Age-standardized	Rate	2019	41.5521	56.6365	23.3854
DALYs (Disability-Adjusted Life Years)	367	Monaco	Both	Age-standardized	Rate	2019	42.2259	54.0802	30.8864
DALYs (Disability-Adjusted Life Years)	369	Nauru	Both	Age-standardized	Rate	2019	77.3	115.285	39.8496
DALYs (Disability-Adjusted Life Years)	374	Niue	Both	Age-standardized	Rate	2019	46.5452	66.9301	30.8586
DALYs (Disability-Adjusted Life Years)	376	Northern Mariana Islands	Both	Age-standardized	Rate	2019	25.2152	34.3735	14.7145
DALYs (Disability-Adjusted Life Years)	380	Palau	Both	Age-standardized	Rate	2019	16.3795	21.7247	11.4694
DALYs (Disability-Adjusted Life Years)	385	Puerto Rico	Both	Age-standardized	Rate	2019	22.679	30.6135	14.4782
DALYs (Disability-Adjusted Life Years)	393	Saint Kitts and Nevis	Both	Age-standardized	Rate	2019	18.856	26.9761	12.9061
DALYs (Disability-Adjusted Life Years)	396	San Marino	Both	Age-standardized	Rate	2019	31.8197	47.1703	20.5337
DALYs (Disability-Adjusted Life Years)	413	Tokelau	Both	Age-standardized	Rate	2019	52.487	77.6831	33.7124
DALYs (Disability-Adjusted Life Years)	416	Tuvalu	Both	Age-standardized	Rate	2019	61.372	87.6556	39.8405
DALYs (Disability-Adjusted Life Years)	422	United States Virgin Islands	Both	Age-standardized	Rate	2019	47.0959	61.7873	32.8575
DALYs (Disability-Adjusted Life Years)	435	South Sudan	Both	Age-standardized	Rate	2019	22.3911	43.4682	12.2074
DALYs (Disability-Adjusted Life Years)	522	Sudan	Both	Age-standardized	Rate	2019	14.829	23.5967	9.43777
