# Supplementary material for: The Global, Regional, and National Burden and Trends of Infective Endocarditis From 1990 to 2019: Results From the Global Burden of Disease Study 2019
Source: Front Med (Lausanne). 2022 Mar 9;9:774224. doi: 10.3389/fmed.2022.774224 (PMC8959916; doi:10.3389/fmed.2022.774224)
Supplement: Supplementary file 5 [file Data_Sheet_5.XLSX]

## Sheet: Sheet1
measure_name	location_name	sex_name	age_name	metric_name	year	val	upper	lower	SDI
Incidence	East Asia	Both	Age-standardized	Rate	1990	13.9311	16.5711	11.5054	0.45
Incidence	East Asia	Both	Age-standardized	Rate	1991	13.7289	16.2778	11.3544	0.46
Incidence	East Asia	Both	Age-standardized	Rate	1992	13.5537	16.0477	11.2493	0.46
Incidence	East Asia	Both	Age-standardized	Rate	1993	13.4092	15.8223	11.1499	0.47
Incidence	East Asia	Both	Age-standardized	Rate	1994	13.3017	15.6496	11.083	0.48
Incidence	East Asia	Both	Age-standardized	Rate	1995	13.2355	15.5438	11.0391	0.49
Incidence	East Asia	Both	Age-standardized	Rate	1996	13.2142	15.5133	11.0499	0.5
Incidence	East Asia	Both	Age-standardized	Rate	1997	13.2284	15.5519	11.0822	0.51
Incidence	East Asia	Both	Age-standardized	Rate	1998	13.2629	15.6296	11.1109	0.52
Incidence	East Asia	Both	Age-standardized	Rate	1999	13.3051	15.7389	11.1378	0.53
Incidence	East Asia	Both	Age-standardized	Rate	2000	13.3407	15.7868	11.1518	0.54
Incidence	East Asia	Both	Age-standardized	Rate	2001	13.3783	15.8399	11.1807	0.55
Incidence	East Asia	Both	Age-standardized	Rate	2002	13.4287	15.9323	11.2225	0.55
Incidence	East Asia	Both	Age-standardized	Rate	2003	13.4811	16.0389	11.2681	0.56
Incidence	East Asia	Both	Age-standardized	Rate	2004	13.5281	16.1271	11.2575	0.57
Incidence	East Asia	Both	Age-standardized	Rate	2005	13.5585	16.1481	11.2894	0.58
Incidence	East Asia	Both	Age-standardized	Rate	2006	13.5162	16.0963	11.2828	0.59
Incidence	East Asia	Both	Age-standardized	Rate	2007	13.399	16.005	11.2412	0.6
Incidence	East Asia	Both	Age-standardized	Rate	2008	13.2784	15.8008	11.1318	0.61
Incidence	East Asia	Both	Age-standardized	Rate	2009	13.2309	15.7684	11.0455	0.62
Incidence	East Asia	Both	Age-standardized	Rate	2010	13.3272	15.8372	11.1553	0.63
Incidence	East Asia	Both	Age-standardized	Rate	2011	13.5098	16.0755	11.2977	0.64
Incidence	East Asia	Both	Age-standardized	Rate	2012	13.676	16.2495	11.4153	0.64
Incidence	East Asia	Both	Age-standardized	Rate	2013	13.8329	16.417	11.5601	0.65
Incidence	East Asia	Both	Age-standardized	Rate	2014	13.9922	16.6011	11.6998	0.66
Incidence	East Asia	Both	Age-standardized	Rate	2015	14.1576	16.8644	11.8131	0.66
Incidence	East Asia	Both	Age-standardized	Rate	2016	14.3683	17.2421	11.949	0.67
Incidence	East Asia	Both	Age-standardized	Rate	2017	14.5832	17.6243	12.0251	0.68
Incidence	East Asia	Both	Age-standardized	Rate	2018	14.7645	17.893	12.198	0.68
Incidence	East Asia	Both	Age-standardized	Rate	2019	14.9409	18.1086	12.3476	0.69
Incidence	Southeast Asia	Both	Age-standardized	Rate	1990	9.60129	11.1711	8.19509	0.46
Incidence	Southeast Asia	Both	Age-standardized	Rate	1991	9.73581	11.304	8.33534	0.46
Incidence	Southeast Asia	Both	Age-standardized	Rate	1992	9.86823	11.4398	8.48148	0.47
Incidence	Southeast Asia	Both	Age-standardized	Rate	1993	9.99704	11.5408	8.59836	0.48
Incidence	Southeast Asia	Both	Age-standardized	Rate	1994	10.1186	11.6256	8.72007	0.49
Incidence	Southeast Asia	Both	Age-standardized	Rate	1995	10.2298	11.7075	8.82588	0.5
Incidence	Southeast Asia	Both	Age-standardized	Rate	1996	10.3509	11.8435	8.93092	0.5
Incidence	Southeast Asia	Both	Age-standardized	Rate	1997	10.4945	12.0201	9.053	0.51
Incidence	Southeast Asia	Both	Age-standardized	Rate	1998	10.6457	12.2259	9.18523	0.52
Incidence	Southeast Asia	Both	Age-standardized	Rate	1999	10.7868	12.4084	9.34198	0.52
Incidence	Southeast Asia	Both	Age-standardized	Rate	2000	10.9057	12.5323	9.44535	0.53
Incidence	Southeast Asia	Both	Age-standardized	Rate	2001	11.0164	12.6402	9.53143	0.53
Incidence	Southeast Asia	Both	Age-standardized	Rate	2002	11.1339	12.7636	9.63777	0.54
Incidence	Southeast Asia	Both	Age-standardized	Rate	2003	11.2538	12.8878	9.72731	0.54
Incidence	Southeast Asia	Both	Age-standardized	Rate	2004	11.3722	13.0107	9.82777	0.55
Incidence	Southeast Asia	Both	Age-standardized	Rate	2005	11.4852	13.1068	9.92776	0.55
Incidence	Southeast Asia	Both	Age-standardized	Rate	2006	11.5974	13.2178	10.0098	0.56
Incidence	Southeast Asia	Both	Age-standardized	Rate	2007	11.7083	13.335	10.1098	0.57
Incidence	Southeast Asia	Both	Age-standardized	Rate	2008	11.7986	13.4834	10.1652	0.57
Incidence	Southeast Asia	Both	Age-standardized	Rate	2009	11.8685	13.573	10.2045	0.58
Incidence	Southeast Asia	Both	Age-standardized	Rate	2010	11.9379	13.6377	10.259	0.59
Incidence	Southeast Asia	Both	Age-standardized	Rate	2011	12.0106	13.6977	10.328	0.59
Incidence	Southeast Asia	Both	Age-standardized	Rate	2012	12.0841	13.7544	10.4057	0.6
Incidence	Southeast Asia	Both	Age-standardized	Rate	2013	12.1566	13.8548	10.4894	0.61
Incidence	Southeast Asia	Both	Age-standardized	Rate	2014	12.225	13.9052	10.5397	0.61
Incidence	Southeast Asia	Both	Age-standardized	Rate	2015	12.2882	13.987	10.5933	0.62
Incidence	Southeast Asia	Both	Age-standardized	Rate	2016	12.398	14.2569	10.6672	0.63
Incidence	Southeast Asia	Both	Age-standardized	Rate	2017	12.537	14.5278	10.7149	0.63
Incidence	Southeast Asia	Both	Age-standardized	Rate	2018	12.672	14.6827	10.8324	0.64
Incidence	Southeast Asia	Both	Age-standardized	Rate	2019	12.8366	14.8555	10.9587	0.64
Incidence	Oceania	Both	Age-standardized	Rate	1990	9.79737	11.3874	8.31965	0.38
Incidence	Oceania	Both	Age-standardized	Rate	1991	9.78345	11.3188	8.34111	0.39
Incidence	Oceania	Both	Age-standardized	Rate	1992	9.77877	11.301	8.36333	0.39
Incidence	Oceania	Both	Age-standardized	Rate	1993	9.78509	11.2652	8.39503	0.39
Incidence	Oceania	Both	Age-standardized	Rate	1994	9.80091	11.2677	8.4144	0.39
Incidence	Oceania	Both	Age-standardized	Rate	1995	9.82494	11.2841	8.44672	0.4
Incidence	Oceania	Both	Age-standardized	Rate	1996	9.8788	11.3272	8.52158	0.4
Incidence	Oceania	Both	Age-standardized	Rate	1997	9.97281	11.4278	8.61044	0.4
Incidence	Oceania	Both	Age-standardized	Rate	1998	10.0861	11.5363	8.7191	0.41
Incidence	Oceania	Both	Age-standardized	Rate	1999	10.1976	11.6613	8.83332	0.41
Incidence	Oceania	Both	Age-standardized	Rate	2000	10.2845	11.7791	8.92599	0.41
Incidence	Oceania	Both	Age-standardized	Rate	2001	10.3567	11.8254	9.00377	0.41
Incidence	Oceania	Both	Age-standardized	Rate	2002	10.4322	11.9427	9.06597	0.41
Incidence	Oceania	Both	Age-standardized	Rate	2003	10.5084	12.013	9.11311	0.41
Incidence	Oceania	Both	Age-standardized	Rate	2004	10.584	12.1026	9.17576	0.42
Incidence	Oceania	Both	Age-standardized	Rate	2005	10.6568	12.1779	9.23803	0.42
Incidence	Oceania	Both	Age-standardized	Rate	2006	10.7368	12.2655	9.33232	0.42
Incidence	Oceania	Both	Age-standardized	Rate	2007	10.8194	12.3427	9.38096	0.42
Incidence	Oceania	Both	Age-standardized	Rate	2008	10.9032	12.4187	9.48519	0.42
Incidence	Oceania	Both	Age-standardized	Rate	2009	10.9835	12.4887	9.55304	0.42
Incidence	Oceania	Both	Age-standardized	Rate	2010	11.0547	12.5797	9.6234	0.43
Incidence	Oceania	Both	Age-standardized	Rate	2011	11.1227	12.6597	9.68704	0.43
Incidence	Oceania	Both	Age-standardized	Rate	2012	11.1821	12.7123	9.75354	0.43
Incidence	Oceania	Both	Age-standardized	Rate	2013	11.2412	12.7834	9.83934	0.43
Incidence	Oceania	Both	Age-standardized	Rate	2014	11.303	12.8422	9.87544	0.44
Incidence	Oceania	Both	Age-standardized	Rate	2015	11.3707	12.9172	9.90448	0.44
Incidence	Oceania	Both	Age-standardized	Rate	2016	11.565	13.198	10.0583	0.44
Incidence	Oceania	Both	Age-standardized	Rate	2017	11.7493	13.557	10.1508	0.45
Incidence	Oceania	Both	Age-standardized	Rate	2018	11.8109	13.6165	10.2074	0.45
Incidence	Oceania	Both	Age-standardized	Rate	2019	11.8575	13.6181	10.2685	0.45
Incidence	Central Asia	Both	Age-standardized	Rate	1990	5.18821	6.46531	4.10884	0.55
Incidence	Central Asia	Both	Age-standardized	Rate	1991	5.15475	6.4282	4.10531	0.56
Incidence	Central Asia	Both	Age-standardized	Rate	1992	5.13366	6.38328	4.1081	0.56
Incidence	Central Asia	Both	Age-standardized	Rate	1993	5.12394	6.33276	4.10012	0.56
Incidence	Central Asia	Both	Age-standardized	Rate	1994	5.1247	6.32143	4.11814	0.56
Incidence	Central Asia	Both	Age-standardized	Rate	1995	5.13524	6.33104	4.15283	0.56
Incidence	Central Asia	Both	Age-standardized	Rate	1996	5.16683	6.36699	4.18421	0.56
Incidence	Central Asia	Both	Age-standardized	Rate	1997	5.22443	6.42684	4.23843	0.56
Incidence	Central Asia	Both	Age-standardized	Rate	1998	5.2943	6.51906	4.30408	0.56
Incidence	Central Asia	Both	Age-standardized	Rate	1999	5.36241	6.59995	4.36481	0.56
Incidence	Central Asia	Both	Age-standardized	Rate	2000	5.41664	6.6524	4.40754	0.57
Incidence	Central Asia	Both	Age-standardized	Rate	2001	5.45836	6.69384	4.44214	0.57
Incidence	Central Asia	Both	Age-standardized	Rate	2002	5.50034	6.73369	4.47284	0.57
Incidence	Central Asia	Both	Age-standardized	Rate	2003	5.54049	6.76397	4.50618	0.58
Incidence	Central Asia	Both	Age-standardized	Rate	2004	5.57777	6.80932	4.5368	0.59
Incidence	Central Asia	Both	Age-standardized	Rate	2005	5.61193	6.84726	4.56392	0.59
Incidence	Central Asia	Both	Age-standardized	Rate	2006	5.64486	6.87325	4.59395	0.6
Incidence	Central Asia	Both	Age-standardized	Rate	2007	5.682	6.91307	4.62921	0.61
Incidence	Central Asia	Both	Age-standardized	Rate	2008	5.7213	6.95644	4.66161	0.61
Incidence	Central Asia	Both	Age-standardized	Rate	2009	5.76075	6.99928	4.68461	0.62
Incidence	Central Asia	Both	Age-standardized	Rate	2010	5.79822	7.04627	4.70906	0.62
Incidence	Central Asia	Both	Age-standardized	Rate	2011	5.83401	7.08619	4.74581	0.63
Incidence	Central Asia	Both	Age-standardized	Rate	2012	5.87345	7.13949	4.79164	0.63
Incidence	Central Asia	Both	Age-standardized	Rate	2013	5.91793	7.19991	4.83683	0.64
Incidence	Central Asia	Both	Age-standardized	Rate	2014	5.96889	7.26626	4.8745	0.64
Incidence	Central Asia	Both	Age-standardized	Rate	2015	6.02738	7.34396	4.91675	0.65
Incidence	Central Asia	Both	Age-standardized	Rate	2016	6.13601	7.51782	4.96312	0.65
Incidence	Central Asia	Both	Age-standardized	Rate	2017	6.24511	7.68238	5.01966	0.66
Incidence	Central Asia	Both	Age-standardized	Rate	2018	6.30527	7.75432	5.05854	0.66
Incidence	Central Asia	Both	Age-standardized	Rate	2019	6.3523	7.83428	5.1203	0.66
Incidence	Central Europe	Both	Age-standardized	Rate	1990	8.14506	10.0544	6.59471	0.64
Incidence	Central Europe	Both	Age-standardized	Rate	1991	8.14307	9.96649	6.62516	0.65
Incidence	Central Europe	Both	Age-standardized	Rate	1992	8.17005	9.95068	6.67931	0.65
Incidence	Central Europe	Both	Age-standardized	Rate	1993	8.21995	9.97885	6.7542	0.66
Incidence	Central Europe	Both	Age-standardized	Rate	1994	8.28618	9.99928	6.85122	0.67
Incidence	Central Europe	Both	Age-standardized	Rate	1995	8.36583	10.038	6.93455	0.67
Incidence	Central Europe	Both	Age-standardized	Rate	1996	8.49354	10.1818	7.0609	0.68
Incidence	Central Europe	Both	Age-standardized	Rate	1997	8.68931	10.4203	7.24045	0.68
Incidence	Central Europe	Both	Age-standardized	Rate	1998	8.92601	10.701	7.45488	0.69
Incidence	Central Europe	Both	Age-standardized	Rate	1999	9.17142	10.9835	7.67257	0.7
Incidence	Central Europe	Both	Age-standardized	Rate	2000	9.39388	11.2187	7.85554	0.7
Incidence	Central Europe	Both	Age-standardized	Rate	2001	9.60825	11.4512	8.05828	0.71
Incidence	Central Europe	Both	Age-standardized	Rate	2002	9.83925	11.6734	8.29301	0.72
Incidence	Central Europe	Both	Age-standardized	Rate	2003	10.0732	11.8995	8.51788	0.72
Incidence	Central Europe	Both	Age-standardized	Rate	2004	10.2956	12.1233	8.73174	0.73
Incidence	Central Europe	Both	Age-standardized	Rate	2005	10.4924	12.3275	8.90122	0.73
Incidence	Central Europe	Both	Age-standardized	Rate	2006	10.6778	12.5338	9.06808	0.74
Incidence	Central Europe	Both	Age-standardized	Rate	2007	10.8686	12.7577	9.22977	0.74
Incidence	Central Europe	Both	Age-standardized	Rate	2008	11.0534	12.9696	9.39472	0.75
Incidence	Central Europe	Both	Age-standardized	Rate	2009	11.2175	13.1683	9.54514	0.75
Incidence	Central Europe	Both	Age-standardized	Rate	2010	11.3484	13.3182	9.65916	0.76
Incidence	Central Europe	Both	Age-standardized	Rate	2011	11.4491	13.4313	9.74279	0.76
Incidence	Central Europe	Both	Age-standardized	Rate	2012	11.5358	13.5237	9.82763	0.76
Incidence	Central Europe	Both	Age-standardized	Rate	2013	11.6162	13.59	9.91096	0.77
Incidence	Central Europe	Both	Age-standardized	Rate	2014	11.6939	13.6558	9.97046	0.77
Incidence	Central Europe	Both	Age-standardized	Rate	2015	11.7736	13.7785	10.0424	0.78
Incidence	Central Europe	Both	Age-standardized	Rate	2016	11.8714	13.9384	10.0585	0.78
Incidence	Central Europe	Both	Age-standardized	Rate	2017	11.9698	14.135	10.1132	0.78
Incidence	Central Europe	Both	Age-standardized	Rate	2018	12.0995	14.3597	10.1491	0.79
Incidence	Central Europe	Both	Age-standardized	Rate	2019	12.2795	14.685	10.2104	0.79
Incidence	Eastern Europe	Both	Age-standardized	Rate	1990	8.49093	10.3734	6.90523	0.68
Incidence	Eastern Europe	Both	Age-standardized	Rate	1991	8.32593	10.1502	6.80486	0.69
Incidence	Eastern Europe	Both	Age-standardized	Rate	1992	8.21603	9.96198	6.74117	0.7
Incidence	Eastern Europe	Both	Age-standardized	Rate	1993	8.1524	9.84042	6.73254	0.7
Incidence	Eastern Europe	Both	Age-standardized	Rate	1994	8.12843	9.77939	6.74707	0.7
Incidence	Eastern Europe	Both	Age-standardized	Rate	1995	8.13742	9.75286	6.75361	0.71
Incidence	Eastern Europe	Both	Age-standardized	Rate	1996	8.25438	9.87608	6.86881	0.71
Incidence	Eastern Europe	Both	Age-standardized	Rate	1997	8.51829	10.1668	7.10756	0.71
Incidence	Eastern Europe	Both	Age-standardized	Rate	1998	8.86589	10.5519	7.42333	0.71
Incidence	Eastern Europe	Both	Age-standardized	Rate	1999	9.23426	10.9653	7.7499	0.71
Incidence	Eastern Europe	Both	Age-standardized	Rate	2000	9.56199	11.3139	8.03923	0.71
Incidence	Eastern Europe	Both	Age-standardized	Rate	2001	9.84678	11.6524	8.28344	0.71
Incidence	Eastern Europe	Both	Age-standardized	Rate	2002	10.1347	11.9739	8.52833	0.72
Incidence	Eastern Europe	Both	Age-standardized	Rate	2003	10.4334	12.3126	8.77596	0.72
Incidence	Eastern Europe	Both	Age-standardized	Rate	2004	10.7534	12.6686	9.04975	0.73
Incidence	Eastern Europe	Both	Age-standardized	Rate	2005	11.1051	13.0638	9.35246	0.73
Incidence	Eastern Europe	Both	Age-standardized	Rate	2006	11.5531	13.5592	9.72209	0.74
Incidence	Eastern Europe	Both	Age-standardized	Rate	2007	12.1071	14.1655	10.1693	0.75
Incidence	Eastern Europe	Both	Age-standardized	Rate	2008	12.6861	14.8478	10.6377	0.75
Incidence	Eastern Europe	Both	Age-standardized	Rate	2009	13.2152	15.464	11.0933	0.76
Incidence	Eastern Europe	Both	Age-standardized	Rate	2010	13.6199	15.9227	11.452	0.76
Incidence	Eastern Europe	Both	Age-standardized	Rate	2011	13.9219	16.285	11.7092	0.77
Incidence	Eastern Europe	Both	Age-standardized	Rate	2012	14.1982	16.5792	11.9357	0.77
Incidence	Eastern Europe	Both	Age-standardized	Rate	2013	14.4447	16.8401	12.1487	0.77
Incidence	Eastern Europe	Both	Age-standardized	Rate	2014	14.6639	17.0971	12.3338	0.78
Incidence	Eastern Europe	Both	Age-standardized	Rate	2015	14.8592	17.3389	12.5027	0.78
Incidence	Eastern Europe	Both	Age-standardized	Rate	2016	15.0329	17.659	12.5626	0.79
Incidence	Eastern Europe	Both	Age-standardized	Rate	2017	15.173	17.9519	12.632	0.79
Incidence	Eastern Europe	Both	Age-standardized	Rate	2018	15.3037	18.1272	12.7385	0.79
Incidence	Eastern Europe	Both	Age-standardized	Rate	2019	15.4577	18.3163	12.8822	0.79
Incidence	High-income Asia Pacific	Both	Age-standardized	Rate	1990	10.2168	12.4363	8.3902	0.77
Incidence	High-income Asia Pacific	Both	Age-standardized	Rate	1991	10.3161	12.5156	8.49751	0.77
Incidence	High-income Asia Pacific	Both	Age-standardized	Rate	1992	10.4364	12.61	8.63675	0.78
Incidence	High-income Asia Pacific	Both	Age-standardized	Rate	1993	10.5692	12.7271	8.78674	0.79
Incidence	High-income Asia Pacific	Both	Age-standardized	Rate	1994	10.7071	12.8372	8.93811	0.79
Incidence	High-income Asia Pacific	Both	Age-standardized	Rate	1995	10.8419	12.9608	9.08067	0.8
Incidence	High-income Asia Pacific	Both	Age-standardized	Rate	1996	11.006	13.1337	9.24005	0.8
Incidence	High-income Asia Pacific	Both	Age-standardized	Rate	1997	11.2146	13.3893	9.4056	0.81
Incidence	High-income Asia Pacific	Both	Age-standardized	Rate	1998	11.4388	13.6722	9.58142	0.81
Incidence	High-income Asia Pacific	Both	Age-standardized	Rate	1999	11.6539	13.9559	9.70805	0.81
Incidence	High-income Asia Pacific	Both	Age-standardized	Rate	2000	11.832	14.1831	9.87102	0.82
Incidence	High-income Asia Pacific	Both	Age-standardized	Rate	2001	11.9856	14.3323	10.0183	0.82
Incidence	High-income Asia Pacific	Both	Age-standardized	Rate	2002	12.1328	14.4752	10.1618	0.82
Incidence	High-income Asia Pacific	Both	Age-standardized	Rate	2003	12.2545	14.5537	10.2781	0.83
Incidence	High-income Asia Pacific	Both	Age-standardized	Rate	2004	12.3316	14.6156	10.3596	0.83
Incidence	High-income Asia Pacific	Both	Age-standardized	Rate	2005	12.3469	14.5981	10.3917	0.83
Incidence	High-income Asia Pacific	Both	Age-standardized	Rate	2006	12.2997	14.5464	10.3739	0.84
Incidence	High-income Asia Pacific	Both	Age-standardized	Rate	2007	12.2196	14.4396	10.3054	0.84
Incidence	High-income Asia Pacific	Both	Age-standardized	Rate	2008	12.1306	14.3245	10.2356	0.84
Incidence	High-income Asia Pacific	Both	Age-standardized	Rate	2009	12.0608	14.2183	10.2045	0.84
Incidence	High-income Asia Pacific	Both	Age-standardized	Rate	2010	12.0365	14.1877	10.1747	0.85
Incidence	High-income Asia Pacific	Both	Age-standardized	Rate	2011	12.0558	14.2389	10.186	0.85
Incidence	High-income Asia Pacific	Both	Age-standardized	Rate	2012	12.0932	14.2804	10.2096	0.85
Incidence	High-income Asia Pacific	Both	Age-standardized	Rate	2013	12.1363	14.3417	10.2445	0.86
Incidence	High-income Asia Pacific	Both	Age-standardized	Rate	2014	12.1734	14.4248	10.2714	0.86
Incidence	High-income Asia Pacific	Both	Age-standardized	Rate	2015	12.1935	14.4917	10.288	0.86
Incidence	High-income Asia Pacific	Both	Age-standardized	Rate	2016	12.1617	14.4925	10.242	0.87
Incidence	High-income Asia Pacific	Both	Age-standardized	Rate	2017	12.1457	14.5136	10.1531	0.87
Incidence	High-income Asia Pacific	Both	Age-standardized	Rate	2018	12.2763	14.7706	10.2464	0.87
Incidence	High-income Asia Pacific	Both	Age-standardized	Rate	2019	12.5405	15.1493	10.3528	0.87
Incidence	Australasia	Both	Age-standardized	Rate	1990	11.2369	13.5183	9.31863	0.74
Incidence	Australasia	Both	Age-standardized	Rate	1991	11.4841	13.746	9.55435	0.75
Incidence	Australasia	Both	Age-standardized	Rate	1992	11.7323	14.0011	9.80269	0.75
Incidence	Australasia	Both	Age-standardized	Rate	1993	11.98	14.2517	9.99584	0.75
Incidence	Australasia	Both	Age-standardized	Rate	1994	12.2264	14.5212	10.1765	0.76
Incidence	Australasia	Both	Age-standardized	Rate	1995	12.4719	14.8756	10.3276	0.76
Incidence	Australasia	Both	Age-standardized	Rate	1996	12.7183	15.0896	10.621	0.77
Incidence	Australasia	Both	Age-standardized	Rate	1997	12.9665	15.3617	10.9162	0.77
Incidence	Australasia	Both	Age-standardized	Rate	1998	13.2159	15.6579	11.1846	0.77
Incidence	Australasia	Both	Age-standardized	Rate	1999	13.4663	15.9862	11.4714	0.78
Incidence	Australasia	Both	Age-standardized	Rate	2000	13.7176	16.2436	11.6475	0.78
Incidence	Australasia	Both	Age-standardized	Rate	2001	13.9888	16.5252	11.9252	0.79
Incidence	Australasia	Both	Age-standardized	Rate	2002	14.2813	16.8467	12.1924	0.79
Incidence	Australasia	Both	Age-standardized	Rate	2003	14.5703	17.1916	12.4523	0.79
Incidence	Australasia	Both	Age-standardized	Rate	2004	14.8317	17.4676	12.6557	0.8
Incidence	Australasia	Both	Age-standardized	Rate	2005	15.0404	17.715	12.7738	0.8
Incidence	Australasia	Both	Age-standardized	Rate	2006	15.2069	17.8903	12.9591	0.8
Incidence	Australasia	Both	Age-standardized	Rate	2007	15.3589	18.0574	13.0955	0.8
Incidence	Australasia	Both	Age-standardized	Rate	2008	15.5	18.2334	13.1904	0.8
Incidence	Australasia	Both	Age-standardized	Rate	2009	15.6348	18.3562	13.368	0.81
Incidence	Australasia	Both	Age-standardized	Rate	2010	15.7669	18.479	13.4732	0.81
Incidence	Australasia	Both	Age-standardized	Rate	2011	15.9206	18.604	13.5707	0.81
Incidence	Australasia	Both	Age-standardized	Rate	2012	16.097	18.8116	13.7666	0.82
Incidence	Australasia	Both	Age-standardized	Rate	2013	16.2666	18.9689	13.8885	0.82
Incidence	Australasia	Both	Age-standardized	Rate	2014	16.4011	19.1164	13.9753	0.83
Incidence	Australasia	Both	Age-standardized	Rate	2015	16.4704	19.2429	14.0147	0.83
Incidence	Australasia	Both	Age-standardized	Rate	2016	16.3928	19.3336	13.9086	0.83
Incidence	Australasia	Both	Age-standardized	Rate	2017	16.3035	19.2992	13.8329	0.84
Incidence	Australasia	Both	Age-standardized	Rate	2018	16.3458	19.3241	13.7545	0.84
Incidence	Australasia	Both	Age-standardized	Rate	2019	16.4607	19.5105	13.7775	0.84
Incidence	Western Europe	Both	Age-standardized	Rate	1990	11.2865	13.7502	9.29295	0.75
Incidence	Western Europe	Both	Age-standardized	Rate	1991	11.5027	13.8733	9.51856	0.76
Incidence	Western Europe	Both	Age-standardized	Rate	1992	11.7244	14.0461	9.74828	0.76
Incidence	Western Europe	Both	Age-standardized	Rate	1993	11.952	14.2664	9.9727	0.77
Incidence	Western Europe	Both	Age-standardized	Rate	1994	12.1862	14.4997	10.228	0.77
Incidence	Western Europe	Both	Age-standardized	Rate	1995	12.4234	14.7412	10.4741	0.78
Incidence	Western Europe	Both	Age-standardized	Rate	1996	12.6673	15.0007	10.7241	0.78
Incidence	Western Europe	Both	Age-standardized	Rate	1997	12.9223	15.2604	10.9597	0.78
Incidence	Western Europe	Both	Age-standardized	Rate	1998	13.1906	15.5101	11.2174	0.78
Incidence	Western Europe	Both	Age-standardized	Rate	1999	13.4777	15.8164	11.5008	0.79
Incidence	Western Europe	Both	Age-standardized	Rate	2000	13.781	16.1315	11.7852	0.79
Incidence	Western Europe	Both	Age-standardized	Rate	2001	14.1115	16.4446	12.0944	0.79
Incidence	Western Europe	Both	Age-standardized	Rate	2002	14.4638	16.7739	12.4445	0.8
Incidence	Western Europe	Both	Age-standardized	Rate	2003	14.8193	17.1508	12.7451	0.8
Incidence	Western Europe	Both	Age-standardized	Rate	2004	15.1569	17.4804	13.0576	0.8
Incidence	Western Europe	Both	Age-standardized	Rate	2005	15.4522	17.7711	13.301	0.81
Incidence	Western Europe	Both	Age-standardized	Rate	2006	15.7294	18.0741	13.568	0.81
Incidence	Western Europe	Both	Age-standardized	Rate	2007	16.0107	18.3853	13.8377	0.81
Incidence	Western Europe	Both	Age-standardized	Rate	2008	16.2827	18.7095	14.0915	0.81
Incidence	Western Europe	Both	Age-standardized	Rate	2009	16.5294	19.0176	14.3144	0.82
Incidence	Western Europe	Both	Age-standardized	Rate	2010	16.7339	19.2669	14.4588	0.82
Incidence	Western Europe	Both	Age-standardized	Rate	2011	16.9272	19.4612	14.6441	0.82
Incidence	Western Europe	Both	Age-standardized	Rate	2012	17.1336	19.6818	14.8284	0.82
Incidence	Western Europe	Both	Age-standardized	Rate	2013	17.3314	19.9477	15.0003	0.83
Incidence	Western Europe	Both	Age-standardized	Rate	2014	17.4968	20.1793	15.1525	0.83
Incidence	Western Europe	Both	Age-standardized	Rate	2015	17.6026	20.3853	15.2449	0.83
Incidence	Western Europe	Both	Age-standardized	Rate	2016	17.5101	20.4031	15.0826	0.84
Incidence	Western Europe	Both	Age-standardized	Rate	2017	17.4118	20.4427	14.8542	0.84
Incidence	Western Europe	Both	Age-standardized	Rate	2018	17.6199	20.7208	14.9976	0.84
Incidence	Western Europe	Both	Age-standardized	Rate	2019	18.0612	21.3389	15.3152	0.84
Incidence	Southern Latin America	Both	Age-standardized	Rate	1990	9.83023	11.4306	8.40907	0.58
Incidence	Southern Latin America	Both	Age-standardized	Rate	1991	10.0975	11.6781	8.70417	0.59
Incidence	Southern Latin America	Both	Age-standardized	Rate	1992	10.3918	11.9507	9.01353	0.6
Incidence	Southern Latin America	Both	Age-standardized	Rate	1993	10.7095	12.2822	9.2876	0.6
Incidence	Southern Latin America	Both	Age-standardized	Rate	1994	11.0472	12.6312	9.58804	0.61
Incidence	Southern Latin America	Both	Age-standardized	Rate	1995	11.4007	13.0452	9.91166	0.61
Incidence	Southern Latin America	Both	Age-standardized	Rate	1996	11.8	13.362	10.2754	0.62
Incidence	Southern Latin America	Both	Age-standardized	Rate	1997	12.2538	13.8628	10.6786	0.63
Incidence	Southern Latin America	Both	Age-standardized	Rate	1998	12.727	14.4054	11.0815	0.63
Incidence	Southern Latin America	Both	Age-standardized	Rate	1999	13.1878	14.9481	11.4914	0.63
Incidence	Southern Latin America	Both	Age-standardized	Rate	2000	13.604	15.4486	11.8754	0.64
Incidence	Southern Latin America	Both	Age-standardized	Rate	2001	13.9808	15.9063	12.2157	0.64
Incidence	Southern Latin America	Both	Age-standardized	Rate	2002	14.3475	16.3137	12.5365	0.65
Incidence	Southern Latin America	Both	Age-standardized	Rate	2003	14.7063	16.7165	12.8563	0.65
Incidence	Southern Latin America	Both	Age-standardized	Rate	2004	15.0606	17.2084	13.1939	0.65
Incidence	Southern Latin America	Both	Age-standardized	Rate	2005	15.4114	17.634	13.4896	0.66
Incidence	Southern Latin America	Both	Age-standardized	Rate	2006	15.7892	18.0098	13.8095	0.66
Incidence	Southern Latin America	Both	Age-standardized	Rate	2007	16.2078	18.494	14.1425	0.66
Incidence	Southern Latin America	Both	Age-standardized	Rate	2008	16.6432	18.9481	14.5257	0.67
Incidence	Southern Latin America	Both	Age-standardized	Rate	2009	17.0711	19.5043	14.8707	0.67
Incidence	Southern Latin America	Both	Age-standardized	Rate	2010	17.4657	20.0474	15.1787	0.68
Incidence	Southern Latin America	Both	Age-standardized	Rate	2011	17.847	20.3765	15.516	0.68
Incidence	Southern Latin America	Both	Age-standardized	Rate	2012	18.2379	20.7367	15.8839	0.69
Incidence	Southern Latin America	Both	Age-standardized	Rate	2013	18.6175	21.1468	16.2444	0.69
Incidence	Southern Latin America	Both	Age-standardized	Rate	2014	18.9639	21.5575	16.5619	0.69
Incidence	Southern Latin America	Both	Age-standardized	Rate	2015	19.2548	21.9913	16.7767	0.7
Incidence	Southern Latin America	Both	Age-standardized	Rate	2016	19.5015	22.1992	16.9039	0.71
Incidence	Southern Latin America	Both	Age-standardized	Rate	2017	19.7332	22.7425	17.0603	0.72
Incidence	Southern Latin America	Both	Age-standardized	Rate	2018	20.0727	23.0566	17.2854	0.72
Incidence	Southern Latin America	Both	Age-standardized	Rate	2019	20.5505	23.6799	17.6673	0.72
Incidence	High-income North America	Both	Age-standardized	Rate	1990	10.112	12.2672	8.3205	0.77
Incidence	High-income North America	Both	Age-standardized	Rate	1991	10.2482	12.3323	8.51601	0.77
Incidence	High-income North America	Both	Age-standardized	Rate	1992	10.4157	12.4341	8.7146	0.78
Incidence	High-income North America	Both	Age-standardized	Rate	1993	10.6204	12.6179	8.9516	0.78
Incidence	High-income North America	Both	Age-standardized	Rate	1994	10.8672	12.8157	9.1857	0.78
Incidence	High-income North America	Both	Age-standardized	Rate	1995	11.1626	13.117	9.42815	0.79
Incidence	High-income North America	Both	Age-standardized	Rate	1996	11.533	13.5527	9.74539	0.79
Incidence	High-income North America	Both	Age-standardized	Rate	1997	11.9705	14.0336	10.1106	0.79
Incidence	High-income North America	Both	Age-standardized	Rate	1998	12.4269	14.5913	10.5117	0.79
Incidence	High-income North America	Both	Age-standardized	Rate	1999	12.8532	15.0816	10.8662	0.8
Incidence	High-income North America	Both	Age-standardized	Rate	2000	13.2019	15.465	11.1677	0.8
Incidence	High-income North America	Both	Age-standardized	Rate	2001	13.4656	15.7329	11.449	0.81
Incidence	High-income North America	Both	Age-standardized	Rate	2002	13.6726	15.8823	11.6562	0.81
Incidence	High-income North America	Both	Age-standardized	Rate	2003	13.8258	16.0318	11.8386	0.81
Incidence	High-income North America	Both	Age-standardized	Rate	2004	13.9271	16.0835	11.9839	0.81
Incidence	High-income North America	Both	Age-standardized	Rate	2005	13.9807	16.0876	12.0948	0.82
Incidence	High-income North America	Both	Age-standardized	Rate	2006	14.0013	16.043	12.2072	0.81
Incidence	High-income North America	Both	Age-standardized	Rate	2007	14.0067	15.8751	12.278	0.82
Incidence	High-income North America	Both	Age-standardized	Rate	2008	14.001	15.7113	12.4212	0.82
Incidence	High-income North America	Both	Age-standardized	Rate	2009	13.9876	15.6211	12.5137	0.83
Incidence	High-income North America	Both	Age-standardized	Rate	2010	13.9723	15.5223	12.5077	0.83
Incidence	High-income North America	Both	Age-standardized	Rate	2011	13.9486	15.4913	12.5047	0.84
Incidence	High-income North America	Both	Age-standardized	Rate	2012	13.9146	15.4409	12.4929	0.84
Incidence	High-income North America	Both	Age-standardized	Rate	2013	13.8774	15.3881	12.4766	0.84
Incidence	High-income North America	Both	Age-standardized	Rate	2014	13.8435	15.3526	12.459	0.85
Incidence	High-income North America	Both	Age-standardized	Rate	2015	13.8215	15.3378	12.4458	0.85
Incidence	High-income North America	Both	Age-standardized	Rate	2016	13.8395	15.4598	12.3947	0.85
Incidence	High-income North America	Both	Age-standardized	Rate	2017	13.9051	15.6977	12.2791	0.86
Incidence	High-income North America	Both	Age-standardized	Rate	2018	14.0561	16.0167	12.2807	0.86
Incidence	High-income North America	Both	Age-standardized	Rate	2019	14.3099	16.5034	12.3795	0.86
Incidence	Caribbean	Both	Age-standardized	Rate	1990	11.1411	13.0911	9.41761	0.52
Incidence	Caribbean	Both	Age-standardized	Rate	1991	11.4353	13.3699	9.72355	0.52
Incidence	Caribbean	Both	Age-standardized	Rate	1992	11.7397	13.6529	10	0.53
Incidence	Caribbean	Both	Age-standardized	Rate	1993	12.0505	13.9451	10.2954	0.53
Incidence	Caribbean	Both	Age-standardized	Rate	1994	12.364	14.2579	10.5814	0.53
Incidence	Caribbean	Both	Age-standardized	Rate	1995	12.6774	14.5711	10.8539	0.53
Incidence	Caribbean	Both	Age-standardized	Rate	1996	13.0074	14.9136	11.163	0.54
Incidence	Caribbean	Both	Age-standardized	Rate	1997	13.364	15.3158	11.4803	0.54
Incidence	Caribbean	Both	Age-standardized	Rate	1998	13.733	15.7345	11.806	0.54
Incidence	Caribbean	Both	Age-standardized	Rate	1999	14.099	16.1715	12.1348	0.55
Incidence	Caribbean	Both	Age-standardized	Rate	2000	14.4485	16.5533	12.4588	0.55
Incidence	Caribbean	Both	Age-standardized	Rate	2001	14.8011	16.9591	12.7576	0.56
Incidence	Caribbean	Both	Age-standardized	Rate	2002	15.1697	17.4168	13.0718	0.56
Incidence	Caribbean	Both	Age-standardized	Rate	2003	15.5291	17.8559	13.3522	0.57
Incidence	Caribbean	Both	Age-standardized	Rate	2004	15.8566	18.2054	13.6167	0.57
Incidence	Caribbean	Both	Age-standardized	Rate	2005	16.1308	18.5248	13.8448	0.58
Incidence	Caribbean	Both	Age-standardized	Rate	2006	16.3647	18.7822	14.0582	0.59
Incidence	Caribbean	Both	Age-standardized	Rate	2007	16.5861	19.0204	14.2756	0.59
Incidence	Caribbean	Both	Age-standardized	Rate	2008	16.7934	19.2425	14.4934	0.59
Incidence	Caribbean	Both	Age-standardized	Rate	2009	16.9818	19.4655	14.6661	0.59
Incidence	Caribbean	Both	Age-standardized	Rate	2010	17.1595	19.6468	14.8316	0.6
Incidence	Caribbean	Both	Age-standardized	Rate	2011	17.3168	19.8217	14.956	0.6
Incidence	Caribbean	Both	Age-standardized	Rate	2012	17.4507	19.9691	15.0639	0.61
Incidence	Caribbean	Both	Age-standardized	Rate	2013	17.5821	20.0743	15.1796	0.61
Incidence	Caribbean	Both	Age-standardized	Rate	2014	17.7191	20.2351	15.2723	0.61
Incidence	Caribbean	Both	Age-standardized	Rate	2015	17.8716	20.4527	15.3794	0.62
Incidence	Caribbean	Both	Age-standardized	Rate	2016	18.1584	20.9312	15.5751	0.62
Incidence	Caribbean	Both	Age-standardized	Rate	2017	18.4395	21.3982	15.7738	0.63
Incidence	Caribbean	Both	Age-standardized	Rate	2018	18.5919	21.5835	15.9284	0.63
Incidence	Caribbean	Both	Age-standardized	Rate	2019	18.7187	21.7441	16.0609	0.63
Incidence	Andean Latin America	Both	Age-standardized	Rate	1990	8.78615	10.3882	7.43137	0.49
Incidence	Andean Latin America	Both	Age-standardized	Rate	1991	8.927	10.433	7.58878	0.49
Incidence	Andean Latin America	Both	Age-standardized	Rate	1992	9.08452	10.582	7.75791	0.5
Incidence	Andean Latin America	Both	Age-standardized	Rate	1993	9.25283	10.7114	7.94091	0.5
Incidence	Andean Latin America	Both	Age-standardized	Rate	1994	9.43063	10.8768	8.12224	0.5
Incidence	Andean Latin America	Both	Age-standardized	Rate	1995	9.6163	11.0747	8.28574	0.51
Incidence	Andean Latin America	Both	Age-standardized	Rate	1996	9.83195	11.3318	8.48452	0.51
Incidence	Andean Latin America	Both	Age-standardized	Rate	1997	10.0837	11.6411	8.69237	0.52
Incidence	Andean Latin America	Both	Age-standardized	Rate	1998	10.345	11.9176	8.87428	0.52
Incidence	Andean Latin America	Both	Age-standardized	Rate	1999	10.5911	12.2269	9.08047	0.53
Incidence	Andean Latin America	Both	Age-standardized	Rate	2000	10.7974	12.4635	9.21225	0.53
Incidence	Andean Latin America	Both	Age-standardized	Rate	2001	10.9754	12.6468	9.40836	0.54
Incidence	Andean Latin America	Both	Age-standardized	Rate	2002	11.1503	12.8474	9.58116	0.54
Incidence	Andean Latin America	Both	Age-standardized	Rate	2003	11.3142	13.0508	9.73449	0.55
Incidence	Andean Latin America	Both	Age-standardized	Rate	2004	11.4602	13.233	9.82571	0.55
Incidence	Andean Latin America	Both	Age-standardized	Rate	2005	11.5814	13.3762	9.90362	0.56
Incidence	Andean Latin America	Both	Age-standardized	Rate	2006	11.6784	13.484	9.9831	0.56
Incidence	Andean Latin America	Both	Age-standardized	Rate	2007	11.766	13.6188	10.0313	0.57
Incidence	Andean Latin America	Both	Age-standardized	Rate	2008	11.8502	13.7482	10.0725	0.58
Incidence	Andean Latin America	Both	Age-standardized	Rate	2009	11.9386	13.8971	10.1156	0.58
Incidence	Andean Latin America	Both	Age-standardized	Rate	2010	12.0392	14.0245	10.1668	0.59
Incidence	Andean Latin America	Both	Age-standardized	Rate	2011	12.1638	14.1991	10.296	0.59
Incidence	Andean Latin America	Both	Age-standardized	Rate	2012	12.3176	14.3583	10.4406	0.6
Incidence	Andean Latin America	Both	Age-standardized	Rate	2013	12.4882	14.5395	10.567	0.6
Incidence	Andean Latin America	Both	Age-standardized	Rate	2014	12.6623	14.7167	10.7071	0.61
Incidence	Andean Latin America	Both	Age-standardized	Rate	2015	12.8269	14.9278	10.874	0.61
Incidence	Andean Latin America	Both	Age-standardized	Rate	2016	13.057	15.3696	11.0279	0.62
Incidence	Andean Latin America	Both	Age-standardized	Rate	2017	13.2722	15.8003	11.1258	0.62
Incidence	Andean Latin America	Both	Age-standardized	Rate	2018	13.4201	15.9714	11.2348	0.63
Incidence	Andean Latin America	Both	Age-standardized	Rate	2019	13.5796	16.12	11.3117	0.63
Incidence	Central Latin America	Both	Age-standardized	Rate	1990	8.47632	10.3945	6.9738	0.49
Incidence	Central Latin America	Both	Age-standardized	Rate	1991	8.75234	10.6553	7.26192	0.49
Incidence	Central Latin America	Both	Age-standardized	Rate	1992	9.04332	10.9856	7.50736	0.5
Incidence	Central Latin America	Both	Age-standardized	Rate	1993	9.35011	11.2884	7.75373	0.5
Incidence	Central Latin America	Both	Age-standardized	Rate	1994	9.67244	11.6208	8.08425	0.51
Incidence	Central Latin America	Both	Age-standardized	Rate	1995	10.0115	11.9881	8.36908	0.51
Incidence	Central Latin America	Both	Age-standardized	Rate	1996	10.3865	12.4303	8.73142	0.52
Incidence	Central Latin America	Both	Age-standardized	Rate	1997	10.7987	12.8963	9.0876	0.52
Incidence	Central Latin America	Both	Age-standardized	Rate	1998	11.2205	13.3722	9.44007	0.53
Incidence	Central Latin America	Both	Age-standardized	Rate	1999	11.6221	13.8357	9.8074	0.53
Incidence	Central Latin America	Both	Age-standardized	Rate	2000	11.9751	14.2362	10.1297	0.54
Incidence	Central Latin America	Both	Age-standardized	Rate	2001	12.2826	14.5424	10.3855	0.54
Incidence	Central Latin America	Both	Age-standardized	Rate	2002	12.5682	14.859	10.6241	0.55
Incidence	Central Latin America	Both	Age-standardized	Rate	2003	12.8342	15.1443	10.8372	0.55
Incidence	Central Latin America	Both	Age-standardized	Rate	2004	13.0835	15.4485	11.0333	0.55
Incidence	Central Latin America	Both	Age-standardized	Rate	2005	13.3172	15.6945	11.2025	0.56
Incidence	Central Latin America	Both	Age-standardized	Rate	2006	13.5413	15.9453	11.4124	0.56
Incidence	Central Latin America	Both	Age-standardized	Rate	2007	13.7614	16.1846	11.6298	0.57
Incidence	Central Latin America	Both	Age-standardized	Rate	2008	13.9746	16.4697	11.8186	0.58
Incidence	Central Latin America	Both	Age-standardized	Rate	2009	14.1772	16.6833	11.9672	0.58
Incidence	Central Latin America	Both	Age-standardized	Rate	2010	14.3645	16.8933	12.1478	0.58
Incidence	Central Latin America	Both	Age-standardized	Rate	2011	14.5582	17.1044	12.31	0.59
Incidence	Central Latin America	Both	Age-standardized	Rate	2012	14.7714	17.3623	12.4962	0.59
Incidence	Central Latin America	Both	Age-standardized	Rate	2013	14.9832	17.6223	12.679	0.6
Incidence	Central Latin America	Both	Age-standardized	Rate	2014	15.1747	17.8545	12.8365	0.6
Incidence	Central Latin America	Both	Age-standardized	Rate	2015	15.324	18.0338	12.9248	0.61
Incidence	Central Latin America	Both	Age-standardized	Rate	2016	15.3954	18.274	12.8904	0.61
Incidence	Central Latin America	Both	Age-standardized	Rate	2017	15.4777	18.4936	12.9168	0.62
Incidence	Central Latin America	Both	Age-standardized	Rate	2018	15.9755	19.0961	13.3247	0.62
Incidence	Central Latin America	Both	Age-standardized	Rate	2019	16.9347	20.4413	14.0327	0.63
Incidence	Tropical Latin America	Both	Age-standardized	Rate	1990	8.42286	10.0385	7.03882	0.49
Incidence	Tropical Latin America	Both	Age-standardized	Rate	1991	8.86353	10.4831	7.49512	0.49
Incidence	Tropical Latin America	Both	Age-standardized	Rate	1992	9.29005	10.8968	7.8453	0.5
Incidence	Tropical Latin America	Both	Age-standardized	Rate	1993	9.70191	11.2865	8.22458	0.5
Incidence	Tropical Latin America	Both	Age-standardized	Rate	1994	10.0993	11.7189	8.60126	0.51
Incidence	Tropical Latin America	Both	Age-standardized	Rate	1995	10.4827	12.1846	8.91396	0.51
Incidence	Tropical Latin America	Both	Age-standardized	Rate	1996	10.8431	12.608	9.2552	0.52
Incidence	Tropical Latin America	Both	Age-standardized	Rate	1997	11.1818	12.974	9.56376	0.52
Incidence	Tropical Latin America	Both	Age-standardized	Rate	1998	11.5113	13.3305	9.8218	0.53
Incidence	Tropical Latin America	Both	Age-standardized	Rate	1999	11.8442	13.7183	10.1271	0.53
Incidence	Tropical Latin America	Both	Age-standardized	Rate	2000	12.1935	14.124	10.4431	0.54
Incidence	Tropical Latin America	Both	Age-standardized	Rate	2001	12.5723	14.5621	10.7806	0.54
Incidence	Tropical Latin America	Both	Age-standardized	Rate	2002	12.9752	15.0135	11.1487	0.55
Incidence	Tropical Latin America	Both	Age-standardized	Rate	2003	13.3867	15.4971	11.5099	0.55
Incidence	Tropical Latin America	Both	Age-standardized	Rate	2004	13.791	15.9797	11.8214	0.56
Incidence	Tropical Latin America	Both	Age-standardized	Rate	2005	14.1735	16.4533	12.1436	0.56
Incidence	Tropical Latin America	Both	Age-standardized	Rate	2006	14.5385	16.9049	12.4114	0.57
Incidence	Tropical Latin America	Both	Age-standardized	Rate	2007	14.9099	17.3656	12.72	0.57
Incidence	Tropical Latin America	Both	Age-standardized	Rate	2008	15.3006	17.8489	13.0324	0.58
Incidence	Tropical Latin America	Both	Age-standardized	Rate	2009	15.7239	18.3475	13.3579	0.58
Incidence	Tropical Latin America	Both	Age-standardized	Rate	2010	16.1931	18.903	13.6876	0.59
Incidence	Tropical Latin America	Both	Age-standardized	Rate	2011	16.8724	19.7115	14.2454	0.6
Incidence	Tropical Latin America	Both	Age-standardized	Rate	2012	17.7831	20.7981	14.9955	0.6
Incidence	Tropical Latin America	Both	Age-standardized	Rate	2013	18.7191	21.9196	15.7732	0.61
Incidence	Tropical Latin America	Both	Age-standardized	Rate	2014	19.475	22.8532	16.3892	0.62
Incidence	Tropical Latin America	Both	Age-standardized	Rate	2015	19.8455	23.3471	16.6829	0.62
Incidence	Tropical Latin America	Both	Age-standardized	Rate	2016	19.6341	23.3083	16.4234	0.63
Incidence	Tropical Latin America	Both	Age-standardized	Rate	2017	19.4387	23.3005	16.1872	0.63
Incidence	Tropical Latin America	Both	Age-standardized	Rate	2018	20.9522	25.3198	17.3251	0.64
Incidence	Tropical Latin America	Both	Age-standardized	Rate	2019	24.2526	29.5557	19.8793	0.64
Incidence	North Africa and Middle East	Both	Age-standardized	Rate	1990	11.4749	13.5892	9.61679	0.41
Incidence	North Africa and Middle East	Both	Age-standardized	Rate	1991	11.544	13.6364	9.69405	0.42
Incidence	North Africa and Middle East	Both	Age-standardized	Rate	1992	11.6173	13.6908	9.80116	0.43
Incidence	North Africa and Middle East	Both	Age-standardized	Rate	1993	11.6997	13.7398	9.89107	0.44
Incidence	North Africa and Middle East	Both	Age-standardized	Rate	1994	11.7866	13.8047	9.98825	0.45
Incidence	North Africa and Middle East	Both	Age-standardized	Rate	1995	11.8704	13.8946	10.073	0.46
Incidence	North Africa and Middle East	Both	Age-standardized	Rate	1996	11.9794	13.9945	10.1677	0.47
Incidence	North Africa and Middle East	Both	Age-standardized	Rate	1997	12.1289	14.1591	10.2887	0.48
Incidence	North Africa and Middle East	Both	Age-standardized	Rate	1998	12.2988	14.3774	10.4236	0.49
Incidence	North Africa and Middle East	Both	Age-standardized	Rate	1999	12.4677	14.6138	10.5632	0.5
Incidence	North Africa and Middle East	Both	Age-standardized	Rate	2000	12.6127	14.8191	10.7082	0.51
Incidence	North Africa and Middle East	Both	Age-standardized	Rate	2001	12.7448	14.9963	10.8243	0.52
Incidence	North Africa and Middle East	Both	Age-standardized	Rate	2002	12.8831	15.1671	10.9482	0.52
Incidence	North Africa and Middle East	Both	Age-standardized	Rate	2003	13.022	15.3315	11.0657	0.53
Incidence	North Africa and Middle East	Both	Age-standardized	Rate	2004	13.1516	15.4857	11.185	0.54
Incidence	North Africa and Middle East	Both	Age-standardized	Rate	2005	13.264	15.6205	11.2746	0.55
Incidence	North Africa and Middle East	Both	Age-standardized	Rate	2006	13.3645	15.7237	11.3535	0.56
Incidence	North Africa and Middle East	Both	Age-standardized	Rate	2007	13.4583	15.8177	11.4208	0.57
Incidence	North Africa and Middle East	Both	Age-standardized	Rate	2008	13.5471	15.9148	11.4996	0.58
Incidence	North Africa and Middle East	Both	Age-standardized	Rate	2009	13.6329	16.0286	11.5482	0.59
Incidence	North Africa and Middle East	Both	Age-standardized	Rate	2010	13.7179	16.1128	11.6135	0.6
Incidence	North Africa and Middle East	Both	Age-standardized	Rate	2011	13.8073	16.231	11.6989	0.6
Incidence	North Africa and Middle East	Both	Age-standardized	Rate	2012	13.9033	16.3564	11.7638	0.61
Incidence	North Africa and Middle East	Both	Age-standardized	Rate	2013	14.0069	16.4897	11.8653	0.62
Incidence	North Africa and Middle East	Both	Age-standardized	Rate	2014	14.1223	16.6374	11.9829	0.63
Incidence	North Africa and Middle East	Both	Age-standardized	Rate	2015	14.2529	16.8047	12.1009	0.63
Incidence	North Africa and Middle East	Both	Age-standardized	Rate	2016	14.5681	17.2574	12.2997	0.64
Incidence	North Africa and Middle East	Both	Age-standardized	Rate	2017	14.9052	17.633	12.5293	0.65
Incidence	North Africa and Middle East	Both	Age-standardized	Rate	2018	15.1191	17.9661	12.6761	0.65
Incidence	North Africa and Middle East	Both	Age-standardized	Rate	2019	15.3459	18.2009	12.8896	0.66
Incidence	South Asia	Both	Age-standardized	Rate	1990	5.01806	6.1187	4.07116	0.31
Incidence	South Asia	Both	Age-standardized	Rate	1991	4.98904	6.05792	4.05711	0.32
Incidence	South Asia	Both	Age-standardized	Rate	1992	4.9698	6.01357	4.05372	0.33
Incidence	South Asia	Both	Age-standardized	Rate	1993	4.95948	5.99616	4.07719	0.33
Incidence	South Asia	Both	Age-standardized	Rate	1994	4.95739	5.9746	4.08499	0.34
Incidence	South Asia	Both	Age-standardized	Rate	1995	4.96293	5.97602	4.08801	0.34
Incidence	South Asia	Both	Age-standardized	Rate	1996	4.98288	5.99416	4.11043	0.35
Incidence	South Asia	Both	Age-standardized	Rate	1997	5.02018	6.03861	4.1452	0.36
Incidence	South Asia	Both	Age-standardized	Rate	1998	5.06835	6.10208	4.18792	0.36
Incidence	South Asia	Both	Age-standardized	Rate	1999	5.12108	6.16794	4.22811	0.37
Incidence	South Asia	Both	Age-standardized	Rate	2000	5.17191	6.22423	4.27366	0.38
Incidence	South Asia	Both	Age-standardized	Rate	2001	5.22924	6.29623	4.32088	0.39
Incidence	South Asia	Both	Age-standardized	Rate	2002	5.30108	6.38344	4.37497	0.39
Incidence	South Asia	Both	Age-standardized	Rate	2003	5.38008	6.47361	4.44176	0.4
Incidence	South Asia	Both	Age-standardized	Rate	2004	5.45906	6.56704	4.50713	0.41
Incidence	South Asia	Both	Age-standardized	Rate	2005	5.53093	6.64689	4.56389	0.41
Incidence	South Asia	Both	Age-standardized	Rate	2006	5.59848	6.72923	4.62269	0.42
Incidence	South Asia	Both	Age-standardized	Rate	2007	5.66913	6.81602	4.68206	0.43
Incidence	South Asia	Both	Age-standardized	Rate	2008	5.74238	6.90515	4.74139	0.44
Incidence	South Asia	Both	Age-standardized	Rate	2009	5.81752	6.99333	4.80614	0.45
Incidence	South Asia	Both	Age-standardized	Rate	2010	5.8938	7.08341	4.87728	0.46
Incidence	South Asia	Both	Age-standardized	Rate	2011	5.97114	7.17133	4.94167	0.47
Incidence	South Asia	Both	Age-standardized	Rate	2012	6.05309	7.26352	5.01146	0.48
Incidence	South Asia	Both	Age-standardized	Rate	2013	6.14443	7.36754	5.08915	0.49
Incidence	South Asia	Both	Age-standardized	Rate	2014	6.24966	7.49075	5.17482	0.5
Incidence	South Asia	Both	Age-standardized	Rate	2015	6.37301	7.64027	5.27542	0.51
Incidence	South Asia	Both	Age-standardized	Rate	2016	6.61673	8.00513	5.43365	0.52
Incidence	South Asia	Both	Age-standardized	Rate	2017	6.86613	8.37162	5.58634	0.53
Incidence	South Asia	Both	Age-standardized	Rate	2018	7.00652	8.53679	5.69538	0.54
Incidence	South Asia	Both	Age-standardized	Rate	2019	7.11278	8.6449	5.78748	0.54
Incidence	Central Sub-Saharan Africa	Both	Age-standardized	Rate	1990	6.1349	7.25621	5.15462	0.27
Incidence	Central Sub-Saharan Africa	Both	Age-standardized	Rate	1991	6.08371	7.16269	5.14831	0.27
Incidence	Central Sub-Saharan Africa	Both	Age-standardized	Rate	1992	6.03778	7.08462	5.13286	0.28
Incidence	Central Sub-Saharan Africa	Both	Age-standardized	Rate	1993	5.99937	7.02695	5.11312	0.28
Incidence	Central Sub-Saharan Africa	Both	Age-standardized	Rate	1994	5.97063	7.00152	5.10113	0.28
Incidence	Central Sub-Saharan Africa	Both	Age-standardized	Rate	1995	5.95363	6.99254	5.08668	0.28
Incidence	Central Sub-Saharan Africa	Both	Age-standardized	Rate	1996	5.9446	6.98667	5.08472	0.29
Incidence	Central Sub-Saharan Africa	Both	Age-standardized	Rate	1997	5.93744	6.97648	5.06886	0.29
Incidence	Central Sub-Saharan Africa	Both	Age-standardized	Rate	1998	5.93341	6.95601	5.0651	0.29
Incidence	Central Sub-Saharan Africa	Both	Age-standardized	Rate	1999	5.93358	6.93349	5.06121	0.3
Incidence	Central Sub-Saharan Africa	Both	Age-standardized	Rate	2000	5.9388	6.94532	5.0604	0.3
Incidence	Central Sub-Saharan Africa	Both	Age-standardized	Rate	2001	5.95845	6.97544	5.07564	0.3
Incidence	Central Sub-Saharan Africa	Both	Age-standardized	Rate	2002	5.99361	7.01616	5.08911	0.31
Incidence	Central Sub-Saharan Africa	Both	Age-standardized	Rate	2003	6.03563	7.06002	5.1258	0.31
Incidence	Central Sub-Saharan Africa	Both	Age-standardized	Rate	2004	6.07567	7.11079	5.15217	0.32
Incidence	Central Sub-Saharan Africa	Both	Age-standardized	Rate	2005	6.10489	7.16223	5.17773	0.33
Incidence	Central Sub-Saharan Africa	Both	Age-standardized	Rate	2006	6.12673	7.18506	5.20022	0.34
Incidence	Central Sub-Saharan Africa	Both	Age-standardized	Rate	2007	6.14837	7.21094	5.21068	0.35
Incidence	Central Sub-Saharan Africa	Both	Age-standardized	Rate	2008	6.17012	7.2415	5.22031	0.36
Incidence	Central Sub-Saharan Africa	Both	Age-standardized	Rate	2009	6.19206	7.26893	5.24428	0.37
Incidence	Central Sub-Saharan Africa	Both	Age-standardized	Rate	2010	6.21437	7.30692	5.26738	0.38
Incidence	Central Sub-Saharan Africa	Both	Age-standardized	Rate	2011	6.23939	7.33369	5.28559	0.39
Incidence	Central Sub-Saharan Africa	Both	Age-standardized	Rate	2012	6.2688	7.36873	5.2977	0.4
Incidence	Central Sub-Saharan Africa	Both	Age-standardized	Rate	2013	6.30468	7.40652	5.33915	0.41
Incidence	Central Sub-Saharan Africa	Both	Age-standardized	Rate	2014	6.34884	7.46393	5.37588	0.42
Incidence	Central Sub-Saharan Africa	Both	Age-standardized	Rate	2015	6.40342	7.53079	5.41367	0.43
Incidence	Central Sub-Saharan Africa	Both	Age-standardized	Rate	2016	6.58133	7.78638	5.50278	0.45
Incidence	Central Sub-Saharan Africa	Both	Age-standardized	Rate	2017	6.76959	8.06412	5.61574	0.45
Incidence	Central Sub-Saharan Africa	Both	Age-standardized	Rate	2018	6.84483	8.1427	5.68569	0.46
Incidence	Central Sub-Saharan Africa	Both	Age-standardized	Rate	2019	6.89156	8.2022	5.74631	0.47
Incidence	Eastern Sub-Saharan Africa	Both	Age-standardized	Rate	1990	6.33296	7.48485	5.31962	0.24
Incidence	Eastern Sub-Saharan Africa	Both	Age-standardized	Rate	1991	6.2654	7.37746	5.28449	0.24
Incidence	Eastern Sub-Saharan Africa	Both	Age-standardized	Rate	1992	6.20176	7.28069	5.2569	0.24
Incidence	Eastern Sub-Saharan Africa	Both	Age-standardized	Rate	1993	6.14579	7.18179	5.23009	0.25
Incidence	Eastern Sub-Saharan Africa	Both	Age-standardized	Rate	1994	6.10299	7.1096	5.19815	0.25
Incidence	Eastern Sub-Saharan Africa	Both	Age-standardized	Rate	1995	6.0757	7.07297	5.163	0.25
Incidence	Eastern Sub-Saharan Africa	Both	Age-standardized	Rate	1996	6.05869	7.0565	5.15408	0.26
Incidence	Eastern Sub-Saharan Africa	Both	Age-standardized	Rate	1997	6.04505	7.04043	5.14409	0.26
Incidence	Eastern Sub-Saharan Africa	Both	Age-standardized	Rate	1998	6.0349	7.03567	5.13785	0.27
Incidence	Eastern Sub-Saharan Africa	Both	Age-standardized	Rate	1999	6.02958	7.02666	5.14169	0.27
Incidence	Eastern Sub-Saharan Africa	Both	Age-standardized	Rate	2000	6.03038	7.02546	5.13867	0.28
Incidence	Eastern Sub-Saharan Africa	Both	Age-standardized	Rate	2001	6.04087	7.04159	5.14556	0.28
Incidence	Eastern Sub-Saharan Africa	Both	Age-standardized	Rate	2002	6.06124	7.06156	5.16181	0.29
Incidence	Eastern Sub-Saharan Africa	Both	Age-standardized	Rate	2003	6.08528	7.09987	5.18019	0.29
Incidence	Eastern Sub-Saharan Africa	Both	Age-standardized	Rate	2004	6.10691	7.134	5.19677	0.3
Incidence	Eastern Sub-Saharan Africa	Both	Age-standardized	Rate	2005	6.12038	7.16798	5.2075	0.3
Incidence	Eastern Sub-Saharan Africa	Both	Age-standardized	Rate	2006	6.12204	7.16941	5.19512	0.31
Incidence	Eastern Sub-Saharan Africa	Both	Age-standardized	Rate	2007	6.11661	7.16185	5.18848	0.31
Incidence	Eastern Sub-Saharan Africa	Both	Age-standardized	Rate	2008	6.10889	7.15284	5.18008	0.32
Incidence	Eastern Sub-Saharan Africa	Both	Age-standardized	Rate	2009	6.10404	7.14937	5.1721	0.33
Incidence	Eastern Sub-Saharan Africa	Both	Age-standardized	Rate	2010	6.10759	7.16014	5.16994	0.34
Incidence	Eastern Sub-Saharan Africa	Both	Age-standardized	Rate	2011	6.11724	7.1753	5.17338	0.34
Incidence	Eastern Sub-Saharan Africa	Both	Age-standardized	Rate	2012	6.12996	7.19229	5.17962	0.35
Incidence	Eastern Sub-Saharan Africa	Both	Age-standardized	Rate	2013	6.14856	7.21757	5.19682	0.36
Incidence	Eastern Sub-Saharan Africa	Both	Age-standardized	Rate	2014	6.17614	7.25796	5.2285	0.37
Incidence	Eastern Sub-Saharan Africa	Both	Age-standardized	Rate	2015	6.21613	7.3094	5.26769	0.38
Incidence	Eastern Sub-Saharan Africa	Both	Age-standardized	Rate	2016	6.40628	7.58978	5.37082	0.38
Incidence	Eastern Sub-Saharan Africa	Both	Age-standardized	Rate	2017	6.61927	7.91122	5.46326	0.39
Incidence	Eastern Sub-Saharan Africa	Both	Age-standardized	Rate	2018	6.7074	8.00065	5.5328	0.4
Incidence	Eastern Sub-Saharan Africa	Both	Age-standardized	Rate	2019	6.76895	8.06131	5.59245	0.41
Incidence	Southern Sub-Saharan Africa	Both	Age-standardized	Rate	1990	7.83043	9.28275	6.51633	0.51
Incidence	Southern Sub-Saharan Africa	Both	Age-standardized	Rate	1991	7.88804	9.3169	6.62258	0.52
Incidence	Southern Sub-Saharan Africa	Both	Age-standardized	Rate	1992	7.93391	9.34042	6.68959	0.52
Incidence	Southern Sub-Saharan Africa	Both	Age-standardized	Rate	1993	7.96829	9.3646	6.75222	0.53
Incidence	Southern Sub-Saharan Africa	Both	Age-standardized	Rate	1994	7.99068	9.35756	6.79106	0.53
Incidence	Southern Sub-Saharan Africa	Both	Age-standardized	Rate	1995	8.0004	9.35096	6.81008	0.54
Incidence	Southern Sub-Saharan Africa	Both	Age-standardized	Rate	1996	7.98963	9.33751	6.80088	0.54
Incidence	Southern Sub-Saharan Africa	Both	Age-standardized	Rate	1997	7.95651	9.29335	6.77115	0.54
Incidence	Southern Sub-Saharan Africa	Both	Age-standardized	Rate	1998	7.91112	9.23745	6.73016	0.55
Incidence	Southern Sub-Saharan Africa	Both	Age-standardized	Rate	1999	7.8642	9.19029	6.68798	0.55
Incidence	Southern Sub-Saharan Africa	Both	Age-standardized	Rate	2000	7.82554	9.14942	6.64396	0.56
Incidence	Southern Sub-Saharan Africa	Both	Age-standardized	Rate	2001	7.78781	9.11513	6.60399	0.56
Incidence	Southern Sub-Saharan Africa	Both	Age-standardized	Rate	2002	7.7421	9.06347	6.56131	0.57
Incidence	Southern Sub-Saharan Africa	Both	Age-standardized	Rate	2003	7.69555	9.01367	6.51615	0.57
Incidence	Southern Sub-Saharan Africa	Both	Age-standardized	Rate	2004	7.65508	8.9697	6.47609	0.58
Incidence	Southern Sub-Saharan Africa	Both	Age-standardized	Rate	2005	7.62784	8.94069	6.44638	0.58
Incidence	Southern Sub-Saharan Africa	Both	Age-standardized	Rate	2006	7.60767	8.92186	6.42795	0.59
Incidence	Southern Sub-Saharan Africa	Both	Age-standardized	Rate	2007	7.58637	8.90124	6.42298	0.59
Incidence	Southern Sub-Saharan Africa	Both	Age-standardized	Rate	2008	7.56647	8.88223	6.40078	0.6
Incidence	Southern Sub-Saharan Africa	Both	Age-standardized	Rate	2009	7.54983	8.85979	6.36975	0.6
Incidence	Southern Sub-Saharan Africa	Both	Age-standardized	Rate	2010	7.53823	8.85326	6.33933	0.61
Incidence	Southern Sub-Saharan Africa	Both	Age-standardized	Rate	2011	7.52251	8.82551	6.33661	0.61
Incidence	Southern Sub-Saharan Africa	Both	Age-standardized	Rate	2012	7.50183	8.80031	6.33143	0.61
Incidence	Southern Sub-Saharan Africa	Both	Age-standardized	Rate	2013	7.48962	8.80075	6.31853	0.62
Incidence	Southern Sub-Saharan Africa	Both	Age-standardized	Rate	2014	7.49834	8.82582	6.29557	0.62
Incidence	Southern Sub-Saharan Africa	Both	Age-standardized	Rate	2015	7.54033	8.88822	6.29484	0.63
Incidence	Southern Sub-Saharan Africa	Both	Age-standardized	Rate	2016	7.76081	9.21848	6.44995	0.63
Incidence	Southern Sub-Saharan Africa	Both	Age-standardized	Rate	2017	7.98186	9.54519	6.5742	0.64
Incidence	Southern Sub-Saharan Africa	Both	Age-standardized	Rate	2018	8.04379	9.6439	6.61092	0.64
Incidence	Southern Sub-Saharan Africa	Both	Age-standardized	Rate	2019	8.08627	9.69279	6.65396	0.64
Incidence	Western Sub-Saharan Africa	Both	Age-standardized	Rate	1990	9.2478	10.9472	7.70924	0.27
Incidence	Western Sub-Saharan Africa	Both	Age-standardized	Rate	1991	9.23665	10.8902	7.72466	0.27
Incidence	Western Sub-Saharan Africa	Both	Age-standardized	Rate	1992	9.22408	10.8506	7.75092	0.28
Incidence	Western Sub-Saharan Africa	Both	Age-standardized	Rate	1993	9.21177	10.8239	7.76234	0.28
Incidence	Western Sub-Saharan Africa	Both	Age-standardized	Rate	1994	9.20088	10.8075	7.76159	0.28
Incidence	Western Sub-Saharan Africa	Both	Age-standardized	Rate	1995	9.19308	10.8036	7.75689	0.29
Incidence	Western Sub-Saharan Africa	Both	Age-standardized	Rate	1996	9.18049	10.7913	7.7548	0.29
Incidence	Western Sub-Saharan Africa	Both	Age-standardized	Rate	1997	9.15704	10.7683	7.74228	0.3
Incidence	Western Sub-Saharan Africa	Both	Age-standardized	Rate	1998	9.12858	10.747	7.71963	0.3
Incidence	Western Sub-Saharan Africa	Both	Age-standardized	Rate	1999	9.09984	10.7152	7.69091	0.31
Incidence	Western Sub-Saharan Africa	Both	Age-standardized	Rate	2000	9.07624	10.6839	7.66921	0.31
Incidence	Western Sub-Saharan Africa	Both	Age-standardized	Rate	2001	9.0615	10.6469	7.65404	0.32
Incidence	Western Sub-Saharan Africa	Both	Age-standardized	Rate	2002	9.05347	10.6289	7.64336	0.32
Incidence	Western Sub-Saharan Africa	Both	Age-standardized	Rate	2003	9.04899	10.6231	7.63525	0.33
Incidence	Western Sub-Saharan Africa	Both	Age-standardized	Rate	2004	9.044	10.6199	7.62917	0.34
Incidence	Western Sub-Saharan Africa	Both	Age-standardized	Rate	2005	9.03476	10.6184	7.63027	0.34
Incidence	Western Sub-Saharan Africa	Both	Age-standardized	Rate	2006	9.02291	10.614	7.61958	0.35
Incidence	Western Sub-Saharan Africa	Both	Age-standardized	Rate	2007	9.01097	10.6175	7.6104	0.36
Incidence	Western Sub-Saharan Africa	Both	Age-standardized	Rate	2008	8.99735	10.5822	7.59017	0.37
Incidence	Western Sub-Saharan Africa	Both	Age-standardized	Rate	2009	8.97998	10.542	7.57326	0.38
Incidence	Western Sub-Saharan Africa	Both	Age-standardized	Rate	2010	8.95619	10.5414	7.56059	0.38
Incidence	Western Sub-Saharan Africa	Both	Age-standardized	Rate	2011	8.92263	10.5025	7.52892	0.39
Incidence	Western Sub-Saharan Africa	Both	Age-standardized	Rate	2012	8.88177	10.45	7.49046	0.4
Incidence	Western Sub-Saharan Africa	Both	Age-standardized	Rate	2013	8.8411	10.412	7.45635	0.41
Incidence	Western Sub-Saharan Africa	Both	Age-standardized	Rate	2014	8.80825	10.3919	7.42687	0.42
Incidence	Western Sub-Saharan Africa	Both	Age-standardized	Rate	2015	8.78913	10.3809	7.3982	0.42
Incidence	Western Sub-Saharan Africa	Both	Age-standardized	Rate	2016	8.92944	10.6038	7.46016	0.43
Incidence	Western Sub-Saharan Africa	Both	Age-standardized	Rate	2017	9.11106	10.9706	7.5256	0.44
Incidence	Western Sub-Saharan Africa	Both	Age-standardized	Rate	2018	9.183	10.9993	7.61069	0.44
Incidence	Western Sub-Saharan Africa	Both	Age-standardized	Rate	2019	9.23979	11.0364	7.68163	0.45
Deaths	East Asia	Both	Age-standardized	Rate	1990	0.480772	0.576784	0.30963
Deaths	East Asia	Both	Age-standardized	Rate	1991	0.482536	0.572406	0.318112
Deaths	East Asia	Both	Age-standardized	Rate	1992	0.47895	0.563356	0.320922
Deaths	East Asia	Both	Age-standardized	Rate	1993	0.482804	0.569334	0.313179
Deaths	East Asia	Both	Age-standardized	Rate	1994	0.498445	0.594563	0.314579
Deaths	East Asia	Both	Age-standardized	Rate	1995	0.517454	0.62217	0.314237
Deaths	East Asia	Both	Age-standardized	Rate	1996	0.521215	0.628544	0.314512
Deaths	East Asia	Both	Age-standardized	Rate	1997	0.519841	0.632258	0.307694
Deaths	East Asia	Both	Age-standardized	Rate	1998	0.511754	0.616579	0.3051
Deaths	East Asia	Both	Age-standardized	Rate	1999	0.497626	0.596355	0.302078
Deaths	East Asia	Both	Age-standardized	Rate	2000	0.477223	0.56031	0.30296
Deaths	East Asia	Both	Age-standardized	Rate	2001	0.442397	0.510205	0.295811
Deaths	East Asia	Both	Age-standardized	Rate	2002	0.404303	0.456216	0.290638
Deaths	East Asia	Both	Age-standardized	Rate	2003	0.368804	0.434951	0.288226
Deaths	East Asia	Both	Age-standardized	Rate	2004	0.347357	0.432253	0.283318
Deaths	East Asia	Both	Age-standardized	Rate	2005	0.332074	0.42444	0.273867
Deaths	East Asia	Both	Age-standardized	Rate	2006	0.316401	0.407058	0.267399
Deaths	East Asia	Both	Age-standardized	Rate	2007	0.308424	0.392008	0.260488
Deaths	East Asia	Both	Age-standardized	Rate	2008	0.310329	0.395826	0.257595
Deaths	East Asia	Both	Age-standardized	Rate	2009	0.311185	0.384549	0.258792
Deaths	East Asia	Both	Age-standardized	Rate	2010	0.312935	0.385675	0.255647
Deaths	East Asia	Both	Age-standardized	Rate	2011	0.313259	0.376198	0.246774
Deaths	East Asia	Both	Age-standardized	Rate	2012	0.310762	0.373124	0.244904
Deaths	East Asia	Both	Age-standardized	Rate	2013	0.305961	0.365867	0.236795
Deaths	East Asia	Both	Age-standardized	Rate	2014	0.305871	0.360828	0.230553
Deaths	East Asia	Both	Age-standardized	Rate	2015	0.300901	0.353823	0.228393
Deaths	East Asia	Both	Age-standardized	Rate	2016	0.300417	0.35753	0.223834
Deaths	East Asia	Both	Age-standardized	Rate	2017	0.293071	0.34653	0.219224
Deaths	East Asia	Both	Age-standardized	Rate	2018	0.288354	0.34113	0.219601
Deaths	East Asia	Both	Age-standardized	Rate	2019	0.285259	0.336437	0.213945
Deaths	Southeast Asia	Both	Age-standardized	Rate	1990	1.22094	1.68858	0.972462
Deaths	Southeast Asia	Both	Age-standardized	Rate	1991	1.23636	1.70553	0.999522
Deaths	Southeast Asia	Both	Age-standardized	Rate	1992	1.24791	1.6954	1.02202
Deaths	Southeast Asia	Both	Age-standardized	Rate	1993	1.26378	1.71466	1.03953
Deaths	Southeast Asia	Both	Age-standardized	Rate	1994	1.28896	1.765	1.0668
Deaths	Southeast Asia	Both	Age-standardized	Rate	1995	1.3148	1.77063	1.09655
Deaths	Southeast Asia	Both	Age-standardized	Rate	1996	1.34199	1.79269	1.12183
Deaths	Southeast Asia	Both	Age-standardized	Rate	1997	1.3326	1.77224	1.10385
Deaths	Southeast Asia	Both	Age-standardized	Rate	1998	1.35555	1.79061	1.12597
Deaths	Southeast Asia	Both	Age-standardized	Rate	1999	1.40223	1.85356	1.17897
Deaths	Southeast Asia	Both	Age-standardized	Rate	2000	1.40581	1.86981	1.17721
Deaths	Southeast Asia	Both	Age-standardized	Rate	2001	1.38328	1.84123	1.15897
Deaths	Southeast Asia	Both	Age-standardized	Rate	2002	1.38839	1.86141	1.18442
Deaths	Southeast Asia	Both	Age-standardized	Rate	2003	1.38311	1.84675	1.17527
Deaths	Southeast Asia	Both	Age-standardized	Rate	2004	1.36933	1.82858	1.16964
Deaths	Southeast Asia	Both	Age-standardized	Rate	2005	1.35719	1.81281	1.16005
Deaths	Southeast Asia	Both	Age-standardized	Rate	2006	1.34325	1.81826	1.14438
Deaths	Southeast Asia	Both	Age-standardized	Rate	2007	1.33173	1.79538	1.12907
Deaths	Southeast Asia	Both	Age-standardized	Rate	2008	1.32608	1.80436	1.13311
Deaths	Southeast Asia	Both	Age-standardized	Rate	2009	1.31468	1.79345	1.11734
Deaths	Southeast Asia	Both	Age-standardized	Rate	2010	1.31091	1.76516	1.11641
Deaths	Southeast Asia	Both	Age-standardized	Rate	2011	1.30037	1.75261	1.09965
Deaths	Southeast Asia	Both	Age-standardized	Rate	2012	1.29214	1.75375	1.08818
Deaths	Southeast Asia	Both	Age-standardized	Rate	2013	1.2833	1.70916	1.08647
Deaths	Southeast Asia	Both	Age-standardized	Rate	2014	1.28506	1.71115	1.07901
Deaths	Southeast Asia	Both	Age-standardized	Rate	2015	1.28942	1.72857	1.08418
Deaths	Southeast Asia	Both	Age-standardized	Rate	2016	1.29725	1.73303	1.08438
Deaths	Southeast Asia	Both	Age-standardized	Rate	2017	1.28968	1.74439	1.05541
Deaths	Southeast Asia	Both	Age-standardized	Rate	2018	1.29082	1.73061	1.0447
Deaths	Southeast Asia	Both	Age-standardized	Rate	2019	1.29052	1.76115	1.04009
Deaths	Oceania	Both	Age-standardized	Rate	1990	1.25203	2.24677	0.784287
Deaths	Oceania	Both	Age-standardized	Rate	1991	1.25892	2.25749	0.793306
Deaths	Oceania	Both	Age-standardized	Rate	1992	1.25888	2.24549	0.796168
Deaths	Oceania	Both	Age-standardized	Rate	1993	1.25513	2.24142	0.797951
Deaths	Oceania	Both	Age-standardized	Rate	1994	1.24869	2.23166	0.800596
Deaths	Oceania	Both	Age-standardized	Rate	1995	1.24507	2.21924	0.80354
Deaths	Oceania	Both	Age-standardized	Rate	1996	1.24735	2.19519	0.802425
Deaths	Oceania	Both	Age-standardized	Rate	1997	1.25116	2.18506	0.816236
Deaths	Oceania	Both	Age-standardized	Rate	1998	1.25373	2.1928	0.82255
Deaths	Oceania	Both	Age-standardized	Rate	1999	1.27538	2.16715	0.854397
Deaths	Oceania	Both	Age-standardized	Rate	2000	1.29537	2.13254	0.881419
Deaths	Oceania	Both	Age-standardized	Rate	2001	1.3125	2.10863	0.903177
Deaths	Oceania	Both	Age-standardized	Rate	2002	1.32944	2.10495	0.924163
Deaths	Oceania	Both	Age-standardized	Rate	2003	1.35115	2.07812	0.948122
Deaths	Oceania	Both	Age-standardized	Rate	2004	1.37991	2.08011	0.974903
Deaths	Oceania	Both	Age-standardized	Rate	2005	1.41616	2.08994	1.00115
Deaths	Oceania	Both	Age-standardized	Rate	2006	1.4599	2.09869	1.04902
Deaths	Oceania	Both	Age-standardized	Rate	2007	1.4878	2.09854	1.07678
Deaths	Oceania	Both	Age-standardized	Rate	2008	1.51028	2.09679	1.08976
Deaths	Oceania	Both	Age-standardized	Rate	2009	1.52985	2.09824	1.09656
Deaths	Oceania	Both	Age-standardized	Rate	2010	1.56612	2.13242	1.11063
Deaths	Oceania	Both	Age-standardized	Rate	2011	1.6068	2.1883	1.12183
Deaths	Oceania	Both	Age-standardized	Rate	2012	1.62341	2.21746	1.11895
Deaths	Oceania	Both	Age-standardized	Rate	2013	1.61825	2.21204	1.1164
Deaths	Oceania	Both	Age-standardized	Rate	2014	1.62428	2.23232	1.11402
Deaths	Oceania	Both	Age-standardized	Rate	2015	1.63456	2.25699	1.11355
Deaths	Oceania	Both	Age-standardized	Rate	2016	1.63517	2.23444	1.11268
Deaths	Oceania	Both	Age-standardized	Rate	2017	1.63132	2.24411	1.11718
Deaths	Oceania	Both	Age-standardized	Rate	2018	1.63821	2.249	1.11868
Deaths	Oceania	Both	Age-standardized	Rate	2019	1.64013	2.25973	1.12607
Deaths	Central Asia	Both	Age-standardized	Rate	1990	0.207493	0.27211	0.163323
Deaths	Central Asia	Both	Age-standardized	Rate	1991	0.216352	0.283143	0.174816
Deaths	Central Asia	Both	Age-standardized	Rate	1992	0.226771	0.292323	0.187296
Deaths	Central Asia	Both	Age-standardized	Rate	1993	0.237608	0.30152	0.199918
Deaths	Central Asia	Both	Age-standardized	Rate	1994	0.246054	0.310615	0.209981
Deaths	Central Asia	Both	Age-standardized	Rate	1995	0.248113	0.315006	0.212687
Deaths	Central Asia	Both	Age-standardized	Rate	1996	0.249931	0.317435	0.215513
Deaths	Central Asia	Both	Age-standardized	Rate	1997	0.251152	0.319422	0.215686
Deaths	Central Asia	Both	Age-standardized	Rate	1998	0.254088	0.324655	0.2181
Deaths	Central Asia	Both	Age-standardized	Rate	1999	0.258848	0.33196	0.22456
Deaths	Central Asia	Both	Age-standardized	Rate	2000	0.270974	0.34532	0.235305
Deaths	Central Asia	Both	Age-standardized	Rate	2001	0.281502	0.358664	0.24354
Deaths	Central Asia	Both	Age-standardized	Rate	2002	0.292011	0.376765	0.252806
Deaths	Central Asia	Both	Age-standardized	Rate	2003	0.303375	0.392626	0.261565
Deaths	Central Asia	Both	Age-standardized	Rate	2004	0.314437	0.41571	0.268952
Deaths	Central Asia	Both	Age-standardized	Rate	2005	0.325049	0.4363	0.275902
Deaths	Central Asia	Both	Age-standardized	Rate	2006	0.329704	0.44332	0.279743
Deaths	Central Asia	Both	Age-standardized	Rate	2007	0.329679	0.443763	0.282334
Deaths	Central Asia	Both	Age-standardized	Rate	2008	0.3284	0.437574	0.285155
Deaths	Central Asia	Both	Age-standardized	Rate	2009	0.32609	0.429422	0.28664
Deaths	Central Asia	Both	Age-standardized	Rate	2010	0.330842	0.429888	0.292675
Deaths	Central Asia	Both	Age-standardized	Rate	2011	0.333168	0.430795	0.296388
Deaths	Central Asia	Both	Age-standardized	Rate	2012	0.334076	0.433785	0.296659
Deaths	Central Asia	Both	Age-standardized	Rate	2013	0.333761	0.437089	0.297969
Deaths	Central Asia	Both	Age-standardized	Rate	2014	0.335837	0.440862	0.301109
Deaths	Central Asia	Both	Age-standardized	Rate	2015	0.338374	0.44114	0.301814
Deaths	Central Asia	Both	Age-standardized	Rate	2016	0.339936	0.447888	0.302806
Deaths	Central Asia	Both	Age-standardized	Rate	2017	0.338032	0.447698	0.295697
Deaths	Central Asia	Both	Age-standardized	Rate	2018	0.335412	0.443866	0.289327
Deaths	Central Asia	Both	Age-standardized	Rate	2019	0.33381	0.442244	0.283896
Deaths	Central Europe	Both	Age-standardized	Rate	1990	0.34358	0.496538	0.300284
Deaths	Central Europe	Both	Age-standardized	Rate	1991	0.346054	0.502015	0.302931
Deaths	Central Europe	Both	Age-standardized	Rate	1992	0.351841	0.505561	0.308737
Deaths	Central Europe	Both	Age-standardized	Rate	1993	0.351565	0.497782	0.309743
Deaths	Central Europe	Both	Age-standardized	Rate	1994	0.357663	0.498139	0.318081
Deaths	Central Europe	Both	Age-standardized	Rate	1995	0.364374	0.500709	0.326346
Deaths	Central Europe	Both	Age-standardized	Rate	1996	0.373604	0.494742	0.337687
Deaths	Central Europe	Both	Age-standardized	Rate	1997	0.391855	0.497735	0.348461
Deaths	Central Europe	Both	Age-standardized	Rate	1998	0.402928	0.489999	0.343362
Deaths	Central Europe	Both	Age-standardized	Rate	1999	0.424588	0.486123	0.342757
Deaths	Central Europe	Both	Age-standardized	Rate	2000	0.431587	0.477501	0.33899
Deaths	Central Europe	Both	Age-standardized	Rate	2001	0.442034	0.479284	0.339128
Deaths	Central Europe	Both	Age-standardized	Rate	2002	0.447276	0.482945	0.337423
Deaths	Central Europe	Both	Age-standardized	Rate	2003	0.45792	0.495207	0.334649
Deaths	Central Europe	Both	Age-standardized	Rate	2004	0.467407	0.509475	0.330269
Deaths	Central Europe	Both	Age-standardized	Rate	2005	0.478757	0.525839	0.32964
Deaths	Central Europe	Both	Age-standardized	Rate	2006	0.482211	0.532091	0.325576
Deaths	Central Europe	Both	Age-standardized	Rate	2007	0.48702	0.540748	0.323931
Deaths	Central Europe	Both	Age-standardized	Rate	2008	0.486804	0.541507	0.321506
Deaths	Central Europe	Both	Age-standardized	Rate	2009	0.486889	0.542222	0.318211
Deaths	Central Europe	Both	Age-standardized	Rate	2010	0.486909	0.54303	0.311013
Deaths	Central Europe	Both	Age-standardized	Rate	2011	0.485496	0.543935	0.309051
Deaths	Central Europe	Both	Age-standardized	Rate	2012	0.490112	0.551151	0.307774
Deaths	Central Europe	Both	Age-standardized	Rate	2013	0.488757	0.553383	0.30068
Deaths	Central Europe	Both	Age-standardized	Rate	2014	0.493602	0.562879	0.298664
Deaths	Central Europe	Both	Age-standardized	Rate	2015	0.498549	0.56817	0.301068
Deaths	Central Europe	Both	Age-standardized	Rate	2016	0.496112	0.571177	0.295188
Deaths	Central Europe	Both	Age-standardized	Rate	2017	0.489876	0.570299	0.294237
Deaths	Central Europe	Both	Age-standardized	Rate	2018	0.485728	0.588025	0.289296
Deaths	Central Europe	Both	Age-standardized	Rate	2019	0.480252	0.59266	0.284365
Deaths	Eastern Europe	Both	Age-standardized	Rate	1990	0.393144	0.702008	0.304187
Deaths	Eastern Europe	Both	Age-standardized	Rate	1991	0.40847	0.718491	0.323426
Deaths	Eastern Europe	Both	Age-standardized	Rate	1992	0.436405	0.734815	0.355976
Deaths	Eastern Europe	Both	Age-standardized	Rate	1993	0.488924	0.824041	0.38815
Deaths	Eastern Europe	Both	Age-standardized	Rate	1994	0.527996	0.876777	0.414259
Deaths	Eastern Europe	Both	Age-standardized	Rate	1995	0.530545	0.854755	0.426632
Deaths	Eastern Europe	Both	Age-standardized	Rate	1996	0.514864	0.818929	0.432248
Deaths	Eastern Europe	Both	Age-standardized	Rate	1997	0.50004	0.774267	0.431887
Deaths	Eastern Europe	Both	Age-standardized	Rate	1998	0.504585	0.761458	0.440271
Deaths	Eastern Europe	Both	Age-standardized	Rate	1999	0.548447	0.825288	0.484511
Deaths	Eastern Europe	Both	Age-standardized	Rate	2000	0.596178	0.851588	0.526321
Deaths	Eastern Europe	Both	Age-standardized	Rate	2001	0.633202	0.874152	0.539273
Deaths	Eastern Europe	Both	Age-standardized	Rate	2002	0.656042	0.912112	0.541613
Deaths	Eastern Europe	Both	Age-standardized	Rate	2003	0.68429	0.945084	0.552381
Deaths	Eastern Europe	Both	Age-standardized	Rate	2004	0.706681	0.970982	0.566424
Deaths	Eastern Europe	Both	Age-standardized	Rate	2005	0.759837	1.06038	0.580806
Deaths	Eastern Europe	Both	Age-standardized	Rate	2006	0.753709	1.00161	0.586894
Deaths	Eastern Europe	Both	Age-standardized	Rate	2007	0.763543	0.994202	0.591496
Deaths	Eastern Europe	Both	Age-standardized	Rate	2008	0.782126	0.986356	0.598498
Deaths	Eastern Europe	Both	Age-standardized	Rate	2009	0.760657	0.931111	0.579536
Deaths	Eastern Europe	Both	Age-standardized	Rate	2010	0.775611	0.919378	0.577228
Deaths	Eastern Europe	Both	Age-standardized	Rate	2011	0.75656	0.875674	0.564419
Deaths	Eastern Europe	Both	Age-standardized	Rate	2012	0.75793	0.860877	0.554474
Deaths	Eastern Europe	Both	Age-standardized	Rate	2013	0.772095	0.874072	0.552177
Deaths	Eastern Europe	Both	Age-standardized	Rate	2014	0.799379	0.890289	0.556681
Deaths	Eastern Europe	Both	Age-standardized	Rate	2015	0.824893	0.911049	0.573512
Deaths	Eastern Europe	Both	Age-standardized	Rate	2016	0.816723	0.911661	0.564159
Deaths	Eastern Europe	Both	Age-standardized	Rate	2017	0.785215	0.890418	0.550269
Deaths	Eastern Europe	Both	Age-standardized	Rate	2018	0.783449	0.927718	0.54136
Deaths	Eastern Europe	Both	Age-standardized	Rate	2019	0.783705	0.945055	0.558787
Deaths	High-income Asia Pacific	Both	Age-standardized	Rate	1990	0.78585	0.92192	0.526104
Deaths	High-income Asia Pacific	Both	Age-standardized	Rate	1991	0.808529	0.957675	0.526119
Deaths	High-income Asia Pacific	Both	Age-standardized	Rate	1992	0.830588	0.991238	0.519328
Deaths	High-income Asia Pacific	Both	Age-standardized	Rate	1993	0.857558	1.03279	0.517437
Deaths	High-income Asia Pacific	Both	Age-standardized	Rate	1994	0.887238	1.07827	0.516297
Deaths	High-income Asia Pacific	Both	Age-standardized	Rate	1995	0.970876	1.20312	0.509451
Deaths	High-income Asia Pacific	Both	Age-standardized	Rate	1996	1.00661	1.25666	0.496801
Deaths	High-income Asia Pacific	Both	Age-standardized	Rate	1997	1.0294	1.29207	0.486226
Deaths	High-income Asia Pacific	Both	Age-standardized	Rate	1998	1.05403	1.33412	0.482527
Deaths	High-income Asia Pacific	Both	Age-standardized	Rate	1999	1.06657	1.35692	0.480767
Deaths	High-income Asia Pacific	Both	Age-standardized	Rate	2000	1.04073	1.32159	0.468212
Deaths	High-income Asia Pacific	Both	Age-standardized	Rate	2001	0.999366	1.26724	0.461776
Deaths	High-income Asia Pacific	Both	Age-standardized	Rate	2002	0.969916	1.22809	0.457132
Deaths	High-income Asia Pacific	Both	Age-standardized	Rate	2003	0.951902	1.20447	0.450046
Deaths	High-income Asia Pacific	Both	Age-standardized	Rate	2004	0.936476	1.1861	0.442345
Deaths	High-income Asia Pacific	Both	Age-standardized	Rate	2005	0.932693	1.18574	0.436881
Deaths	High-income Asia Pacific	Both	Age-standardized	Rate	2006	0.91452	1.16567	0.423329
Deaths	High-income Asia Pacific	Both	Age-standardized	Rate	2007	0.89944	1.15166	0.413602
Deaths	High-income Asia Pacific	Both	Age-standardized	Rate	2008	0.884287	1.13502	0.405721
Deaths	High-income Asia Pacific	Both	Age-standardized	Rate	2009	0.865725	1.1125	0.397492
Deaths	High-income Asia Pacific	Both	Age-standardized	Rate	2010	0.853788	1.09558	0.393759
Deaths	High-income Asia Pacific	Both	Age-standardized	Rate	2011	0.843606	1.08156	0.392661
Deaths	High-income Asia Pacific	Both	Age-standardized	Rate	2012	0.826713	1.05874	0.388376
Deaths	High-income Asia Pacific	Both	Age-standardized	Rate	2013	0.804005	1.02788	0.378655
Deaths	High-income Asia Pacific	Both	Age-standardized	Rate	2014	0.785433	1.00494	0.36954
Deaths	High-income Asia Pacific	Both	Age-standardized	Rate	2015	0.77009	0.988207	0.361866
Deaths	High-income Asia Pacific	Both	Age-standardized	Rate	2016	0.760806	0.976352	0.357308
Deaths	High-income Asia Pacific	Both	Age-standardized	Rate	2017	0.750641	0.963949	0.354569
Deaths	High-income Asia Pacific	Both	Age-standardized	Rate	2018	0.749947	0.967663	0.356131
Deaths	High-income Asia Pacific	Both	Age-standardized	Rate	2019	0.751302	0.97057	0.356912
Deaths	Australasia	Both	Age-standardized	Rate	1990	0.537372	0.78996	0.455842
Deaths	Australasia	Both	Age-standardized	Rate	1991	0.538851	0.771683	0.461443
Deaths	Australasia	Both	Age-standardized	Rate	1992	0.552845	0.768749	0.472239
Deaths	Australasia	Both	Age-standardized	Rate	1993	0.556965	0.759139	0.47697
Deaths	Australasia	Both	Age-standardized	Rate	1994	0.56695	0.764096	0.484214
Deaths	Australasia	Both	Age-standardized	Rate	1995	0.576034	0.754696	0.486503
Deaths	Australasia	Both	Age-standardized	Rate	1996	0.581666	0.749099	0.48648
Deaths	Australasia	Both	Age-standardized	Rate	1997	0.605184	0.741125	0.48511
Deaths	Australasia	Both	Age-standardized	Rate	1998	0.683714	0.771601	0.486634
Deaths	Australasia	Both	Age-standardized	Rate	1999	0.731487	0.840305	0.489841
Deaths	Australasia	Both	Age-standardized	Rate	2000	0.762596	0.887321	0.483266
Deaths	Australasia	Both	Age-standardized	Rate	2001	0.77198	0.902741	0.480713
Deaths	Australasia	Both	Age-standardized	Rate	2002	0.783078	0.917171	0.476143
Deaths	Australasia	Both	Age-standardized	Rate	2003	0.792512	0.93443	0.468087
Deaths	Australasia	Both	Age-standardized	Rate	2004	0.793662	0.940507	0.461351
Deaths	Australasia	Both	Age-standardized	Rate	2005	0.786837	0.935155	0.450141
Deaths	Australasia	Both	Age-standardized	Rate	2006	0.789734	0.94223	0.442785
Deaths	Australasia	Both	Age-standardized	Rate	2007	0.80234	0.962864	0.439353
Deaths	Australasia	Both	Age-standardized	Rate	2008	0.807526	0.970034	0.439298
Deaths	Australasia	Both	Age-standardized	Rate	2009	0.807684	0.969829	0.431158
Deaths	Australasia	Both	Age-standardized	Rate	2010	0.817742	0.988779	0.422494
Deaths	Australasia	Both	Age-standardized	Rate	2011	0.833883	1.01495	0.415556
Deaths	Australasia	Both	Age-standardized	Rate	2012	0.839508	1.02955	0.405338
Deaths	Australasia	Both	Age-standardized	Rate	2013	0.844016	1.0418	0.397546
Deaths	Australasia	Both	Age-standardized	Rate	2014	0.856676	1.06233	0.398772
Deaths	Australasia	Both	Age-standardized	Rate	2015	0.867305	1.08216	0.400772
Deaths	Australasia	Both	Age-standardized	Rate	2016	0.84586	1.05821	0.390894
Deaths	Australasia	Both	Age-standardized	Rate	2017	0.832818	1.05132	0.38792
Deaths	Australasia	Both	Age-standardized	Rate	2018	0.82945	1.04952	0.389562
Deaths	Australasia	Both	Age-standardized	Rate	2019	0.820394	1.04293	0.385864
Deaths	Western Europe	Both	Age-standardized	Rate	1990	0.724868	1.30078	0.555573
Deaths	Western Europe	Both	Age-standardized	Rate	1991	0.727759	1.27721	0.563655
Deaths	Western Europe	Both	Age-standardized	Rate	1992	0.729719	1.26564	0.573356
Deaths	Western Europe	Both	Age-standardized	Rate	1993	0.738285	1.25377	0.586241
Deaths	Western Europe	Both	Age-standardized	Rate	1994	0.744266	1.23598	0.595711
Deaths	Western Europe	Both	Age-standardized	Rate	1995	0.751598	1.22493	0.607059
Deaths	Western Europe	Both	Age-standardized	Rate	1996	0.77549	1.20479	0.637327
Deaths	Western Europe	Both	Age-standardized	Rate	1997	0.806236	1.18085	0.679184
Deaths	Western Europe	Both	Age-standardized	Rate	1998	0.869047	1.17887	0.729715
Deaths	Western Europe	Both	Age-standardized	Rate	1999	0.935872	1.17713	0.748424
Deaths	Western Europe	Both	Age-standardized	Rate	2000	1.01326	1.15835	0.747125
Deaths	Western Europe	Both	Age-standardized	Rate	2001	1.07413	1.18876	0.733192
Deaths	Western Europe	Both	Age-standardized	Rate	2002	1.13596	1.28083	0.731702
Deaths	Western Europe	Both	Age-standardized	Rate	2003	1.19818	1.37507	0.733107
Deaths	Western Europe	Both	Age-standardized	Rate	2004	1.22147	1.40962	0.724814
Deaths	Western Europe	Both	Age-standardized	Rate	2005	1.24441	1.44742	0.713688
Deaths	Western Europe	Both	Age-standardized	Rate	2006	1.26054	1.47822	0.696797
Deaths	Western Europe	Both	Age-standardized	Rate	2007	1.28178	1.51439	0.690336
Deaths	Western Europe	Both	Age-standardized	Rate	2008	1.29876	1.53983	0.684417
Deaths	Western Europe	Both	Age-standardized	Rate	2009	1.30544	1.55543	0.671558
Deaths	Western Europe	Both	Age-standardized	Rate	2010	1.31389	1.57551	0.661032
Deaths	Western Europe	Both	Age-standardized	Rate	2011	1.32113	1.58931	0.649663
Deaths	Western Europe	Both	Age-standardized	Rate	2012	1.33905	1.6144	0.647584
Deaths	Western Europe	Both	Age-standardized	Rate	2013	1.34732	1.63256	0.644461
Deaths	Western Europe	Both	Age-standardized	Rate	2014	1.34948	1.6454	0.641859
Deaths	Western Europe	Both	Age-standardized	Rate	2015	1.36332	1.66036	0.643994
Deaths	Western Europe	Both	Age-standardized	Rate	2016	1.34189	1.63922	0.639039
Deaths	Western Europe	Both	Age-standardized	Rate	2017	1.31254	1.60885	0.633407
Deaths	Western Europe	Both	Age-standardized	Rate	2018	1.29696	1.59083	0.631412
Deaths	Western Europe	Both	Age-standardized	Rate	2019	1.28138	1.57307	0.627141
Deaths	Southern Latin America	Both	Age-standardized	Rate	1990	1.38179	1.77495	0.943896
Deaths	Southern Latin America	Both	Age-standardized	Rate	1991	1.40741	1.78223	0.96786
Deaths	Southern Latin America	Both	Age-standardized	Rate	1992	1.45535	1.81232	0.998762
Deaths	Southern Latin America	Both	Age-standardized	Rate	1993	1.50312	1.84346	1.0373
Deaths	Southern Latin America	Both	Age-standardized	Rate	1994	1.55161	1.86726	1.08591
Deaths	Southern Latin America	Both	Age-standardized	Rate	1995	1.62145	1.91824	1.13561
Deaths	Southern Latin America	Both	Age-standardized	Rate	1996	1.67769	1.94765	1.18575
Deaths	Southern Latin America	Both	Age-standardized	Rate	1997	1.756	2.01135	1.22111
Deaths	Southern Latin America	Both	Age-standardized	Rate	1998	1.80765	2.05082	1.25323
Deaths	Southern Latin America	Both	Age-standardized	Rate	1999	1.85299	2.09469	1.27766
Deaths	Southern Latin America	Both	Age-standardized	Rate	2000	1.86188	2.09571	1.31209
Deaths	Southern Latin America	Both	Age-standardized	Rate	2001	1.8774	2.11371	1.32846
Deaths	Southern Latin America	Both	Age-standardized	Rate	2002	1.90096	2.1437	1.35412
Deaths	Southern Latin America	Both	Age-standardized	Rate	2003	1.91289	2.15621	1.37195
Deaths	Southern Latin America	Both	Age-standardized	Rate	2004	1.89179	2.12203	1.39116
Deaths	Southern Latin America	Both	Age-standardized	Rate	2005	1.86814	2.11051	1.38665
Deaths	Southern Latin America	Both	Age-standardized	Rate	2006	1.86662	2.10453	1.38764
Deaths	Southern Latin America	Both	Age-standardized	Rate	2007	1.8758	2.12091	1.39599
Deaths	Southern Latin America	Both	Age-standardized	Rate	2008	1.83922	2.09324	1.3839
Deaths	Southern Latin America	Both	Age-standardized	Rate	2009	1.83471	2.08928	1.37929
Deaths	Southern Latin America	Both	Age-standardized	Rate	2010	1.85557	2.11728	1.3996
Deaths	Southern Latin America	Both	Age-standardized	Rate	2011	1.85688	2.11949	1.40077
Deaths	Southern Latin America	Both	Age-standardized	Rate	2012	1.85131	2.11629	1.40692
Deaths	Southern Latin America	Both	Age-standardized	Rate	2013	1.84944	2.12155	1.41557
Deaths	Southern Latin America	Both	Age-standardized	Rate	2014	1.83057	2.13867	1.41482
Deaths	Southern Latin America	Both	Age-standardized	Rate	2015	1.8339	2.14857	1.42764
Deaths	Southern Latin America	Both	Age-standardized	Rate	2016	1.86058	2.16418	1.44369
Deaths	Southern Latin America	Both	Age-standardized	Rate	2017	1.86452	2.17307	1.44186
Deaths	Southern Latin America	Both	Age-standardized	Rate	2018	1.84302	2.15733	1.43256
Deaths	Southern Latin America	Both	Age-standardized	Rate	2019	1.83559	2.16043	1.42462
Deaths	High-income North America	Both	Age-standardized	Rate	1990	0.60666	1.08165	0.463236
Deaths	High-income North America	Both	Age-standardized	Rate	1991	0.609608	1.0764	0.467765
Deaths	High-income North America	Both	Age-standardized	Rate	1992	0.619842	1.07684	0.477894
Deaths	High-income North America	Both	Age-standardized	Rate	1993	0.641512	1.09641	0.502226
Deaths	High-income North America	Both	Age-standardized	Rate	1994	0.661433	1.10323	0.523873
Deaths	High-income North America	Both	Age-standardized	Rate	1995	0.69155	1.10709	0.561063
Deaths	High-income North America	Both	Age-standardized	Rate	1996	0.719354	1.10493	0.597216
Deaths	High-income North America	Both	Age-standardized	Rate	1997	0.769524	1.1004	0.658903
Deaths	High-income North America	Both	Age-standardized	Rate	1998	0.84917	1.09933	0.723318
Deaths	High-income North America	Both	Age-standardized	Rate	1999	1.0488	1.14875	0.73285
Deaths	High-income North America	Both	Age-standardized	Rate	2000	1.1892	1.34665	0.737646
Deaths	High-income North America	Both	Age-standardized	Rate	2001	1.29064	1.49513	0.739187
Deaths	High-income North America	Both	Age-standardized	Rate	2002	1.36734	1.6078	0.741018
Deaths	High-income North America	Both	Age-standardized	Rate	2003	1.41529	1.6793	0.735899
Deaths	High-income North America	Both	Age-standardized	Rate	2004	1.43531	1.71291	0.726654
Deaths	High-income North America	Both	Age-standardized	Rate	2005	1.45527	1.74316	0.723738
Deaths	High-income North America	Both	Age-standardized	Rate	2006	1.45407	1.74417	0.718901
Deaths	High-income North America	Both	Age-standardized	Rate	2007	1.44615	1.73747	0.704664
Deaths	High-income North America	Both	Age-standardized	Rate	2008	1.43048	1.72075	0.695931
Deaths	High-income North America	Both	Age-standardized	Rate	2009	1.41365	1.70211	0.685417
Deaths	High-income North America	Both	Age-standardized	Rate	2010	1.39709	1.6836	0.677217
Deaths	High-income North America	Both	Age-standardized	Rate	2011	1.39762	1.68515	0.675942
Deaths	High-income North America	Both	Age-standardized	Rate	2012	1.39327	1.6792	0.674463
Deaths	High-income North America	Both	Age-standardized	Rate	2013	1.3921	1.67745	0.676096
Deaths	High-income North America	Both	Age-standardized	Rate	2014	1.39539	1.68205	0.67755
Deaths	High-income North America	Both	Age-standardized	Rate	2015	1.39904	1.68681	0.679539
Deaths	High-income North America	Both	Age-standardized	Rate	2016	1.39125	1.67684	0.680167
Deaths	High-income North America	Both	Age-standardized	Rate	2017	1.36539	1.65091	0.674573
Deaths	High-income North America	Both	Age-standardized	Rate	2018	1.36346	1.65033	0.676905
Deaths	High-income North America	Both	Age-standardized	Rate	2019	1.36295	1.65074	0.679512
Deaths	Caribbean	Both	Age-standardized	Rate	1990	0.746009	0.967072	0.648617
Deaths	Caribbean	Both	Age-standardized	Rate	1991	0.736223	0.949875	0.643021
Deaths	Caribbean	Both	Age-standardized	Rate	1992	0.741011	0.951031	0.646894
Deaths	Caribbean	Both	Age-standardized	Rate	1993	0.747984	0.95887	0.655741
Deaths	Caribbean	Both	Age-standardized	Rate	1994	0.742839	0.9451	0.651306
Deaths	Caribbean	Both	Age-standardized	Rate	1995	0.739524	0.930013	0.649118
Deaths	Caribbean	Both	Age-standardized	Rate	1996	0.741055	0.924366	0.650869
Deaths	Caribbean	Both	Age-standardized	Rate	1997	0.742886	0.920778	0.649583
Deaths	Caribbean	Both	Age-standardized	Rate	1998	0.746298	0.913716	0.659797
Deaths	Caribbean	Both	Age-standardized	Rate	1999	0.762646	0.913033	0.673386
Deaths	Caribbean	Both	Age-standardized	Rate	2000	0.773178	0.917054	0.67941
Deaths	Caribbean	Both	Age-standardized	Rate	2001	0.791905	0.925698	0.684592
Deaths	Caribbean	Both	Age-standardized	Rate	2002	0.78324	0.918966	0.67402
Deaths	Caribbean	Both	Age-standardized	Rate	2003	0.791087	0.926652	0.68069
Deaths	Caribbean	Both	Age-standardized	Rate	2004	0.807628	0.948731	0.690544
Deaths	Caribbean	Both	Age-standardized	Rate	2005	0.813965	0.958554	0.698285
Deaths	Caribbean	Both	Age-standardized	Rate	2006	0.817999	0.964888	0.693113
Deaths	Caribbean	Both	Age-standardized	Rate	2007	0.826361	0.966788	0.69198
Deaths	Caribbean	Both	Age-standardized	Rate	2008	0.837506	0.975205	0.697412
Deaths	Caribbean	Both	Age-standardized	Rate	2009	0.841061	0.976855	0.700621
Deaths	Caribbean	Both	Age-standardized	Rate	2010	0.835987	0.972099	0.689429
Deaths	Caribbean	Both	Age-standardized	Rate	2011	0.84159	0.976903	0.692517
Deaths	Caribbean	Both	Age-standardized	Rate	2012	0.847926	0.992072	0.707129
Deaths	Caribbean	Both	Age-standardized	Rate	2013	0.863233	1.01211	0.714083
Deaths	Caribbean	Both	Age-standardized	Rate	2014	0.871611	1.03144	0.722486
Deaths	Caribbean	Both	Age-standardized	Rate	2015	0.880643	1.04493	0.726081
Deaths	Caribbean	Both	Age-standardized	Rate	2016	0.885353	1.04991	0.727158
Deaths	Caribbean	Both	Age-standardized	Rate	2017	0.883586	1.05283	0.725372
Deaths	Caribbean	Both	Age-standardized	Rate	2018	0.88512	1.06491	0.717823
Deaths	Caribbean	Both	Age-standardized	Rate	2019	0.883961	1.0768	0.705628
Deaths	Andean Latin America	Both	Age-standardized	Rate	1990	0.800419	0.943173	0.591933
Deaths	Andean Latin America	Both	Age-standardized	Rate	1991	0.772219	0.906429	0.570735
Deaths	Andean Latin America	Both	Age-standardized	Rate	1992	0.786209	0.932159	0.578598
Deaths	Andean Latin America	Both	Age-standardized	Rate	1993	0.776446	0.916496	0.571448
Deaths	Andean Latin America	Both	Age-standardized	Rate	1994	0.768622	0.905212	0.570052
Deaths	Andean Latin America	Both	Age-standardized	Rate	1995	0.764611	0.898229	0.564625
Deaths	Andean Latin America	Both	Age-standardized	Rate	1996	0.744427	0.865268	0.55218
Deaths	Andean Latin America	Both	Age-standardized	Rate	1997	0.746599	0.862644	0.54845
Deaths	Andean Latin America	Both	Age-standardized	Rate	1998	0.74698	0.870501	0.557315
Deaths	Andean Latin America	Both	Age-standardized	Rate	1999	0.73962	0.862279	0.544954
Deaths	Andean Latin America	Both	Age-standardized	Rate	2000	0.732334	0.852098	0.541695
Deaths	Andean Latin America	Both	Age-standardized	Rate	2001	0.709503	0.829308	0.535935
Deaths	Andean Latin America	Both	Age-standardized	Rate	2002	0.713416	0.838272	0.540013
Deaths	Andean Latin America	Both	Age-standardized	Rate	2003	0.709929	0.823666	0.534433
Deaths	Andean Latin America	Both	Age-standardized	Rate	2004	0.691624	0.819403	0.530616
Deaths	Andean Latin America	Both	Age-standardized	Rate	2005	0.67461	0.809977	0.531762
Deaths	Andean Latin America	Both	Age-standardized	Rate	2006	0.654832	0.795634	0.518816
Deaths	Andean Latin America	Both	Age-standardized	Rate	2007	0.632871	0.780058	0.5083
Deaths	Andean Latin America	Both	Age-standardized	Rate	2008	0.62723	0.779075	0.506104
Deaths	Andean Latin America	Both	Age-standardized	Rate	2009	0.651171	0.806906	0.518888
Deaths	Andean Latin America	Both	Age-standardized	Rate	2010	0.654184	0.812888	0.510619
Deaths	Andean Latin America	Both	Age-standardized	Rate	2011	0.641982	0.800997	0.502342
Deaths	Andean Latin America	Both	Age-standardized	Rate	2012	0.636272	0.785534	0.504253
Deaths	Andean Latin America	Both	Age-standardized	Rate	2013	0.628005	0.76787	0.500077
Deaths	Andean Latin America	Both	Age-standardized	Rate	2014	0.612106	0.756183	0.487077
Deaths	Andean Latin America	Both	Age-standardized	Rate	2015	0.602184	0.755063	0.474852
Deaths	Andean Latin America	Both	Age-standardized	Rate	2016	0.599517	0.765856	0.47032
Deaths	Andean Latin America	Both	Age-standardized	Rate	2017	0.594889	0.759275	0.462336
Deaths	Andean Latin America	Both	Age-standardized	Rate	2018	0.590652	0.761355	0.446961
Deaths	Andean Latin America	Both	Age-standardized	Rate	2019	0.58565	0.755464	0.443995
Deaths	Central Latin America	Both	Age-standardized	Rate	1990	0.402927	0.583278	0.349574
Deaths	Central Latin America	Both	Age-standardized	Rate	1991	0.406113	0.583855	0.351052
Deaths	Central Latin America	Both	Age-standardized	Rate	1992	0.409688	0.582316	0.355143
Deaths	Central Latin America	Both	Age-standardized	Rate	1993	0.413077	0.582769	0.360774
Deaths	Central Latin America	Both	Age-standardized	Rate	1994	0.419551	0.578909	0.369521
Deaths	Central Latin America	Both	Age-standardized	Rate	1995	0.425179	0.578033	0.376363
Deaths	Central Latin America	Both	Age-standardized	Rate	1996	0.434041	0.572373	0.384822
Deaths	Central Latin America	Both	Age-standardized	Rate	1997	0.448615	0.565731	0.38879
Deaths	Central Latin America	Both	Age-standardized	Rate	1998	0.47224	0.563867	0.388258
Deaths	Central Latin America	Both	Age-standardized	Rate	1999	0.484532	0.556568	0.386076
Deaths	Central Latin America	Both	Age-standardized	Rate	2000	0.49817	0.555022	0.384488
Deaths	Central Latin America	Both	Age-standardized	Rate	2001	0.50734	0.559018	0.379581
Deaths	Central Latin America	Both	Age-standardized	Rate	2002	0.528027	0.575104	0.390053
Deaths	Central Latin America	Both	Age-standardized	Rate	2003	0.531821	0.577887	0.385559
Deaths	Central Latin America	Both	Age-standardized	Rate	2004	0.534652	0.582029	0.38358
Deaths	Central Latin America	Both	Age-standardized	Rate	2005	0.537071	0.586027	0.382343
Deaths	Central Latin America	Both	Age-standardized	Rate	2006	0.537108	0.586738	0.383072
Deaths	Central Latin America	Both	Age-standardized	Rate	2007	0.536052	0.588656	0.376107
Deaths	Central Latin America	Both	Age-standardized	Rate	2008	0.543476	0.594439	0.382168
Deaths	Central Latin America	Both	Age-standardized	Rate	2009	0.556911	0.611364	0.388477
Deaths	Central Latin America	Both	Age-standardized	Rate	2010	0.54811	0.599422	0.383522
Deaths	Central Latin America	Both	Age-standardized	Rate	2011	0.538438	0.591019	0.375631
Deaths	Central Latin America	Both	Age-standardized	Rate	2012	0.537378	0.591495	0.375027
Deaths	Central Latin America	Both	Age-standardized	Rate	2013	0.541679	0.596329	0.377349
Deaths	Central Latin America	Both	Age-standardized	Rate	2014	0.543394	0.598397	0.378142
Deaths	Central Latin America	Both	Age-standardized	Rate	2015	0.546943	0.605158	0.380424
Deaths	Central Latin America	Both	Age-standardized	Rate	2016	0.546468	0.611118	0.382096
Deaths	Central Latin America	Both	Age-standardized	Rate	2017	0.543875	0.625741	0.384601
Deaths	Central Latin America	Both	Age-standardized	Rate	2018	0.543702	0.648892	0.380627
Deaths	Central Latin America	Both	Age-standardized	Rate	2019	0.542821	0.665298	0.375475
Deaths	Tropical Latin America	Both	Age-standardized	Rate	1990	0.824805	1.34934	0.699559
Deaths	Tropical Latin America	Both	Age-standardized	Rate	1991	0.817986	1.28962	0.703506
Deaths	Tropical Latin America	Both	Age-standardized	Rate	1992	0.827315	1.27461	0.718016
Deaths	Tropical Latin America	Both	Age-standardized	Rate	1993	0.843264	1.29387	0.733474
Deaths	Tropical Latin America	Both	Age-standardized	Rate	1994	0.854238	1.28259	0.745781
Deaths	Tropical Latin America	Both	Age-standardized	Rate	1995	0.873883	1.28072	0.757947
Deaths	Tropical Latin America	Both	Age-standardized	Rate	1996	0.914541	1.28779	0.762608
Deaths	Tropical Latin America	Both	Age-standardized	Rate	1997	0.936972	1.26045	0.761081
Deaths	Tropical Latin America	Both	Age-standardized	Rate	1998	0.965426	1.24795	0.764475
Deaths	Tropical Latin America	Both	Age-standardized	Rate	1999	1.00483	1.24228	0.76542
Deaths	Tropical Latin America	Both	Age-standardized	Rate	2000	1.03431	1.23344	0.772304
Deaths	Tropical Latin America	Both	Age-standardized	Rate	2001	1.05572	1.21845	0.777195
Deaths	Tropical Latin America	Both	Age-standardized	Rate	2002	1.06727	1.20413	0.774894
Deaths	Tropical Latin America	Both	Age-standardized	Rate	2003	1.07557	1.19974	0.775501
Deaths	Tropical Latin America	Both	Age-standardized	Rate	2004	1.08261	1.18607	0.779052
Deaths	Tropical Latin America	Both	Age-standardized	Rate	2005	1.07743	1.17377	0.772402
Deaths	Tropical Latin America	Both	Age-standardized	Rate	2006	1.09424	1.18976	0.7744
Deaths	Tropical Latin America	Both	Age-standardized	Rate	2007	1.10114	1.199	0.778258
Deaths	Tropical Latin America	Both	Age-standardized	Rate	2008	1.1029	1.20042	0.781805
Deaths	Tropical Latin America	Both	Age-standardized	Rate	2009	1.10795	1.20554	0.782718
Deaths	Tropical Latin America	Both	Age-standardized	Rate	2010	1.12065	1.22292	0.782952
Deaths	Tropical Latin America	Both	Age-standardized	Rate	2011	1.12581	1.23166	0.780189
Deaths	Tropical Latin America	Both	Age-standardized	Rate	2012	1.11612	1.21876	0.772699
Deaths	Tropical Latin America	Both	Age-standardized	Rate	2013	1.10971	1.21217	0.770138
Deaths	Tropical Latin America	Both	Age-standardized	Rate	2014	1.09982	1.20428	0.759062
Deaths	Tropical Latin America	Both	Age-standardized	Rate	2015	1.09166	1.19434	0.756321
Deaths	Tropical Latin America	Both	Age-standardized	Rate	2016	1.0957	1.2032	0.763356
Deaths	Tropical Latin America	Both	Age-standardized	Rate	2017	1.06894	1.18009	0.742521
Deaths	Tropical Latin America	Both	Age-standardized	Rate	2018	1.06235	1.18031	0.741538
Deaths	Tropical Latin America	Both	Age-standardized	Rate	2019	1.05872	1.18726	0.741176
Deaths	North Africa and Middle East	Both	Age-standardized	Rate	1990	0.834738	0.993069	0.640599
Deaths	North Africa and Middle East	Both	Age-standardized	Rate	1991	0.832847	0.994471	0.637964
Deaths	North Africa and Middle East	Both	Age-standardized	Rate	1992	0.829453	0.99485	0.635801
Deaths	North Africa and Middle East	Both	Age-standardized	Rate	1993	0.828838	0.986608	0.637306
Deaths	North Africa and Middle East	Both	Age-standardized	Rate	1994	0.825775	0.987585	0.636017
Deaths	North Africa and Middle East	Both	Age-standardized	Rate	1995	0.815799	0.972555	0.630872
Deaths	North Africa and Middle East	Both	Age-standardized	Rate	1996	0.801022	0.957509	0.613263
Deaths	North Africa and Middle East	Both	Age-standardized	Rate	1997	0.793873	0.950847	0.605692
Deaths	North Africa and Middle East	Both	Age-standardized	Rate	1998	0.78242	0.942632	0.59958
Deaths	North Africa and Middle East	Both	Age-standardized	Rate	1999	0.76459	0.920674	0.583918
Deaths	North Africa and Middle East	Both	Age-standardized	Rate	2000	0.740638	0.885124	0.561716
Deaths	North Africa and Middle East	Both	Age-standardized	Rate	2001	0.741949	0.886007	0.564616
Deaths	North Africa and Middle East	Both	Age-standardized	Rate	2002	0.744663	0.895452	0.567018
Deaths	North Africa and Middle East	Both	Age-standardized	Rate	2003	0.733741	0.883437	0.555066
Deaths	North Africa and Middle East	Both	Age-standardized	Rate	2004	0.723233	0.86867	0.543292
Deaths	North Africa and Middle East	Both	Age-standardized	Rate	2005	0.711997	0.851573	0.534052
Deaths	North Africa and Middle East	Both	Age-standardized	Rate	2006	0.710109	0.849388	0.532807
Deaths	North Africa and Middle East	Both	Age-standardized	Rate	2007	0.711745	0.853618	0.530484
Deaths	North Africa and Middle East	Both	Age-standardized	Rate	2008	0.717229	0.855747	0.533334
Deaths	North Africa and Middle East	Both	Age-standardized	Rate	2009	0.713295	0.839133	0.532756
Deaths	North Africa and Middle East	Both	Age-standardized	Rate	2010	0.708264	0.822595	0.528507
Deaths	North Africa and Middle East	Both	Age-standardized	Rate	2011	0.702539	0.818455	0.526464
Deaths	North Africa and Middle East	Both	Age-standardized	Rate	2012	0.69605	0.811426	0.523177
Deaths	North Africa and Middle East	Both	Age-standardized	Rate	2013	0.696632	0.81804	0.531173
Deaths	North Africa and Middle East	Both	Age-standardized	Rate	2014	0.689655	0.811431	0.522413
Deaths	North Africa and Middle East	Both	Age-standardized	Rate	2015	0.679966	0.799707	0.512415
Deaths	North Africa and Middle East	Both	Age-standardized	Rate	2016	0.671995	0.798272	0.513101
Deaths	North Africa and Middle East	Both	Age-standardized	Rate	2017	0.665562	0.802664	0.514708
Deaths	North Africa and Middle East	Both	Age-standardized	Rate	2018	0.659	0.799043	0.507054
Deaths	North Africa and Middle East	Both	Age-standardized	Rate	2019	0.654198	0.791986	0.505484
Deaths	South Asia	Both	Age-standardized	Rate	1990	0.642615	0.790963	0.506491
Deaths	South Asia	Both	Age-standardized	Rate	1991	0.642584	0.804678	0.506664
Deaths	South Asia	Both	Age-standardized	Rate	1992	0.643742	0.804897	0.511174
Deaths	South Asia	Both	Age-standardized	Rate	1993	0.643295	0.802584	0.513584
Deaths	South Asia	Both	Age-standardized	Rate	1994	0.641723	0.805177	0.51017
Deaths	South Asia	Both	Age-standardized	Rate	1995	0.639384	0.796683	0.50889
Deaths	South Asia	Both	Age-standardized	Rate	1996	0.644852	0.804818	0.511683
Deaths	South Asia	Both	Age-standardized	Rate	1997	0.662372	0.832451	0.525655
Deaths	South Asia	Both	Age-standardized	Rate	1998	0.663895	0.828123	0.531786
Deaths	South Asia	Both	Age-standardized	Rate	1999	0.658014	0.82184	0.531804
Deaths	South Asia	Both	Age-standardized	Rate	2000	0.659694	0.829222	0.527797
Deaths	South Asia	Both	Age-standardized	Rate	2001	0.663981	0.833683	0.531557
Deaths	South Asia	Both	Age-standardized	Rate	2002	0.662966	0.828592	0.532062
Deaths	South Asia	Both	Age-standardized	Rate	2003	0.649727	0.813559	0.521142
Deaths	South Asia	Both	Age-standardized	Rate	2004	0.628293	0.777869	0.505266
Deaths	South Asia	Both	Age-standardized	Rate	2005	0.634044	0.787043	0.516902
Deaths	South Asia	Both	Age-standardized	Rate	2006	0.642973	0.792094	0.514334
Deaths	South Asia	Both	Age-standardized	Rate	2007	0.646564	0.794886	0.52607
Deaths	South Asia	Both	Age-standardized	Rate	2008	0.649579	0.811063	0.517964
Deaths	South Asia	Both	Age-standardized	Rate	2009	0.629591	0.781403	0.508421
Deaths	South Asia	Both	Age-standardized	Rate	2010	0.622753	0.768537	0.495739
Deaths	South Asia	Both	Age-standardized	Rate	2011	0.622384	0.773143	0.501501
Deaths	South Asia	Both	Age-standardized	Rate	2012	0.616502	0.757489	0.496482
Deaths	South Asia	Both	Age-standardized	Rate	2013	0.628221	0.766039	0.504825
Deaths	South Asia	Both	Age-standardized	Rate	2014	0.629526	0.773836	0.50127
Deaths	South Asia	Both	Age-standardized	Rate	2015	0.632072	0.774352	0.512195
Deaths	South Asia	Both	Age-standardized	Rate	2016	0.630806	0.765362	0.509041
Deaths	South Asia	Both	Age-standardized	Rate	2017	0.629336	0.770369	0.49657
Deaths	South Asia	Both	Age-standardized	Rate	2018	0.640594	0.790949	0.509262
Deaths	South Asia	Both	Age-standardized	Rate	2019	0.643194	0.797259	0.509234
Deaths	Central Sub-Saharan Africa	Both	Age-standardized	Rate	1990	1.16811	2.02693	0.584877
Deaths	Central Sub-Saharan Africa	Both	Age-standardized	Rate	1991	1.16582	2.0166	0.581743
Deaths	Central Sub-Saharan Africa	Both	Age-standardized	Rate	1992	1.1567	2.00419	0.578359
Deaths	Central Sub-Saharan Africa	Both	Age-standardized	Rate	1993	1.14501	1.979	0.572017
Deaths	Central Sub-Saharan Africa	Both	Age-standardized	Rate	1994	1.13762	1.97025	0.569053
Deaths	Central Sub-Saharan Africa	Both	Age-standardized	Rate	1995	1.13239	1.95941	0.569954
Deaths	Central Sub-Saharan Africa	Both	Age-standardized	Rate	1996	1.12991	1.94562	0.572283
Deaths	Central Sub-Saharan Africa	Both	Age-standardized	Rate	1997	1.10377	1.91725	0.553288
Deaths	Central Sub-Saharan Africa	Both	Age-standardized	Rate	1998	1.09587	1.89915	0.55206
Deaths	Central Sub-Saharan Africa	Both	Age-standardized	Rate	1999	1.09195	1.87096	0.551846
Deaths	Central Sub-Saharan Africa	Both	Age-standardized	Rate	2000	1.08148	1.8551	0.555981
Deaths	Central Sub-Saharan Africa	Both	Age-standardized	Rate	2001	1.06478	1.8098	0.548059
Deaths	Central Sub-Saharan Africa	Both	Age-standardized	Rate	2002	1.05044	1.78155	0.547644
Deaths	Central Sub-Saharan Africa	Both	Age-standardized	Rate	2003	1.0544	1.75946	0.557967
Deaths	Central Sub-Saharan Africa	Both	Age-standardized	Rate	2004	1.04994	1.7385	0.562688
Deaths	Central Sub-Saharan Africa	Both	Age-standardized	Rate	2005	1.04171	1.72637	0.560354
Deaths	Central Sub-Saharan Africa	Both	Age-standardized	Rate	2006	1.03738	1.71943	0.558813
Deaths	Central Sub-Saharan Africa	Both	Age-standardized	Rate	2007	1.02575	1.70726	0.552976
Deaths	Central Sub-Saharan Africa	Both	Age-standardized	Rate	2008	1.01832	1.69054	0.546792
Deaths	Central Sub-Saharan Africa	Both	Age-standardized	Rate	2009	1.01086	1.68968	0.546091
Deaths	Central Sub-Saharan Africa	Both	Age-standardized	Rate	2010	1.00642	1.66619	0.540237
Deaths	Central Sub-Saharan Africa	Both	Age-standardized	Rate	2011	1.01009	1.66414	0.544641
Deaths	Central Sub-Saharan Africa	Both	Age-standardized	Rate	2012	1.01322	1.67792	0.543157
Deaths	Central Sub-Saharan Africa	Both	Age-standardized	Rate	2013	1.01528	1.68879	0.546165
Deaths	Central Sub-Saharan Africa	Both	Age-standardized	Rate	2014	1.00958	1.6896	0.544454
Deaths	Central Sub-Saharan Africa	Both	Age-standardized	Rate	2015	1.00311	1.69069	0.539046
Deaths	Central Sub-Saharan Africa	Both	Age-standardized	Rate	2016	0.994592	1.68188	0.532213
Deaths	Central Sub-Saharan Africa	Both	Age-standardized	Rate	2017	0.986874	1.68083	0.522371
Deaths	Central Sub-Saharan Africa	Both	Age-standardized	Rate	2018	1.00656	1.68189	0.540379
Deaths	Central Sub-Saharan Africa	Both	Age-standardized	Rate	2019	1.0157	1.68166	0.555037
Deaths	Eastern Sub-Saharan Africa	Both	Age-standardized	Rate	1990	1.13816	2.04988	0.552252
Deaths	Eastern Sub-Saharan Africa	Both	Age-standardized	Rate	1991	1.13076	2.03207	0.549187
Deaths	Eastern Sub-Saharan Africa	Both	Age-standardized	Rate	1992	1.12486	2.03494	0.545533
Deaths	Eastern Sub-Saharan Africa	Both	Age-standardized	Rate	1993	1.119	2.01995	0.54918
Deaths	Eastern Sub-Saharan Africa	Both	Age-standardized	Rate	1994	1.1091	2.00372	0.546081
Deaths	Eastern Sub-Saharan Africa	Both	Age-standardized	Rate	1995	1.10486	1.99752	0.547796
Deaths	Eastern Sub-Saharan Africa	Both	Age-standardized	Rate	1996	1.09322	1.95981	0.547132
Deaths	Eastern Sub-Saharan Africa	Both	Age-standardized	Rate	1997	1.08424	1.92351	0.540587
Deaths	Eastern Sub-Saharan Africa	Both	Age-standardized	Rate	1998	1.07855	1.8992	0.546431
Deaths	Eastern Sub-Saharan Africa	Both	Age-standardized	Rate	1999	1.06003	1.8503	0.541557
Deaths	Eastern Sub-Saharan Africa	Both	Age-standardized	Rate	2000	1.03351	1.79329	0.537754
Deaths	Eastern Sub-Saharan Africa	Both	Age-standardized	Rate	2001	1.00537	1.72329	0.529597
Deaths	Eastern Sub-Saharan Africa	Both	Age-standardized	Rate	2002	0.988472	1.67088	0.520941
Deaths	Eastern Sub-Saharan Africa	Both	Age-standardized	Rate	2003	0.974074	1.62497	0.523074
Deaths	Eastern Sub-Saharan Africa	Both	Age-standardized	Rate	2004	0.965001	1.59714	0.524809
Deaths	Eastern Sub-Saharan Africa	Both	Age-standardized	Rate	2005	0.954194	1.55366	0.525753
Deaths	Eastern Sub-Saharan Africa	Both	Age-standardized	Rate	2006	0.946896	1.53034	0.526221
Deaths	Eastern Sub-Saharan Africa	Both	Age-standardized	Rate	2007	0.940579	1.52588	0.521757
Deaths	Eastern Sub-Saharan Africa	Both	Age-standardized	Rate	2008	0.935825	1.52256	0.51903
Deaths	Eastern Sub-Saharan Africa	Both	Age-standardized	Rate	2009	0.930638	1.51379	0.517969
Deaths	Eastern Sub-Saharan Africa	Both	Age-standardized	Rate	2010	0.927147	1.50437	0.511265
Deaths	Eastern Sub-Saharan Africa	Both	Age-standardized	Rate	2011	0.926542	1.51222	0.51281
Deaths	Eastern Sub-Saharan Africa	Both	Age-standardized	Rate	2012	0.925266	1.51247	0.505858
Deaths	Eastern Sub-Saharan Africa	Both	Age-standardized	Rate	2013	0.922745	1.51525	0.509552
Deaths	Eastern Sub-Saharan Africa	Both	Age-standardized	Rate	2014	0.918839	1.51559	0.50278
Deaths	Eastern Sub-Saharan Africa	Both	Age-standardized	Rate	2015	0.91394	1.52419	0.498383
Deaths	Eastern Sub-Saharan Africa	Both	Age-standardized	Rate	2016	0.908146	1.50725	0.495275
Deaths	Eastern Sub-Saharan Africa	Both	Age-standardized	Rate	2017	0.900237	1.49839	0.490918
Deaths	Eastern Sub-Saharan Africa	Both	Age-standardized	Rate	2018	0.909435	1.49122	0.494647
Deaths	Eastern Sub-Saharan Africa	Both	Age-standardized	Rate	2019	0.913616	1.4861	0.503192
Deaths	Southern Sub-Saharan Africa	Both	Age-standardized	Rate	1990	1.0125	1.2011	0.704302
Deaths	Southern Sub-Saharan Africa	Both	Age-standardized	Rate	1991	1.0124	1.20336	0.697529
Deaths	Southern Sub-Saharan Africa	Both	Age-standardized	Rate	1992	1.06757	1.2504	0.738002
Deaths	Southern Sub-Saharan Africa	Both	Age-standardized	Rate	1993	1.0072	1.20551	0.695228
Deaths	Southern Sub-Saharan Africa	Both	Age-standardized	Rate	1994	1.04172	1.22514	0.715612
Deaths	Southern Sub-Saharan Africa	Both	Age-standardized	Rate	1995	1.0149	1.21132	0.714358
Deaths	Southern Sub-Saharan Africa	Both	Age-standardized	Rate	1996	1.02016	1.21364	0.712618
Deaths	Southern Sub-Saharan Africa	Both	Age-standardized	Rate	1997	1.12672	1.28137	0.766063
Deaths	Southern Sub-Saharan Africa	Both	Age-standardized	Rate	1998	1.14743	1.30609	0.780616
Deaths	Southern Sub-Saharan Africa	Both	Age-standardized	Rate	1999	1.14944	1.32099	0.775921
Deaths	Southern Sub-Saharan Africa	Both	Age-standardized	Rate	2000	1.19866	1.36453	0.808315
Deaths	Southern Sub-Saharan Africa	Both	Age-standardized	Rate	2001	1.16985	1.31825	0.800351
Deaths	Southern Sub-Saharan Africa	Both	Age-standardized	Rate	2002	1.17005	1.33683	0.815762
Deaths	Southern Sub-Saharan Africa	Both	Age-standardized	Rate	2003	1.16958	1.35862	0.818468
Deaths	Southern Sub-Saharan Africa	Both	Age-standardized	Rate	2004	1.14048	1.34075	0.809284
Deaths	Southern Sub-Saharan Africa	Both	Age-standardized	Rate	2005	1.10157	1.30824	0.803251
Deaths	Southern Sub-Saharan Africa	Both	Age-standardized	Rate	2006	1.08311	1.29742	0.79731
Deaths	Southern Sub-Saharan Africa	Both	Age-standardized	Rate	2007	1.02643	1.24351	0.780104
Deaths	Southern Sub-Saharan Africa	Both	Age-standardized	Rate	2008	0.996879	1.20591	0.768406
Deaths	Southern Sub-Saharan Africa	Both	Age-standardized	Rate	2009	0.963961	1.18612	0.763481
Deaths	Southern Sub-Saharan Africa	Both	Age-standardized	Rate	2010	0.932333	1.14888	0.753845
Deaths	Southern Sub-Saharan Africa	Both	Age-standardized	Rate	2011	0.887	1.1093	0.726402
Deaths	Southern Sub-Saharan Africa	Both	Age-standardized	Rate	2012	0.858236	1.08361	0.709559
Deaths	Southern Sub-Saharan Africa	Both	Age-standardized	Rate	2013	0.841977	1.07473	0.694668
Deaths	Southern Sub-Saharan Africa	Both	Age-standardized	Rate	2014	0.845618	1.07378	0.697246
Deaths	Southern Sub-Saharan Africa	Both	Age-standardized	Rate	2015	0.841089	1.06672	0.695035
Deaths	Southern Sub-Saharan Africa	Both	Age-standardized	Rate	2016	0.821518	1.04597	0.678979
Deaths	Southern Sub-Saharan Africa	Both	Age-standardized	Rate	2017	0.811626	1.03714	0.676727
Deaths	Southern Sub-Saharan Africa	Both	Age-standardized	Rate	2018	0.797034	1.02827	0.655018
Deaths	Southern Sub-Saharan Africa	Both	Age-standardized	Rate	2019	0.79064	0.999297	0.648255
Deaths	Western Sub-Saharan Africa	Both	Age-standardized	Rate	1990	1.19815	1.76386	0.727789
Deaths	Western Sub-Saharan Africa	Both	Age-standardized	Rate	1991	1.1927	1.76372	0.723497
Deaths	Western Sub-Saharan Africa	Both	Age-standardized	Rate	1992	1.19233	1.75799	0.732022
Deaths	Western Sub-Saharan Africa	Both	Age-standardized	Rate	1993	1.18966	1.75597	0.743556
Deaths	Western Sub-Saharan Africa	Both	Age-standardized	Rate	1994	1.18467	1.73948	0.737757
Deaths	Western Sub-Saharan Africa	Both	Age-standardized	Rate	1995	1.17723	1.74143	0.729462
Deaths	Western Sub-Saharan Africa	Both	Age-standardized	Rate	1996	1.16838	1.70958	0.743991
Deaths	Western Sub-Saharan Africa	Both	Age-standardized	Rate	1997	1.14408	1.66678	0.732782
Deaths	Western Sub-Saharan Africa	Both	Age-standardized	Rate	1998	1.12104	1.63195	0.717515
Deaths	Western Sub-Saharan Africa	Both	Age-standardized	Rate	1999	1.10004	1.61028	0.727372
Deaths	Western Sub-Saharan Africa	Both	Age-standardized	Rate	2000	1.05883	1.5085	0.699303
Deaths	Western Sub-Saharan Africa	Both	Age-standardized	Rate	2001	1.00451	1.37362	0.687814
Deaths	Western Sub-Saharan Africa	Both	Age-standardized	Rate	2002	0.96312	1.28272	0.672986
Deaths	Western Sub-Saharan Africa	Both	Age-standardized	Rate	2003	0.921052	1.19284	0.670729
Deaths	Western Sub-Saharan Africa	Both	Age-standardized	Rate	2004	0.892257	1.14384	0.660337
Deaths	Western Sub-Saharan Africa	Both	Age-standardized	Rate	2005	0.867684	1.09659	0.64996
Deaths	Western Sub-Saharan Africa	Both	Age-standardized	Rate	2006	0.849805	1.07464	0.649287
Deaths	Western Sub-Saharan Africa	Both	Age-standardized	Rate	2007	0.832885	1.06402	0.637051
Deaths	Western Sub-Saharan Africa	Both	Age-standardized	Rate	2008	0.819911	1.05714	0.625904
Deaths	Western Sub-Saharan Africa	Both	Age-standardized	Rate	2009	0.81715	1.06488	0.634162
Deaths	Western Sub-Saharan Africa	Both	Age-standardized	Rate	2010	0.813616	1.0537	0.624397
Deaths	Western Sub-Saharan Africa	Both	Age-standardized	Rate	2011	0.814916	1.04941	0.628353
Deaths	Western Sub-Saharan Africa	Both	Age-standardized	Rate	2012	0.817238	1.06792	0.636635
Deaths	Western Sub-Saharan Africa	Both	Age-standardized	Rate	2013	0.822233	1.06363	0.642818
Deaths	Western Sub-Saharan Africa	Both	Age-standardized	Rate	2014	0.820861	1.04656	0.644445
Deaths	Western Sub-Saharan Africa	Both	Age-standardized	Rate	2015	0.814173	1.05285	0.63436
Deaths	Western Sub-Saharan Africa	Both	Age-standardized	Rate	2016	0.807934	1.03651	0.626488
Deaths	Western Sub-Saharan Africa	Both	Age-standardized	Rate	2017	0.796044	1.04972	0.614966
Deaths	Western Sub-Saharan Africa	Both	Age-standardized	Rate	2018	0.791502	1.04286	0.619969
Deaths	Western Sub-Saharan Africa	Both	Age-standardized	Rate	2019	0.784717	1.0221	0.608706
DALYs (Disability-Adjusted Life Years)	East Asia	Both	Age-standardized	Rate	1990	19.831	25.2483	11.2438
DALYs (Disability-Adjusted Life Years)	East Asia	Both	Age-standardized	Rate	1991	19.9665	25.2893	11.2445
DALYs (Disability-Adjusted Life Years)	East Asia	Both	Age-standardized	Rate	1992	19.8054	24.8783	11.1471
DALYs (Disability-Adjusted Life Years)	East Asia	Both	Age-standardized	Rate	1993	19.8466	25.0418	10.9833
DALYs (Disability-Adjusted Life Years)	East Asia	Both	Age-standardized	Rate	1994	20.4487	25.9968	10.9433
DALYs (Disability-Adjusted Life Years)	East Asia	Both	Age-standardized	Rate	1995	21.1502	26.811	10.8061
DALYs (Disability-Adjusted Life Years)	East Asia	Both	Age-standardized	Rate	1996	21.1153	26.9871	10.6699
DALYs (Disability-Adjusted Life Years)	East Asia	Both	Age-standardized	Rate	1997	20.8671	26.7903	10.523
DALYs (Disability-Adjusted Life Years)	East Asia	Both	Age-standardized	Rate	1998	20.3002	25.6679	10.3284
DALYs (Disability-Adjusted Life Years)	East Asia	Both	Age-standardized	Rate	1999	19.362	24.3393	10.0855
DALYs (Disability-Adjusted Life Years)	East Asia	Both	Age-standardized	Rate	2000	17.9836	22.0724	10.0169
DALYs (Disability-Adjusted Life Years)	East Asia	Both	Age-standardized	Rate	2001	16.1189	19.2088	9.92594
DALYs (Disability-Adjusted Life Years)	East Asia	Both	Age-standardized	Rate	2002	14.1713	16.2708	9.6371
DALYs (Disability-Adjusted Life Years)	East Asia	Both	Age-standardized	Rate	2003	12.431	14.1734	9.24865
DALYs (Disability-Adjusted Life Years)	East Asia	Both	Age-standardized	Rate	2004	11.3443	13.7815	9.1117
DALYs (Disability-Adjusted Life Years)	East Asia	Both	Age-standardized	Rate	2005	10.5475	13.2641	8.8259
DALYs (Disability-Adjusted Life Years)	East Asia	Both	Age-standardized	Rate	2006	9.84766	12.679	8.44077
DALYs (Disability-Adjusted Life Years)	East Asia	Both	Age-standardized	Rate	2007	9.35416	12.3649	8.14388
DALYs (Disability-Adjusted Life Years)	East Asia	Both	Age-standardized	Rate	2008	9.14445	12.0015	8.04753
DALYs (Disability-Adjusted Life Years)	East Asia	Both	Age-standardized	Rate	2009	8.93949	11.7665	7.84657
DALYs (Disability-Adjusted Life Years)	East Asia	Both	Age-standardized	Rate	2010	8.74262	11.5116	7.66567
DALYs (Disability-Adjusted Life Years)	East Asia	Both	Age-standardized	Rate	2011	8.51834	11.1237	7.42359
DALYs (Disability-Adjusted Life Years)	East Asia	Both	Age-standardized	Rate	2012	8.28606	10.7314	7.2232
DALYs (Disability-Adjusted Life Years)	East Asia	Both	Age-standardized	Rate	2013	8.08742	10.3584	6.97044
DALYs (Disability-Adjusted Life Years)	East Asia	Both	Age-standardized	Rate	2014	7.99053	10.0821	6.76064
DALYs (Disability-Adjusted Life Years)	East Asia	Both	Age-standardized	Rate	2015	7.8355	9.83693	6.556
DALYs (Disability-Adjusted Life Years)	East Asia	Both	Age-standardized	Rate	2016	7.78252	9.78687	6.40216
DALYs (Disability-Adjusted Life Years)	East Asia	Both	Age-standardized	Rate	2017	7.62465	9.48137	6.25754
DALYs (Disability-Adjusted Life Years)	East Asia	Both	Age-standardized	Rate	2018	7.52819	9.3158	6.20282
DALYs (Disability-Adjusted Life Years)	East Asia	Both	Age-standardized	Rate	2019	7.44114	9.18925	6.03944
DALYs (Disability-Adjusted Life Years)	Southeast Asia	Both	Age-standardized	Rate	1990	39.4972	55.4672	31.8217
DALYs (Disability-Adjusted Life Years)	Southeast Asia	Both	Age-standardized	Rate	1991	39.7019	55.8567	32.1768
DALYs (Disability-Adjusted Life Years)	Southeast Asia	Both	Age-standardized	Rate	1992	39.916	56.3109	32.5439
DALYs (Disability-Adjusted Life Years)	Southeast Asia	Both	Age-standardized	Rate	1993	40.382	57.2958	33.1801
DALYs (Disability-Adjusted Life Years)	Southeast Asia	Both	Age-standardized	Rate	1994	41.1363	58.6903	34.0493
DALYs (Disability-Adjusted Life Years)	Southeast Asia	Both	Age-standardized	Rate	1995	42.0467	60.2338	34.7844
DALYs (Disability-Adjusted Life Years)	Southeast Asia	Both	Age-standardized	Rate	1996	42.9215	61.8626	35.6256
DALYs (Disability-Adjusted Life Years)	Southeast Asia	Both	Age-standardized	Rate	1997	42.5062	60.8764	35.0864
DALYs (Disability-Adjusted Life Years)	Southeast Asia	Both	Age-standardized	Rate	1998	42.9887	61.4854	35.5076
DALYs (Disability-Adjusted Life Years)	Southeast Asia	Both	Age-standardized	Rate	1999	44.6026	62.8311	37.4121
DALYs (Disability-Adjusted Life Years)	Southeast Asia	Both	Age-standardized	Rate	2000	44.9269	63.5696	37.774
DALYs (Disability-Adjusted Life Years)	Southeast Asia	Both	Age-standardized	Rate	2001	44.5386	62.7233	37.2589
DALYs (Disability-Adjusted Life Years)	Southeast Asia	Both	Age-standardized	Rate	2002	44.7191	62.5638	37.7932
DALYs (Disability-Adjusted Life Years)	Southeast Asia	Both	Age-standardized	Rate	2003	44.5965	62.336	37.8886
DALYs (Disability-Adjusted Life Years)	Southeast Asia	Both	Age-standardized	Rate	2004	43.6754	61.0691	37.117
DALYs (Disability-Adjusted Life Years)	Southeast Asia	Both	Age-standardized	Rate	2005	42.933	59.1977	36.4201
DALYs (Disability-Adjusted Life Years)	Southeast Asia	Both	Age-standardized	Rate	2006	42.2789	58.961	35.9892
DALYs (Disability-Adjusted Life Years)	Southeast Asia	Both	Age-standardized	Rate	2007	41.7083	57.7459	35.4137
DALYs (Disability-Adjusted Life Years)	Southeast Asia	Both	Age-standardized	Rate	2008	41.3831	57.5088	35.3425
DALYs (Disability-Adjusted Life Years)	Southeast Asia	Both	Age-standardized	Rate	2009	40.8635	56.5533	34.818
DALYs (Disability-Adjusted Life Years)	Southeast Asia	Both	Age-standardized	Rate	2010	40.3924	55.9139	34.3399
DALYs (Disability-Adjusted Life Years)	Southeast Asia	Both	Age-standardized	Rate	2011	39.9337	55.391	34.0143
DALYs (Disability-Adjusted Life Years)	Southeast Asia	Both	Age-standardized	Rate	2012	39.6013	54.4791	33.6319
DALYs (Disability-Adjusted Life Years)	Southeast Asia	Both	Age-standardized	Rate	2013	39.1467	52.6271	33.1878
DALYs (Disability-Adjusted Life Years)	Southeast Asia	Both	Age-standardized	Rate	2014	39.0845	52.9803	33.1106
DALYs (Disability-Adjusted Life Years)	Southeast Asia	Both	Age-standardized	Rate	2015	39.1293	53.1681	33.0882
DALYs (Disability-Adjusted Life Years)	Southeast Asia	Both	Age-standardized	Rate	2016	39.205	52.9002	32.9085
DALYs (Disability-Adjusted Life Years)	Southeast Asia	Both	Age-standardized	Rate	2017	38.8475	53.2617	32.0198
DALYs (Disability-Adjusted Life Years)	Southeast Asia	Both	Age-standardized	Rate	2018	38.745	53.2297	31.6599
DALYs (Disability-Adjusted Life Years)	Southeast Asia	Both	Age-standardized	Rate	2019	38.587	53.7545	31.6289
DALYs (Disability-Adjusted Life Years)	Oceania	Both	Age-standardized	Rate	1990	34.1944	56.2667	22.4188
DALYs (Disability-Adjusted Life Years)	Oceania	Both	Age-standardized	Rate	1991	34.3821	56.2318	22.6032
DALYs (Disability-Adjusted Life Years)	Oceania	Both	Age-standardized	Rate	1992	34.4136	56.0104	22.5447
DALYs (Disability-Adjusted Life Years)	Oceania	Both	Age-standardized	Rate	1993	34.3174	55.7275	22.6914
DALYs (Disability-Adjusted Life Years)	Oceania	Both	Age-standardized	Rate	1994	34.1543	55.538	22.8795
DALYs (Disability-Adjusted Life Years)	Oceania	Both	Age-standardized	Rate	1995	34.0642	55.2785	23.0325
DALYs (Disability-Adjusted Life Years)	Oceania	Both	Age-standardized	Rate	1996	34.2602	55.2799	23.2852
DALYs (Disability-Adjusted Life Years)	Oceania	Both	Age-standardized	Rate	1997	34.4127	54.8848	23.3447
DALYs (Disability-Adjusted Life Years)	Oceania	Both	Age-standardized	Rate	1998	34.6226	54.5042	23.6989
DALYs (Disability-Adjusted Life Years)	Oceania	Both	Age-standardized	Rate	1999	35.3636	54.7361	24.6483
DALYs (Disability-Adjusted Life Years)	Oceania	Both	Age-standardized	Rate	2000	35.9594	54.3348	25.4806
DALYs (Disability-Adjusted Life Years)	Oceania	Both	Age-standardized	Rate	2001	36.479	53.6188	26.1266
DALYs (Disability-Adjusted Life Years)	Oceania	Both	Age-standardized	Rate	2002	37.0049	53.3217	26.7611
DALYs (Disability-Adjusted Life Years)	Oceania	Both	Age-standardized	Rate	2003	37.5399	53.0278	27.242
DALYs (Disability-Adjusted Life Years)	Oceania	Both	Age-standardized	Rate	2004	38.4425	53.7011	27.9299
DALYs (Disability-Adjusted Life Years)	Oceania	Both	Age-standardized	Rate	2005	39.6854	53.7516	29.2644
DALYs (Disability-Adjusted Life Years)	Oceania	Both	Age-standardized	Rate	2006	40.9125	54.2809	29.9923
DALYs (Disability-Adjusted Life Years)	Oceania	Both	Age-standardized	Rate	2007	41.6901	54.7115	30.4471
DALYs (Disability-Adjusted Life Years)	Oceania	Both	Age-standardized	Rate	2008	42.2144	55.0072	30.5769
DALYs (Disability-Adjusted Life Years)	Oceania	Both	Age-standardized	Rate	2009	42.5761	55.3586	30.6641
DALYs (Disability-Adjusted Life Years)	Oceania	Both	Age-standardized	Rate	2010	43.6489	56.7304	31.1798
DALYs (Disability-Adjusted Life Years)	Oceania	Both	Age-standardized	Rate	2011	44.6833	57.5828	31.5457
DALYs (Disability-Adjusted Life Years)	Oceania	Both	Age-standardized	Rate	2012	45.0202	58.0879	31.2846
DALYs (Disability-Adjusted Life Years)	Oceania	Both	Age-standardized	Rate	2013	44.717	58.5458	30.9788
DALYs (Disability-Adjusted Life Years)	Oceania	Both	Age-standardized	Rate	2014	44.7647	59.2765	30.8488
DALYs (Disability-Adjusted Life Years)	Oceania	Both	Age-standardized	Rate	2015	45.0196	60.6087	30.6596
DALYs (Disability-Adjusted Life Years)	Oceania	Both	Age-standardized	Rate	2016	44.8255	59.906	30.6046
DALYs (Disability-Adjusted Life Years)	Oceania	Both	Age-standardized	Rate	2017	44.6213	60.0169	30.3818
DALYs (Disability-Adjusted Life Years)	Oceania	Both	Age-standardized	Rate	2018	44.8833	60.1988	30.5915
DALYs (Disability-Adjusted Life Years)	Oceania	Both	Age-standardized	Rate	2019	44.9025	60.7105	30.6745
DALYs (Disability-Adjusted Life Years)	Central Asia	Both	Age-standardized	Rate	1990	6.423	7.92532	5.16494
DALYs (Disability-Adjusted Life Years)	Central Asia	Both	Age-standardized	Rate	1991	6.74295	8.24474	5.50436
DALYs (Disability-Adjusted Life Years)	Central Asia	Both	Age-standardized	Rate	1992	7.11655	8.50408	5.87255
DALYs (Disability-Adjusted Life Years)	Central Asia	Both	Age-standardized	Rate	1993	7.44703	9.00535	6.19211
DALYs (Disability-Adjusted Life Years)	Central Asia	Both	Age-standardized	Rate	1994	7.71208	9.36778	6.42268
DALYs (Disability-Adjusted Life Years)	Central Asia	Both	Age-standardized	Rate	1995	7.79947	9.60177	6.53316
DALYs (Disability-Adjusted Life Years)	Central Asia	Both	Age-standardized	Rate	1996	7.86271	9.7242	6.59579
DALYs (Disability-Adjusted Life Years)	Central Asia	Both	Age-standardized	Rate	1997	7.85659	9.77643	6.61316
DALYs (Disability-Adjusted Life Years)	Central Asia	Both	Age-standardized	Rate	1998	7.90691	9.80315	6.73845
DALYs (Disability-Adjusted Life Years)	Central Asia	Both	Age-standardized	Rate	1999	8.01286	9.95519	6.85317
DALYs (Disability-Adjusted Life Years)	Central Asia	Both	Age-standardized	Rate	2000	8.37354	10.4523	7.07452
DALYs (Disability-Adjusted Life Years)	Central Asia	Both	Age-standardized	Rate	2001	8.69554	10.9395	7.29264
DALYs (Disability-Adjusted Life Years)	Central Asia	Both	Age-standardized	Rate	2002	8.98029	11.3725	7.51075
DALYs (Disability-Adjusted Life Years)	Central Asia	Both	Age-standardized	Rate	2003	9.30393	11.9077	7.72325
DALYs (Disability-Adjusted Life Years)	Central Asia	Both	Age-standardized	Rate	2004	9.65689	12.7615	7.95532
DALYs (Disability-Adjusted Life Years)	Central Asia	Both	Age-standardized	Rate	2005	9.97329	13.4676	8.13021
DALYs (Disability-Adjusted Life Years)	Central Asia	Both	Age-standardized	Rate	2006	10.1489	13.6375	8.27941
DALYs (Disability-Adjusted Life Years)	Central Asia	Both	Age-standardized	Rate	2007	10.1781	13.7239	8.40155
DALYs (Disability-Adjusted Life Years)	Central Asia	Both	Age-standardized	Rate	2008	10.0394	13.2636	8.46043
DALYs (Disability-Adjusted Life Years)	Central Asia	Both	Age-standardized	Rate	2009	9.85745	12.861	8.48737
DALYs (Disability-Adjusted Life Years)	Central Asia	Both	Age-standardized	Rate	2010	9.94799	12.8019	8.64796
DALYs (Disability-Adjusted Life Years)	Central Asia	Both	Age-standardized	Rate	2011	9.97589	12.7862	8.73976
DALYs (Disability-Adjusted Life Years)	Central Asia	Both	Age-standardized	Rate	2012	9.92718	12.7926	8.73449
DALYs (Disability-Adjusted Life Years)	Central Asia	Both	Age-standardized	Rate	2013	9.81574	12.8028	8.79892
DALYs (Disability-Adjusted Life Years)	Central Asia	Both	Age-standardized	Rate	2014	9.78984	12.7373	8.77019
DALYs (Disability-Adjusted Life Years)	Central Asia	Both	Age-standardized	Rate	2015	9.74747	12.6897	8.75068
DALYs (Disability-Adjusted Life Years)	Central Asia	Both	Age-standardized	Rate	2016	9.69387	12.7277	8.62647
DALYs (Disability-Adjusted Life Years)	Central Asia	Both	Age-standardized	Rate	2017	9.6204	12.6782	8.44752
DALYs (Disability-Adjusted Life Years)	Central Asia	Both	Age-standardized	Rate	2018	9.60256	12.8815	8.23543
DALYs (Disability-Adjusted Life Years)	Central Asia	Both	Age-standardized	Rate	2019	9.61098	12.944	8.10764
DALYs (Disability-Adjusted Life Years)	Central Europe	Both	Age-standardized	Rate	1990	10.6334	15.0634	9.4832
DALYs (Disability-Adjusted Life Years)	Central Europe	Both	Age-standardized	Rate	1991	10.7051	15.1159	9.51429
DALYs (Disability-Adjusted Life Years)	Central Europe	Both	Age-standardized	Rate	1992	10.8518	15.3107	9.67495
DALYs (Disability-Adjusted Life Years)	Central Europe	Both	Age-standardized	Rate	1993	10.748	14.973	9.61217
DALYs (Disability-Adjusted Life Years)	Central Europe	Both	Age-standardized	Rate	1994	10.9558	14.963	9.8256
DALYs (Disability-Adjusted Life Years)	Central Europe	Both	Age-standardized	Rate	1995	11.0954	15.0049	10.0314
DALYs (Disability-Adjusted Life Years)	Central Europe	Both	Age-standardized	Rate	1996	11.2973	14.8875	10.2061
DALYs (Disability-Adjusted Life Years)	Central Europe	Both	Age-standardized	Rate	1997	11.8339	14.9399	10.2607
DALYs (Disability-Adjusted Life Years)	Central Europe	Both	Age-standardized	Rate	1998	12.1505	14.5717	10.155
DALYs (Disability-Adjusted Life Years)	Central Europe	Both	Age-standardized	Rate	1999	12.8007	14.351	10.1011
DALYs (Disability-Adjusted Life Years)	Central Europe	Both	Age-standardized	Rate	2000	12.9659	14.066	9.9213
DALYs (Disability-Adjusted Life Years)	Central Europe	Both	Age-standardized	Rate	2001	13.2118	14.254	9.80951
DALYs (Disability-Adjusted Life Years)	Central Europe	Both	Age-standardized	Rate	2002	13.3039	14.3595	9.71118
DALYs (Disability-Adjusted Life Years)	Central Europe	Both	Age-standardized	Rate	2003	13.5407	14.672	9.64102
DALYs (Disability-Adjusted Life Years)	Central Europe	Both	Age-standardized	Rate	2004	13.7774	15.0139	9.53915
DALYs (Disability-Adjusted Life Years)	Central Europe	Both	Age-standardized	Rate	2005	14.1031	15.4979	9.54103
DALYs (Disability-Adjusted Life Years)	Central Europe	Both	Age-standardized	Rate	2006	14.1823	15.6679	9.45949
DALYs (Disability-Adjusted Life Years)	Central Europe	Both	Age-standardized	Rate	2007	14.3053	15.9224	9.40669
DALYs (Disability-Adjusted Life Years)	Central Europe	Both	Age-standardized	Rate	2008	14.295	15.9312	9.37081
DALYs (Disability-Adjusted Life Years)	Central Europe	Both	Age-standardized	Rate	2009	14.2687	15.9385	9.28924
DALYs (Disability-Adjusted Life Years)	Central Europe	Both	Age-standardized	Rate	2010	14.2596	15.9504	9.07158
DALYs (Disability-Adjusted Life Years)	Central Europe	Both	Age-standardized	Rate	2011	14.2067	15.9644	8.84804
DALYs (Disability-Adjusted Life Years)	Central Europe	Both	Age-standardized	Rate	2012	14.3064	16.1294	8.74528
DALYs (Disability-Adjusted Life Years)	Central Europe	Both	Age-standardized	Rate	2013	14.2566	16.2426	8.52792
DALYs (Disability-Adjusted Life Years)	Central Europe	Both	Age-standardized	Rate	2014	14.3907	16.5201	8.44026
DALYs (Disability-Adjusted Life Years)	Central Europe	Both	Age-standardized	Rate	2015	14.5288	16.688	8.49471
DALYs (Disability-Adjusted Life Years)	Central Europe	Both	Age-standardized	Rate	2016	14.4769	16.8277	8.33189
DALYs (Disability-Adjusted Life Years)	Central Europe	Both	Age-standardized	Rate	2017	14.2655	16.839	8.2747
DALYs (Disability-Adjusted Life Years)	Central Europe	Both	Age-standardized	Rate	2018	14.1276	17.3738	8.14428
DALYs (Disability-Adjusted Life Years)	Central Europe	Both	Age-standardized	Rate	2019	13.9776	17.6483	7.99927
DALYs (Disability-Adjusted Life Years)	Eastern Europe	Both	Age-standardized	Rate	1990	14.2626	25.6852	11.0805
DALYs (Disability-Adjusted Life Years)	Eastern Europe	Both	Age-standardized	Rate	1991	14.9456	25.9506	11.9234
DALYs (Disability-Adjusted Life Years)	Eastern Europe	Both	Age-standardized	Rate	1992	16.1871	26.8706	13.3885
DALYs (Disability-Adjusted Life Years)	Eastern Europe	Both	Age-standardized	Rate	1993	18.4349	30.5047	14.9185
DALYs (Disability-Adjusted Life Years)	Eastern Europe	Both	Age-standardized	Rate	1994	20.1623	32.3039	16.1328
DALYs (Disability-Adjusted Life Years)	Eastern Europe	Both	Age-standardized	Rate	1995	20.3584	31.7302	16.7452
DALYs (Disability-Adjusted Life Years)	Eastern Europe	Both	Age-standardized	Rate	1996	19.7096	30.6207	16.9263
DALYs (Disability-Adjusted Life Years)	Eastern Europe	Both	Age-standardized	Rate	1997	19.0496	28.8987	16.8249
DALYs (Disability-Adjusted Life Years)	Eastern Europe	Both	Age-standardized	Rate	1998	19.33	28.4242	17.0659
DALYs (Disability-Adjusted Life Years)	Eastern Europe	Both	Age-standardized	Rate	1999	21.2928	30.9215	18.9036
DALYs (Disability-Adjusted Life Years)	Eastern Europe	Both	Age-standardized	Rate	2000	23.4736	32.3637	19.4044
DALYs (Disability-Adjusted Life Years)	Eastern Europe	Both	Age-standardized	Rate	2001	25.134	32.7237	19.7084
DALYs (Disability-Adjusted Life Years)	Eastern Europe	Both	Age-standardized	Rate	2002	25.9577	34.1853	19.9971
DALYs (Disability-Adjusted Life Years)	Eastern Europe	Both	Age-standardized	Rate	2003	27.2382	36.3759	20.4445
DALYs (Disability-Adjusted Life Years)	Eastern Europe	Both	Age-standardized	Rate	2004	28.3457	38.2642	20.884
DALYs (Disability-Adjusted Life Years)	Eastern Europe	Both	Age-standardized	Rate	2005	30.834	42.7663	21.2083
DALYs (Disability-Adjusted Life Years)	Eastern Europe	Both	Age-standardized	Rate	2006	30.7189	40.6749	21.4134
DALYs (Disability-Adjusted Life Years)	Eastern Europe	Both	Age-standardized	Rate	2007	31.1565	39.3627	21.6718
DALYs (Disability-Adjusted Life Years)	Eastern Europe	Both	Age-standardized	Rate	2008	31.8423	39.0227	21.892
DALYs (Disability-Adjusted Life Years)	Eastern Europe	Both	Age-standardized	Rate	2009	30.8476	36.7145	21.7839
DALYs (Disability-Adjusted Life Years)	Eastern Europe	Both	Age-standardized	Rate	2010	31.4739	36.0409	21.858
DALYs (Disability-Adjusted Life Years)	Eastern Europe	Both	Age-standardized	Rate	2011	30.6703	33.9507	21.0608
DALYs (Disability-Adjusted Life Years)	Eastern Europe	Both	Age-standardized	Rate	2012	30.776	34.1552	21.0331
DALYs (Disability-Adjusted Life Years)	Eastern Europe	Both	Age-standardized	Rate	2013	31.4335	34.9861	21.0607
DALYs (Disability-Adjusted Life Years)	Eastern Europe	Both	Age-standardized	Rate	2014	32.6265	36.3815	21.1519
DALYs (Disability-Adjusted Life Years)	Eastern Europe	Both	Age-standardized	Rate	2015	33.6765	37.6268	21.8673
DALYs (Disability-Adjusted Life Years)	Eastern Europe	Both	Age-standardized	Rate	2016	33.1604	37.5809	21.3128
DALYs (Disability-Adjusted Life Years)	Eastern Europe	Both	Age-standardized	Rate	2017	31.7253	36.6255	20.6257
DALYs (Disability-Adjusted Life Years)	Eastern Europe	Both	Age-standardized	Rate	2018	31.7658	38.3034	20.6954
DALYs (Disability-Adjusted Life Years)	Eastern Europe	Both	Age-standardized	Rate	2019	31.7904	39.0751	21.0743
DALYs (Disability-Adjusted Life Years)	High-income Asia Pacific	Both	Age-standardized	Rate	1990	18.2499	21.1476	12.6244
DALYs (Disability-Adjusted Life Years)	High-income Asia Pacific	Both	Age-standardized	Rate	1991	18.4836	21.4753	12.8664
DALYs (Disability-Adjusted Life Years)	High-income Asia Pacific	Both	Age-standardized	Rate	1992	18.7069	21.7249	12.9551
DALYs (Disability-Adjusted Life Years)	High-income Asia Pacific	Both	Age-standardized	Rate	1993	19.0096	22.1294	12.9246
DALYs (Disability-Adjusted Life Years)	High-income Asia Pacific	Both	Age-standardized	Rate	1994	19.4158	22.7637	12.8915
DALYs (Disability-Adjusted Life Years)	High-income Asia Pacific	Both	Age-standardized	Rate	1995	20.5944	24.4415	12.8065
DALYs (Disability-Adjusted Life Years)	High-income Asia Pacific	Both	Age-standardized	Rate	1996	20.8767	24.8479	12.6311
DALYs (Disability-Adjusted Life Years)	High-income Asia Pacific	Both	Age-standardized	Rate	1997	20.8303	24.7725	12.4639
DALYs (Disability-Adjusted Life Years)	High-income Asia Pacific	Both	Age-standardized	Rate	1998	20.7411	24.6251	12.3839
DALYs (Disability-Adjusted Life Years)	High-income Asia Pacific	Both	Age-standardized	Rate	1999	20.4278	24.209	12.0945
DALYs (Disability-Adjusted Life Years)	High-income Asia Pacific	Both	Age-standardized	Rate	2000	19.5716	23.0165	11.6924
DALYs (Disability-Adjusted Life Years)	High-income Asia Pacific	Both	Age-standardized	Rate	2001	18.6044	21.7135	11.5205
DALYs (Disability-Adjusted Life Years)	High-income Asia Pacific	Both	Age-standardized	Rate	2002	17.8109	20.6368	11.2985
DALYs (Disability-Adjusted Life Years)	High-income Asia Pacific	Both	Age-standardized	Rate	2003	17.2396	19.8524	11.1721
DALYs (Disability-Adjusted Life Years)	High-income Asia Pacific	Both	Age-standardized	Rate	2004	16.7445	19.2691	10.8612
DALYs (Disability-Adjusted Life Years)	High-income Asia Pacific	Both	Age-standardized	Rate	2005	16.4795	19.0451	10.6436
DALYs (Disability-Adjusted Life Years)	High-income Asia Pacific	Both	Age-standardized	Rate	2006	16.0443	18.6604	10.3012
DALYs (Disability-Adjusted Life Years)	High-income Asia Pacific	Both	Age-standardized	Rate	2007	15.6909	18.2875	10.0575
DALYs (Disability-Adjusted Life Years)	High-income Asia Pacific	Both	Age-standardized	Rate	2008	15.3699	17.9189	9.88363
DALYs (Disability-Adjusted Life Years)	High-income Asia Pacific	Both	Age-standardized	Rate	2009	15.0303	17.5636	9.76951
DALYs (Disability-Adjusted Life Years)	High-income Asia Pacific	Both	Age-standardized	Rate	2010	14.761	17.3118	9.6033
DALYs (Disability-Adjusted Life Years)	High-income Asia Pacific	Both	Age-standardized	Rate	2011	14.5417	17.2123	9.44066
DALYs (Disability-Adjusted Life Years)	High-income Asia Pacific	Both	Age-standardized	Rate	2012	14.227	16.874	9.22107
DALYs (Disability-Adjusted Life Years)	High-income Asia Pacific	Both	Age-standardized	Rate	2013	13.8374	16.4127	8.97466
DALYs (Disability-Adjusted Life Years)	High-income Asia Pacific	Both	Age-standardized	Rate	2014	13.5764	16.1784	8.74034
DALYs (Disability-Adjusted Life Years)	High-income Asia Pacific	Both	Age-standardized	Rate	2015	13.316	15.8546	8.4832
DALYs (Disability-Adjusted Life Years)	High-income Asia Pacific	Both	Age-standardized	Rate	2016	13.1731	15.7253	8.32397
DALYs (Disability-Adjusted Life Years)	High-income Asia Pacific	Both	Age-standardized	Rate	2017	13.0385	15.5323	8.24598
DALYs (Disability-Adjusted Life Years)	High-income Asia Pacific	Both	Age-standardized	Rate	2018	13.0252	15.5054	8.2792
DALYs (Disability-Adjusted Life Years)	High-income Asia Pacific	Both	Age-standardized	Rate	2019	13.0577	15.5774	8.28958
DALYs (Disability-Adjusted Life Years)	Australasia	Both	Age-standardized	Rate	1990	13.0585	18.6438	11.3026
DALYs (Disability-Adjusted Life Years)	Australasia	Both	Age-standardized	Rate	1991	13.0226	18.2003	11.3228
DALYs (Disability-Adjusted Life Years)	Australasia	Both	Age-standardized	Rate	1992	13.1916	18.0844	11.4738
DALYs (Disability-Adjusted Life Years)	Australasia	Both	Age-standardized	Rate	1993	13.1676	17.7787	11.4315
DALYs (Disability-Adjusted Life Years)	Australasia	Both	Age-standardized	Rate	1994	13.2764	17.7142	11.5514
DALYs (Disability-Adjusted Life Years)	Australasia	Both	Age-standardized	Rate	1995	13.4175	17.5134	11.5915
DALYs (Disability-Adjusted Life Years)	Australasia	Both	Age-standardized	Rate	1996	13.4422	17.2994	11.5159
DALYs (Disability-Adjusted Life Years)	Australasia	Both	Age-standardized	Rate	1997	13.8837	17.2325	11.6082
DALYs (Disability-Adjusted Life Years)	Australasia	Both	Age-standardized	Rate	1998	15.3052	17.0924	11.6715
DALYs (Disability-Adjusted Life Years)	Australasia	Both	Age-standardized	Rate	1999	16.1746	18.0295	11.6102
DALYs (Disability-Adjusted Life Years)	Australasia	Both	Age-standardized	Rate	2000	16.6342	18.6744	11.5756
DALYs (Disability-Adjusted Life Years)	Australasia	Both	Age-standardized	Rate	2001	16.671	18.7527	11.467
DALYs (Disability-Adjusted Life Years)	Australasia	Both	Age-standardized	Rate	2002	16.7808	18.9992	11.3284
DALYs (Disability-Adjusted Life Years)	Australasia	Both	Age-standardized	Rate	2003	16.8565	19.14	11.2456
DALYs (Disability-Adjusted Life Years)	Australasia	Both	Age-standardized	Rate	2004	16.7091	19.0739	10.9266
DALYs (Disability-Adjusted Life Years)	Australasia	Both	Age-standardized	Rate	2005	16.4771	18.8272	10.6529
DALYs (Disability-Adjusted Life Years)	Australasia	Both	Age-standardized	Rate	2006	16.4836	18.9245	10.4258
DALYs (Disability-Adjusted Life Years)	Australasia	Both	Age-standardized	Rate	2007	16.6304	19.1213	10.3647
DALYs (Disability-Adjusted Life Years)	Australasia	Both	Age-standardized	Rate	2008	16.7652	19.3167	10.3057
DALYs (Disability-Adjusted Life Years)	Australasia	Both	Age-standardized	Rate	2009	16.8044	19.4252	10.1041
DALYs (Disability-Adjusted Life Years)	Australasia	Both	Age-standardized	Rate	2010	16.9995	19.7209	9.87933
DALYs (Disability-Adjusted Life Years)	Australasia	Both	Age-standardized	Rate	2011	17.2017	20.1216	9.68487
DALYs (Disability-Adjusted Life Years)	Australasia	Both	Age-standardized	Rate	2012	17.1457	20.2009	9.39495
DALYs (Disability-Adjusted Life Years)	Australasia	Both	Age-standardized	Rate	2013	17.2223	20.423	9.23798
DALYs (Disability-Adjusted Life Years)	Australasia	Both	Age-standardized	Rate	2014	17.4195	20.7775	9.16438
DALYs (Disability-Adjusted Life Years)	Australasia	Both	Age-standardized	Rate	2015	17.599	21.0432	9.15605
DALYs (Disability-Adjusted Life Years)	Australasia	Both	Age-standardized	Rate	2016	17.2181	20.6888	9.00528
DALYs (Disability-Adjusted Life Years)	Australasia	Both	Age-standardized	Rate	2017	16.9877	20.4594	8.94688
DALYs (Disability-Adjusted Life Years)	Australasia	Both	Age-standardized	Rate	2018	16.8966	20.3922	8.92723
DALYs (Disability-Adjusted Life Years)	Australasia	Both	Age-standardized	Rate	2019	16.7158	20.2614	8.92086
DALYs (Disability-Adjusted Life Years)	Western Europe	Both	Age-standardized	Rate	1990	14.6059	25.0982	11.6934
DALYs (Disability-Adjusted Life Years)	Western Europe	Both	Age-standardized	Rate	1991	14.6433	24.8438	11.795
DALYs (Disability-Adjusted Life Years)	Western Europe	Both	Age-standardized	Rate	1992	14.6273	24.4174	11.9542
DALYs (Disability-Adjusted Life Years)	Western Europe	Both	Age-standardized	Rate	1993	14.7127	24.092	12.1196
DALYs (Disability-Adjusted Life Years)	Western Europe	Both	Age-standardized	Rate	1994	14.7685	23.7734	12.3384
DALYs (Disability-Adjusted Life Years)	Western Europe	Both	Age-standardized	Rate	1995	14.832	23.5376	12.5122
DALYs (Disability-Adjusted Life Years)	Western Europe	Both	Age-standardized	Rate	1996	15.2022	23.1041	13.0622
DALYs (Disability-Adjusted Life Years)	Western Europe	Both	Age-standardized	Rate	1997	15.7269	22.6299	13.8011
DALYs (Disability-Adjusted Life Years)	Western Europe	Both	Age-standardized	Rate	1998	16.8362	22.3079	14.6714
DALYs (Disability-Adjusted Life Years)	Western Europe	Both	Age-standardized	Rate	1999	18.0188	21.9836	14.5967
DALYs (Disability-Adjusted Life Years)	Western Europe	Both	Age-standardized	Rate	2000	19.3061	21.5314	14.4776
DALYs (Disability-Adjusted Life Years)	Western Europe	Both	Age-standardized	Rate	2001	20.302	22.0329	14.3749
DALYs (Disability-Adjusted Life Years)	Western Europe	Both	Age-standardized	Rate	2002	21.2663	23.4134	14.3812
DALYs (Disability-Adjusted Life Years)	Western Europe	Both	Age-standardized	Rate	2003	22.1999	24.8476	14.342
DALYs (Disability-Adjusted Life Years)	Western Europe	Both	Age-standardized	Rate	2004	22.4421	25.2304	13.9219
DALYs (Disability-Adjusted Life Years)	Western Europe	Both	Age-standardized	Rate	2005	22.6684	25.6564	13.8237
DALYs (Disability-Adjusted Life Years)	Western Europe	Both	Age-standardized	Rate	2006	22.8034	25.9752	13.5613
DALYs (Disability-Adjusted Life Years)	Western Europe	Both	Age-standardized	Rate	2007	23.021	26.3594	13.3203
DALYs (Disability-Adjusted Life Years)	Western Europe	Both	Age-standardized	Rate	2008	23.1465	26.594	13.1292
DALYs (Disability-Adjusted Life Years)	Western Europe	Both	Age-standardized	Rate	2009	23.1336	26.6702	13.0047
DALYs (Disability-Adjusted Life Years)	Western Europe	Both	Age-standardized	Rate	2010	23.1235	26.7578	12.8457
DALYs (Disability-Adjusted Life Years)	Western Europe	Both	Age-standardized	Rate	2011	23.0628	26.7721	12.6037
DALYs (Disability-Adjusted Life Years)	Western Europe	Both	Age-standardized	Rate	2012	23.1058	26.8997	12.3523
DALYs (Disability-Adjusted Life Years)	Western Europe	Both	Age-standardized	Rate	2013	23.1165	27.0078	12.1714
DALYs (Disability-Adjusted Life Years)	Western Europe	Both	Age-standardized	Rate	2014	23.0747	27.2019	12.0859
DALYs (Disability-Adjusted Life Years)	Western Europe	Both	Age-standardized	Rate	2015	23.251	27.338	12.1163
DALYs (Disability-Adjusted Life Years)	Western Europe	Both	Age-standardized	Rate	2016	22.9606	27.2138	11.9308
DALYs (Disability-Adjusted Life Years)	Western Europe	Both	Age-standardized	Rate	2017	22.5654	26.8504	11.7856
DALYs (Disability-Adjusted Life Years)	Western Europe	Both	Age-standardized	Rate	2018	22.3276	26.5483	11.7421
DALYs (Disability-Adjusted Life Years)	Western Europe	Both	Age-standardized	Rate	2019	22.1167	26.3625	11.7247
DALYs (Disability-Adjusted Life Years)	Southern Latin America	Both	Age-standardized	Rate	1990	31.9431	41.1217	23.7893
DALYs (Disability-Adjusted Life Years)	Southern Latin America	Both	Age-standardized	Rate	1991	32.5159	41.5818	24.5299
DALYs (Disability-Adjusted Life Years)	Southern Latin America	Both	Age-standardized	Rate	1992	33.4741	42.4044	25.1049
DALYs (Disability-Adjusted Life Years)	Southern Latin America	Both	Age-standardized	Rate	1993	34.4669	42.8001	26.0268
DALYs (Disability-Adjusted Life Years)	Southern Latin America	Both	Age-standardized	Rate	1994	35.6126	43.6029	27.0345
DALYs (Disability-Adjusted Life Years)	Southern Latin America	Both	Age-standardized	Rate	1995	37.0116	44.5777	28.2967
DALYs (Disability-Adjusted Life Years)	Southern Latin America	Both	Age-standardized	Rate	1996	38.1027	45.2495	28.9608
DALYs (Disability-Adjusted Life Years)	Southern Latin America	Both	Age-standardized	Rate	1997	39.4433	46.0803	29.5362
DALYs (Disability-Adjusted Life Years)	Southern Latin America	Both	Age-standardized	Rate	1998	40.0678	46.7108	30.4256
DALYs (Disability-Adjusted Life Years)	Southern Latin America	Both	Age-standardized	Rate	1999	40.7265	46.797	30.7834
DALYs (Disability-Adjusted Life Years)	Southern Latin America	Both	Age-standardized	Rate	2000	40.9681	47.3445	31.2637
DALYs (Disability-Adjusted Life Years)	Southern Latin America	Both	Age-standardized	Rate	2001	41.2201	47.8013	31.6981
DALYs (Disability-Adjusted Life Years)	Southern Latin America	Both	Age-standardized	Rate	2002	41.5793	48.4009	32.171
DALYs (Disability-Adjusted Life Years)	Southern Latin America	Both	Age-standardized	Rate	2003	41.6953	48.7234	32.3649
DALYs (Disability-Adjusted Life Years)	Southern Latin America	Both	Age-standardized	Rate	2004	41.195	48.7304	32.7104
DALYs (Disability-Adjusted Life Years)	Southern Latin America	Both	Age-standardized	Rate	2005	40.7027	48.4375	32.6073
DALYs (Disability-Adjusted Life Years)	Southern Latin America	Both	Age-standardized	Rate	2006	40.7413	48.3648	32.4849
DALYs (Disability-Adjusted Life Years)	Southern Latin America	Both	Age-standardized	Rate	2007	41.1258	48.9912	32.9267
DALYs (Disability-Adjusted Life Years)	Southern Latin America	Both	Age-standardized	Rate	2008	40.5557	48.5445	32.6938
DALYs (Disability-Adjusted Life Years)	Southern Latin America	Both	Age-standardized	Rate	2009	40.5866	48.6204	32.8475
DALYs (Disability-Adjusted Life Years)	Southern Latin America	Both	Age-standardized	Rate	2010	40.757	48.7201	32.8772
DALYs (Disability-Adjusted Life Years)	Southern Latin America	Both	Age-standardized	Rate	2011	40.7022	48.7433	32.9859
DALYs (Disability-Adjusted Life Years)	Southern Latin America	Both	Age-standardized	Rate	2012	40.6155	48.7593	32.9768
DALYs (Disability-Adjusted Life Years)	Southern Latin America	Both	Age-standardized	Rate	2013	40.5057	48.8532	33.0101
DALYs (Disability-Adjusted Life Years)	Southern Latin America	Both	Age-standardized	Rate	2014	39.9893	48.7656	32.5674
DALYs (Disability-Adjusted Life Years)	Southern Latin America	Both	Age-standardized	Rate	2015	39.9907	49.2239	32.7
DALYs (Disability-Adjusted Life Years)	Southern Latin America	Both	Age-standardized	Rate	2016	40.4829	49.4994	33.2323
DALYs (Disability-Adjusted Life Years)	Southern Latin America	Both	Age-standardized	Rate	2017	40.5361	49.7065	33.0965
DALYs (Disability-Adjusted Life Years)	Southern Latin America	Both	Age-standardized	Rate	2018	40.2581	49.7294	32.9283
DALYs (Disability-Adjusted Life Years)	Southern Latin America	Both	Age-standardized	Rate	2019	40.1498	49.557	32.7292
DALYs (Disability-Adjusted Life Years)	High-income North America	Both	Age-standardized	Rate	1990	14.9878	24.7447	12.2197
DALYs (Disability-Adjusted Life Years)	High-income North America	Both	Age-standardized	Rate	1991	15.0489	24.6643	12.3036
DALYs (Disability-Adjusted Life Years)	High-income North America	Both	Age-standardized	Rate	1992	15.2328	24.7439	12.4968
DALYs (Disability-Adjusted Life Years)	High-income North America	Both	Age-standardized	Rate	1993	15.6346	25.1556	12.956
DALYs (Disability-Adjusted Life Years)	High-income North America	Both	Age-standardized	Rate	1994	15.9886	25.2609	13.3862
DALYs (Disability-Adjusted Life Years)	High-income North America	Both	Age-standardized	Rate	1995	16.5471	25.3127	14.1129
DALYs (Disability-Adjusted Life Years)	High-income North America	Both	Age-standardized	Rate	1996	16.9818	25.0016	14.7331
DALYs (Disability-Adjusted Life Years)	High-income North America	Both	Age-standardized	Rate	1997	17.9031	24.9002	15.9814
DALYs (Disability-Adjusted Life Years)	High-income North America	Both	Age-standardized	Rate	1998	19.337	24.7767	16.7907
DALYs (Disability-Adjusted Life Years)	High-income North America	Both	Age-standardized	Rate	1999	22.9855	24.9079	16.8618
DALYs (Disability-Adjusted Life Years)	High-income North America	Both	Age-standardized	Rate	2000	25.5058	27.9557	16.952
DALYs (Disability-Adjusted Life Years)	High-income North America	Both	Age-standardized	Rate	2001	27.2987	30.5138	16.9903
DALYs (Disability-Adjusted Life Years)	High-income North America	Both	Age-standardized	Rate	2002	28.7128	32.5358	17.0861
DALYs (Disability-Adjusted Life Years)	High-income North America	Both	Age-standardized	Rate	2003	29.6151	33.8739	17.0438
DALYs (Disability-Adjusted Life Years)	High-income North America	Both	Age-standardized	Rate	2004	29.901	34.3444	16.9361
DALYs (Disability-Adjusted Life Years)	High-income North America	Both	Age-standardized	Rate	2005	30.2694	34.9316	16.8852
DALYs (Disability-Adjusted Life Years)	High-income North America	Both	Age-standardized	Rate	2006	30.2478	34.9965	16.7807
DALYs (Disability-Adjusted Life Years)	High-income North America	Both	Age-standardized	Rate	2007	30.0759	34.8296	16.6823
DALYs (Disability-Adjusted Life Years)	High-income North America	Both	Age-standardized	Rate	2008	29.7601	34.435	16.5191
DALYs (Disability-Adjusted Life Years)	High-income North America	Both	Age-standardized	Rate	2009	29.443	34.0516	16.3255
DALYs (Disability-Adjusted Life Years)	High-income North America	Both	Age-standardized	Rate	2010	29.0513	33.6827	16.0292
DALYs (Disability-Adjusted Life Years)	High-income North America	Both	Age-standardized	Rate	2011	29.1259	33.7899	15.9506
DALYs (Disability-Adjusted Life Years)	High-income North America	Both	Age-standardized	Rate	2012	29.1089	33.8339	15.8534
DALYs (Disability-Adjusted Life Years)	High-income North America	Both	Age-standardized	Rate	2013	29.2496	34.0775	15.8832
DALYs (Disability-Adjusted Life Years)	High-income North America	Both	Age-standardized	Rate	2014	29.4953	34.4004	15.9491
DALYs (Disability-Adjusted Life Years)	High-income North America	Both	Age-standardized	Rate	2015	29.7066	34.6884	16.0446
DALYs (Disability-Adjusted Life Years)	High-income North America	Both	Age-standardized	Rate	2016	29.8298	34.8425	16.2195
DALYs (Disability-Adjusted Life Years)	High-income North America	Both	Age-standardized	Rate	2017	29.2471	34.1902	16.0955
DALYs (Disability-Adjusted Life Years)	High-income North America	Both	Age-standardized	Rate	2018	28.9179	33.7561	15.9165
DALYs (Disability-Adjusted Life Years)	High-income North America	Both	Age-standardized	Rate	2019	28.6293	33.4425	15.8141
DALYs (Disability-Adjusted Life Years)	Caribbean	Both	Age-standardized	Rate	1990	28.5758	39.8669	22.725
DALYs (Disability-Adjusted Life Years)	Caribbean	Both	Age-standardized	Rate	1991	28.1678	38.8587	22.5694
DALYs (Disability-Adjusted Life Years)	Caribbean	Both	Age-standardized	Rate	1992	28.224	38.2621	22.8095
DALYs (Disability-Adjusted Life Years)	Caribbean	Both	Age-standardized	Rate	1993	28.3393	37.9781	23.1593
DALYs (Disability-Adjusted Life Years)	Caribbean	Both	Age-standardized	Rate	1994	28.0161	37.4486	23.1377
DALYs (Disability-Adjusted Life Years)	Caribbean	Both	Age-standardized	Rate	1995	27.869	37.1236	23.2176
DALYs (Disability-Adjusted Life Years)	Caribbean	Both	Age-standardized	Rate	1996	27.8103	36.2736	23.1924
DALYs (Disability-Adjusted Life Years)	Caribbean	Both	Age-standardized	Rate	1997	27.9472	36.5018	23.3525
DALYs (Disability-Adjusted Life Years)	Caribbean	Both	Age-standardized	Rate	1998	27.8637	35.8495	23.345
DALYs (Disability-Adjusted Life Years)	Caribbean	Both	Age-standardized	Rate	1999	28.3162	35.5885	23.7353
DALYs (Disability-Adjusted Life Years)	Caribbean	Both	Age-standardized	Rate	2000	28.5376	35.6369	23.6955
DALYs (Disability-Adjusted Life Years)	Caribbean	Both	Age-standardized	Rate	2001	28.9859	35.7925	24.0507
DALYs (Disability-Adjusted Life Years)	Caribbean	Both	Age-standardized	Rate	2002	28.6667	35.4163	23.794
DALYs (Disability-Adjusted Life Years)	Caribbean	Both	Age-standardized	Rate	2003	28.9013	35.7985	23.8712
DALYs (Disability-Adjusted Life Years)	Caribbean	Both	Age-standardized	Rate	2004	29.4084	36.4157	23.994
DALYs (Disability-Adjusted Life Years)	Caribbean	Both	Age-standardized	Rate	2005	29.5552	36.4886	24.0932
DALYs (Disability-Adjusted Life Years)	Caribbean	Both	Age-standardized	Rate	2006	29.8036	37.2465	24.1093
DALYs (Disability-Adjusted Life Years)	Caribbean	Both	Age-standardized	Rate	2007	30.0445	37.5286	24.2989
DALYs (Disability-Adjusted Life Years)	Caribbean	Both	Age-standardized	Rate	2008	30.2139	38.2937	24.3985
DALYs (Disability-Adjusted Life Years)	Caribbean	Both	Age-standardized	Rate	2009	30.215	38.2058	24.4181
DALYs (Disability-Adjusted Life Years)	Caribbean	Both	Age-standardized	Rate	2010	29.977	37.9008	24.0698
DALYs (Disability-Adjusted Life Years)	Caribbean	Both	Age-standardized	Rate	2011	30.3801	38.4043	24.2553
DALYs (Disability-Adjusted Life Years)	Caribbean	Both	Age-standardized	Rate	2012	30.7672	39.3514	24.5525
DALYs (Disability-Adjusted Life Years)	Caribbean	Both	Age-standardized	Rate	2013	31.3649	39.8527	24.7049
DALYs (Disability-Adjusted Life Years)	Caribbean	Both	Age-standardized	Rate	2014	31.6434	40.9796	25.0864
DALYs (Disability-Adjusted Life Years)	Caribbean	Both	Age-standardized	Rate	2015	32.0009	41.4885	25.3326
DALYs (Disability-Adjusted Life Years)	Caribbean	Both	Age-standardized	Rate	2016	32.1794	41.8641	25.4905
DALYs (Disability-Adjusted Life Years)	Caribbean	Both	Age-standardized	Rate	2017	31.9976	41.6995	25.1626
DALYs (Disability-Adjusted Life Years)	Caribbean	Both	Age-standardized	Rate	2018	31.9808	41.59	24.9417
DALYs (Disability-Adjusted Life Years)	Caribbean	Both	Age-standardized	Rate	2019	31.9512	41.7844	24.6468
DALYs (Disability-Adjusted Life Years)	Andean Latin America	Both	Age-standardized	Rate	1990	30.2535	38.8766	21.2051
DALYs (Disability-Adjusted Life Years)	Andean Latin America	Both	Age-standardized	Rate	1991	29.4719	37.7884	21.1791
DALYs (Disability-Adjusted Life Years)	Andean Latin America	Both	Age-standardized	Rate	1992	29.7333	37.6808	21.3647
DALYs (Disability-Adjusted Life Years)	Andean Latin America	Both	Age-standardized	Rate	1993	29.0702	36.2261	20.9469
DALYs (Disability-Adjusted Life Years)	Andean Latin America	Both	Age-standardized	Rate	1994	28.581	35.2247	20.7967
DALYs (Disability-Adjusted Life Years)	Andean Latin America	Both	Age-standardized	Rate	1995	28.1271	34.2715	20.2861
DALYs (Disability-Adjusted Life Years)	Andean Latin America	Both	Age-standardized	Rate	1996	27.406	32.8673	20.1643
DALYs (Disability-Adjusted Life Years)	Andean Latin America	Both	Age-standardized	Rate	1997	27.4423	33.0241	20.1512
DALYs (Disability-Adjusted Life Years)	Andean Latin America	Both	Age-standardized	Rate	1998	27.2604	32.9384	20.2723
DALYs (Disability-Adjusted Life Years)	Andean Latin America	Both	Age-standardized	Rate	1999	26.904	32.291	19.8433
DALYs (Disability-Adjusted Life Years)	Andean Latin America	Both	Age-standardized	Rate	2000	26.5914	31.8696	19.8406
DALYs (Disability-Adjusted Life Years)	Andean Latin America	Both	Age-standardized	Rate	2001	25.6903	30.5713	19.4794
DALYs (Disability-Adjusted Life Years)	Andean Latin America	Both	Age-standardized	Rate	2002	25.699	30.6365	19.7555
DALYs (Disability-Adjusted Life Years)	Andean Latin America	Both	Age-standardized	Rate	2003	25.4476	30.1702	19.6638
DALYs (Disability-Adjusted Life Years)	Andean Latin America	Both	Age-standardized	Rate	2004	24.6002	29.5196	19.2321
DALYs (Disability-Adjusted Life Years)	Andean Latin America	Both	Age-standardized	Rate	2005	23.731	28.6236	18.9431
DALYs (Disability-Adjusted Life Years)	Andean Latin America	Both	Age-standardized	Rate	2006	22.8489	27.9851	18.4707
DALYs (Disability-Adjusted Life Years)	Andean Latin America	Both	Age-standardized	Rate	2007	22.0235	27.3196	17.9428
DALYs (Disability-Adjusted Life Years)	Andean Latin America	Both	Age-standardized	Rate	2008	21.7286	26.9581	17.866
DALYs (Disability-Adjusted Life Years)	Andean Latin America	Both	Age-standardized	Rate	2009	22.1632	27.6545	18.002
DALYs (Disability-Adjusted Life Years)	Andean Latin America	Both	Age-standardized	Rate	2010	21.9169	27.0104	17.5471
DALYs (Disability-Adjusted Life Years)	Andean Latin America	Both	Age-standardized	Rate	2011	21.2431	26.4637	17.0043
DALYs (Disability-Adjusted Life Years)	Andean Latin America	Both	Age-standardized	Rate	2012	20.7523	25.7505	16.8558
DALYs (Disability-Adjusted Life Years)	Andean Latin America	Both	Age-standardized	Rate	2013	20.2595	24.9424	16.4993
DALYs (Disability-Adjusted Life Years)	Andean Latin America	Both	Age-standardized	Rate	2014	19.6085	24.1107	15.8405
DALYs (Disability-Adjusted Life Years)	Andean Latin America	Both	Age-standardized	Rate	2015	19.2336	24.1014	15.3667
DALYs (Disability-Adjusted Life Years)	Andean Latin America	Both	Age-standardized	Rate	2016	19.1273	24.5227	15.0282
DALYs (Disability-Adjusted Life Years)	Andean Latin America	Both	Age-standardized	Rate	2017	18.8828	24.3363	14.7684
DALYs (Disability-Adjusted Life Years)	Andean Latin America	Both	Age-standardized	Rate	2018	18.6394	23.9605	14.3302
DALYs (Disability-Adjusted Life Years)	Andean Latin America	Both	Age-standardized	Rate	2019	18.4631	23.9211	14.1111
DALYs (Disability-Adjusted Life Years)	Central Latin America	Both	Age-standardized	Rate	1990	14.1722	19.6258	12.5264
DALYs (Disability-Adjusted Life Years)	Central Latin America	Both	Age-standardized	Rate	1991	14.1429	19.6788	12.4302
DALYs (Disability-Adjusted Life Years)	Central Latin America	Both	Age-standardized	Rate	1992	14.1816	19.5372	12.4924
DALYs (Disability-Adjusted Life Years)	Central Latin America	Both	Age-standardized	Rate	1993	14.2536	19.409	12.6162
DALYs (Disability-Adjusted Life Years)	Central Latin America	Both	Age-standardized	Rate	1994	14.3942	19.2476	12.82
DALYs (Disability-Adjusted Life Years)	Central Latin America	Both	Age-standardized	Rate	1995	14.4392	18.9122	12.8908
DALYs (Disability-Adjusted Life Years)	Central Latin America	Both	Age-standardized	Rate	1996	14.7033	18.609	12.7965
DALYs (Disability-Adjusted Life Years)	Central Latin America	Both	Age-standardized	Rate	1997	15.0939	18.4551	12.6092
DALYs (Disability-Adjusted Life Years)	Central Latin America	Both	Age-standardized	Rate	1998	15.8865	18.2423	12.6132
DALYs (Disability-Adjusted Life Years)	Central Latin America	Both	Age-standardized	Rate	1999	16.3205	18.1193	12.6329
DALYs (Disability-Adjusted Life Years)	Central Latin America	Both	Age-standardized	Rate	2000	16.6413	18.0518	12.6298
DALYs (Disability-Adjusted Life Years)	Central Latin America	Both	Age-standardized	Rate	2001	16.8771	18.3156	12.5571
DALYs (Disability-Adjusted Life Years)	Central Latin America	Both	Age-standardized	Rate	2002	17.4174	18.9355	12.6535
DALYs (Disability-Adjusted Life Years)	Central Latin America	Both	Age-standardized	Rate	2003	17.5404	19.0871	12.6598
DALYs (Disability-Adjusted Life Years)	Central Latin America	Both	Age-standardized	Rate	2004	17.6494	19.2351	12.6912
DALYs (Disability-Adjusted Life Years)	Central Latin America	Both	Age-standardized	Rate	2005	17.7548	19.407	12.6205
DALYs (Disability-Adjusted Life Years)	Central Latin America	Both	Age-standardized	Rate	2006	17.8357	19.4659	12.6646
DALYs (Disability-Adjusted Life Years)	Central Latin America	Both	Age-standardized	Rate	2007	17.887	19.6304	12.5297
DALYs (Disability-Adjusted Life Years)	Central Latin America	Both	Age-standardized	Rate	2008	18.1168	19.8714	12.7287
DALYs (Disability-Adjusted Life Years)	Central Latin America	Both	Age-standardized	Rate	2009	18.4976	20.4129	12.8493
DALYs (Disability-Adjusted Life Years)	Central Latin America	Both	Age-standardized	Rate	2010	18.1506	19.9594	12.7214
DALYs (Disability-Adjusted Life Years)	Central Latin America	Both	Age-standardized	Rate	2011	17.8169	19.6883	12.4567
DALYs (Disability-Adjusted Life Years)	Central Latin America	Both	Age-standardized	Rate	2012	17.7445	19.647	12.3535
DALYs (Disability-Adjusted Life Years)	Central Latin America	Both	Age-standardized	Rate	2013	17.7752	19.6751	12.4044
DALYs (Disability-Adjusted Life Years)	Central Latin America	Both	Age-standardized	Rate	2014	17.7473	19.7346	12.4724
DALYs (Disability-Adjusted Life Years)	Central Latin America	Both	Age-standardized	Rate	2015	17.7571	19.8278	12.4753
DALYs (Disability-Adjusted Life Years)	Central Latin America	Both	Age-standardized	Rate	2016	17.6834	20.0281	12.5954
DALYs (Disability-Adjusted Life Years)	Central Latin America	Both	Age-standardized	Rate	2017	17.5822	20.4883	12.7075
DALYs (Disability-Adjusted Life Years)	Central Latin America	Both	Age-standardized	Rate	2018	17.539	21.1764	12.3722
DALYs (Disability-Adjusted Life Years)	Central Latin America	Both	Age-standardized	Rate	2019	17.3621	21.6109	12.0076
DALYs (Disability-Adjusted Life Years)	Tropical Latin America	Both	Age-standardized	Rate	1990	31.929	48.8945	26.6752
DALYs (Disability-Adjusted Life Years)	Tropical Latin America	Both	Age-standardized	Rate	1991	31.4886	46.9143	26.661
DALYs (Disability-Adjusted Life Years)	Tropical Latin America	Both	Age-standardized	Rate	1992	31.5845	46.0188	26.8602
DALYs (Disability-Adjusted Life Years)	Tropical Latin America	Both	Age-standardized	Rate	1993	31.8638	46.5614	27.0935
DALYs (Disability-Adjusted Life Years)	Tropical Latin America	Both	Age-standardized	Rate	1994	32.0948	46.1793	27.2393
DALYs (Disability-Adjusted Life Years)	Tropical Latin America	Both	Age-standardized	Rate	1995	32.6047	45.6861	27.0175
DALYs (Disability-Adjusted Life Years)	Tropical Latin America	Both	Age-standardized	Rate	1996	33.7945	45.9554	27.4701
DALYs (Disability-Adjusted Life Years)	Tropical Latin America	Both	Age-standardized	Rate	1997	34.2868	45.2613	27.3492
DALYs (Disability-Adjusted Life Years)	Tropical Latin America	Both	Age-standardized	Rate	1998	34.9011	44.8818	27.3711
DALYs (Disability-Adjusted Life Years)	Tropical Latin America	Both	Age-standardized	Rate	1999	35.8859	44.7414	27.4978
DALYs (Disability-Adjusted Life Years)	Tropical Latin America	Both	Age-standardized	Rate	2000	36.4001	44.2175	27.386
DALYs (Disability-Adjusted Life Years)	Tropical Latin America	Both	Age-standardized	Rate	2001	36.7462	43.8172	27.6487
DALYs (Disability-Adjusted Life Years)	Tropical Latin America	Both	Age-standardized	Rate	2002	36.7352	43.078	27.6682
DALYs (Disability-Adjusted Life Years)	Tropical Latin America	Both	Age-standardized	Rate	2003	36.6586	42.8508	27.8523
DALYs (Disability-Adjusted Life Years)	Tropical Latin America	Both	Age-standardized	Rate	2004	36.6041	42.5103	28.1556
DALYs (Disability-Adjusted Life Years)	Tropical Latin America	Both	Age-standardized	Rate	2005	36.2375	41.8326	28.0029
DALYs (Disability-Adjusted Life Years)	Tropical Latin America	Both	Age-standardized	Rate	2006	36.6577	41.4866	27.9729
DALYs (Disability-Adjusted Life Years)	Tropical Latin America	Both	Age-standardized	Rate	2007	36.8353	41.631	28.1098
DALYs (Disability-Adjusted Life Years)	Tropical Latin America	Both	Age-standardized	Rate	2008	36.6719	41.7323	28.0671
DALYs (Disability-Adjusted Life Years)	Tropical Latin America	Both	Age-standardized	Rate	2009	36.6277	41.4711	28.0909
DALYs (Disability-Adjusted Life Years)	Tropical Latin America	Both	Age-standardized	Rate	2010	36.7143	41.3045	28.0983
DALYs (Disability-Adjusted Life Years)	Tropical Latin America	Both	Age-standardized	Rate	2011	36.7116	41.5458	27.9874
DALYs (Disability-Adjusted Life Years)	Tropical Latin America	Both	Age-standardized	Rate	2012	36.1906	41.2235	27.6308
DALYs (Disability-Adjusted Life Years)	Tropical Latin America	Both	Age-standardized	Rate	2013	35.7883	41.1232	27.446
DALYs (Disability-Adjusted Life Years)	Tropical Latin America	Both	Age-standardized	Rate	2014	35.2572	41.1053	27.0577
DALYs (Disability-Adjusted Life Years)	Tropical Latin America	Both	Age-standardized	Rate	2015	34.7703	40.6719	26.8118
DALYs (Disability-Adjusted Life Years)	Tropical Latin America	Both	Age-standardized	Rate	2016	34.7865	40.904	26.8319
DALYs (Disability-Adjusted Life Years)	Tropical Latin America	Both	Age-standardized	Rate	2017	33.8759	40.825	26.1933
DALYs (Disability-Adjusted Life Years)	Tropical Latin America	Both	Age-standardized	Rate	2018	33.6786	40.628	26.0955
DALYs (Disability-Adjusted Life Years)	Tropical Latin America	Both	Age-standardized	Rate	2019	33.5432	40.5333	26.1062
DALYs (Disability-Adjusted Life Years)	North Africa and Middle East	Both	Age-standardized	Rate	1990	26.6872	32.9823	18.8115
DALYs (Disability-Adjusted Life Years)	North Africa and Middle East	Both	Age-standardized	Rate	1991	26.4271	32.3613	18.7484
DALYs (Disability-Adjusted Life Years)	North Africa and Middle East	Both	Age-standardized	Rate	1992	26.1916	31.9951	18.7121
DALYs (Disability-Adjusted Life Years)	North Africa and Middle East	Both	Age-standardized	Rate	1993	26.0147	31.7312	18.5165
DALYs (Disability-Adjusted Life Years)	North Africa and Middle East	Both	Age-standardized	Rate	1994	25.7134	30.9548	18.4211
DALYs (Disability-Adjusted Life Years)	North Africa and Middle East	Both	Age-standardized	Rate	1995	25.2306	30.2126	18.203
DALYs (Disability-Adjusted Life Years)	North Africa and Middle East	Both	Age-standardized	Rate	1996	24.5454	28.9656	17.896
DALYs (Disability-Adjusted Life Years)	North Africa and Middle East	Both	Age-standardized	Rate	1997	24.0864	28.3714	17.6316
DALYs (Disability-Adjusted Life Years)	North Africa and Middle East	Both	Age-standardized	Rate	1998	23.5516	27.5907	17.3805
DALYs (Disability-Adjusted Life Years)	North Africa and Middle East	Both	Age-standardized	Rate	1999	23.1072	26.9375	17.0465
DALYs (Disability-Adjusted Life Years)	North Africa and Middle East	Both	Age-standardized	Rate	2000	22.4399	26.0702	16.3859
DALYs (Disability-Adjusted Life Years)	North Africa and Middle East	Both	Age-standardized	Rate	2001	22.2095	25.8132	16.1178
DALYs (Disability-Adjusted Life Years)	North Africa and Middle East	Both	Age-standardized	Rate	2002	21.9324	25.5943	15.9656
DALYs (Disability-Adjusted Life Years)	North Africa and Middle East	Both	Age-standardized	Rate	2003	21.5358	25.4643	15.5655
DALYs (Disability-Adjusted Life Years)	North Africa and Middle East	Both	Age-standardized	Rate	2004	21.226	25.0637	15.237
DALYs (Disability-Adjusted Life Years)	North Africa and Middle East	Both	Age-standardized	Rate	2005	20.935	24.6465	14.9097
DALYs (Disability-Adjusted Life Years)	North Africa and Middle East	Both	Age-standardized	Rate	2006	20.6991	24.413	14.6911
DALYs (Disability-Adjusted Life Years)	North Africa and Middle East	Both	Age-standardized	Rate	2007	20.5169	24.434	14.4987
DALYs (Disability-Adjusted Life Years)	North Africa and Middle East	Both	Age-standardized	Rate	2008	20.3965	24.1741	14.3677
DALYs (Disability-Adjusted Life Years)	North Africa and Middle East	Both	Age-standardized	Rate	2009	20.2723	23.8932	14.3661
DALYs (Disability-Adjusted Life Years)	North Africa and Middle East	Both	Age-standardized	Rate	2010	20.0093	23.7095	14.136
DALYs (Disability-Adjusted Life Years)	North Africa and Middle East	Both	Age-standardized	Rate	2011	19.7646	23.3023	13.8819
DALYs (Disability-Adjusted Life Years)	North Africa and Middle East	Both	Age-standardized	Rate	2012	19.4841	22.9354	13.7687
DALYs (Disability-Adjusted Life Years)	North Africa and Middle East	Both	Age-standardized	Rate	2013	19.3076	22.8081	13.7468
DALYs (Disability-Adjusted Life Years)	North Africa and Middle East	Both	Age-standardized	Rate	2014	19.0715	22.5532	13.5951
DALYs (Disability-Adjusted Life Years)	North Africa and Middle East	Both	Age-standardized	Rate	2015	18.8878	22.4284	13.4772
DALYs (Disability-Adjusted Life Years)	North Africa and Middle East	Both	Age-standardized	Rate	2016	18.4327	21.8524	13.3439
DALYs (Disability-Adjusted Life Years)	North Africa and Middle East	Both	Age-standardized	Rate	2017	18.1386	21.791	13.1654
DALYs (Disability-Adjusted Life Years)	North Africa and Middle East	Both	Age-standardized	Rate	2018	17.8747	21.6335	13.0071
DALYs (Disability-Adjusted Life Years)	North Africa and Middle East	Both	Age-standardized	Rate	2019	17.6198	21.4001	12.9109
DALYs (Disability-Adjusted Life Years)	South Asia	Both	Age-standardized	Rate	1990	18.3488	23.2782	14.217
DALYs (Disability-Adjusted Life Years)	South Asia	Both	Age-standardized	Rate	1991	18.3138	23.2408	14.1831
DALYs (Disability-Adjusted Life Years)	South Asia	Both	Age-standardized	Rate	1992	18.3242	23.3277	14.136
DALYs (Disability-Adjusted Life Years)	South Asia	Both	Age-standardized	Rate	1993	18.2753	22.9872	14.1773
DALYs (Disability-Adjusted Life Years)	South Asia	Both	Age-standardized	Rate	1994	18.2799	23.0093	14.2693
DALYs (Disability-Adjusted Life Years)	South Asia	Both	Age-standardized	Rate	1995	18.214	23.1252	14.3069
DALYs (Disability-Adjusted Life Years)	South Asia	Both	Age-standardized	Rate	1996	18.3209	23.264	14.4257
DALYs (Disability-Adjusted Life Years)	South Asia	Both	Age-standardized	Rate	1997	18.7701	24.0819	14.4965
DALYs (Disability-Adjusted Life Years)	South Asia	Both	Age-standardized	Rate	1998	18.7419	23.9905	14.6597
DALYs (Disability-Adjusted Life Years)	South Asia	Both	Age-standardized	Rate	1999	18.6528	23.8476	14.494
DALYs (Disability-Adjusted Life Years)	South Asia	Both	Age-standardized	Rate	2000	18.6792	23.9335	14.6669
DALYs (Disability-Adjusted Life Years)	South Asia	Both	Age-standardized	Rate	2001	18.674	24.0124	14.8494
DALYs (Disability-Adjusted Life Years)	South Asia	Both	Age-standardized	Rate	2002	18.5134	23.4579	14.6133
DALYs (Disability-Adjusted Life Years)	South Asia	Both	Age-standardized	Rate	2003	18.0973	22.8206	14.5086
DALYs (Disability-Adjusted Life Years)	South Asia	Both	Age-standardized	Rate	2004	17.6435	21.9457	14.046
DALYs (Disability-Adjusted Life Years)	South Asia	Both	Age-standardized	Rate	2005	17.7947	21.9668	14.2071
DALYs (Disability-Adjusted Life Years)	South Asia	Both	Age-standardized	Rate	2006	17.9901	22.4456	14.4145
DALYs (Disability-Adjusted Life Years)	South Asia	Both	Age-standardized	Rate	2007	18.1041	22.5809	14.372
DALYs (Disability-Adjusted Life Years)	South Asia	Both	Age-standardized	Rate	2008	18.2463	22.7705	14.3906
DALYs (Disability-Adjusted Life Years)	South Asia	Both	Age-standardized	Rate	2009	17.9038	22.1205	14.5419
DALYs (Disability-Adjusted Life Years)	South Asia	Both	Age-standardized	Rate	2010	17.9374	22.2596	14.2949
DALYs (Disability-Adjusted Life Years)	South Asia	Both	Age-standardized	Rate	2011	18.0312	22.3625	14.3897
DALYs (Disability-Adjusted Life Years)	South Asia	Both	Age-standardized	Rate	2012	17.8418	22.0059	14.1806
DALYs (Disability-Adjusted Life Years)	South Asia	Both	Age-standardized	Rate	2013	17.8756	21.9036	14.1004
DALYs (Disability-Adjusted Life Years)	South Asia	Both	Age-standardized	Rate	2014	17.628	21.5412	13.8309
DALYs (Disability-Adjusted Life Years)	South Asia	Both	Age-standardized	Rate	2015	17.7788	21.881	14.1457
DALYs (Disability-Adjusted Life Years)	South Asia	Both	Age-standardized	Rate	2016	17.7613	21.6853	14.0579
DALYs (Disability-Adjusted Life Years)	South Asia	Both	Age-standardized	Rate	2017	17.6502	21.9427	14.2736
DALYs (Disability-Adjusted Life Years)	South Asia	Both	Age-standardized	Rate	2018	17.8775	22.397	14.201
DALYs (Disability-Adjusted Life Years)	South Asia	Both	Age-standardized	Rate	2019	17.9443	22.4464	14.0924
DALYs (Disability-Adjusted Life Years)	Central Sub-Saharan Africa	Both	Age-standardized	Rate	1990	35.5397	57.2835	19.2398
DALYs (Disability-Adjusted Life Years)	Central Sub-Saharan Africa	Both	Age-standardized	Rate	1991	35.5067	56.9245	19.1967
DALYs (Disability-Adjusted Life Years)	Central Sub-Saharan Africa	Both	Age-standardized	Rate	1992	35.1758	56.8277	19.0193
DALYs (Disability-Adjusted Life Years)	Central Sub-Saharan Africa	Both	Age-standardized	Rate	1993	34.7511	55.9014	18.791
DALYs (Disability-Adjusted Life Years)	Central Sub-Saharan Africa	Both	Age-standardized	Rate	1994	34.451	55.9368	18.6199
DALYs (Disability-Adjusted Life Years)	Central Sub-Saharan Africa	Both	Age-standardized	Rate	1995	34.2347	55.2881	18.4706
DALYs (Disability-Adjusted Life Years)	Central Sub-Saharan Africa	Both	Age-standardized	Rate	1996	34.0454	54.4853	18.6804
DALYs (Disability-Adjusted Life Years)	Central Sub-Saharan Africa	Both	Age-standardized	Rate	1997	33.1084	53.3148	18.1784
DALYs (Disability-Adjusted Life Years)	Central Sub-Saharan Africa	Both	Age-standardized	Rate	1998	32.8502	53.2165	17.8376
DALYs (Disability-Adjusted Life Years)	Central Sub-Saharan Africa	Both	Age-standardized	Rate	1999	32.7668	53.1498	17.6936
DALYs (Disability-Adjusted Life Years)	Central Sub-Saharan Africa	Both	Age-standardized	Rate	2000	32.4132	52.2827	17.5813
DALYs (Disability-Adjusted Life Years)	Central Sub-Saharan Africa	Both	Age-standardized	Rate	2001	31.8267	50.4949	17.5239
DALYs (Disability-Adjusted Life Years)	Central Sub-Saharan Africa	Both	Age-standardized	Rate	2002	31.2804	49.5679	17.4695
DALYs (Disability-Adjusted Life Years)	Central Sub-Saharan Africa	Both	Age-standardized	Rate	2003	31.3847	49.5216	17.8897
DALYs (Disability-Adjusted Life Years)	Central Sub-Saharan Africa	Both	Age-standardized	Rate	2004	31.1487	48.8258	17.6425
DALYs (Disability-Adjusted Life Years)	Central Sub-Saharan Africa	Both	Age-standardized	Rate	2005	30.7999	48.5083	17.4034
DALYs (Disability-Adjusted Life Years)	Central Sub-Saharan Africa	Both	Age-standardized	Rate	2006	30.5809	48.3661	17.4554
DALYs (Disability-Adjusted Life Years)	Central Sub-Saharan Africa	Both	Age-standardized	Rate	2007	30.154	47.5466	17.1713
DALYs (Disability-Adjusted Life Years)	Central Sub-Saharan Africa	Both	Age-standardized	Rate	2008	29.8517	47.1459	17.1224
DALYs (Disability-Adjusted Life Years)	Central Sub-Saharan Africa	Both	Age-standardized	Rate	2009	29.5538	46.7192	17.023
DALYs (Disability-Adjusted Life Years)	Central Sub-Saharan Africa	Both	Age-standardized	Rate	2010	29.3437	46.3411	16.925
DALYs (Disability-Adjusted Life Years)	Central Sub-Saharan Africa	Both	Age-standardized	Rate	2011	29.3633	46.4679	16.9043
DALYs (Disability-Adjusted Life Years)	Central Sub-Saharan Africa	Both	Age-standardized	Rate	2012	29.3849	46.2434	16.8015
DALYs (Disability-Adjusted Life Years)	Central Sub-Saharan Africa	Both	Age-standardized	Rate	2013	29.3902	46.9573	16.7246
DALYs (Disability-Adjusted Life Years)	Central Sub-Saharan Africa	Both	Age-standardized	Rate	2014	29.1739	46.6214	16.509
DALYs (Disability-Adjusted Life Years)	Central Sub-Saharan Africa	Both	Age-standardized	Rate	2015	28.8531	46.4621	16.3024
DALYs (Disability-Adjusted Life Years)	Central Sub-Saharan Africa	Both	Age-standardized	Rate	2016	28.4776	46.1698	16.0528
DALYs (Disability-Adjusted Life Years)	Central Sub-Saharan Africa	Both	Age-standardized	Rate	2017	28.1366	45.7711	15.8788
DALYs (Disability-Adjusted Life Years)	Central Sub-Saharan Africa	Both	Age-standardized	Rate	2018	28.6314	46.095	16.3927
DALYs (Disability-Adjusted Life Years)	Central Sub-Saharan Africa	Both	Age-standardized	Rate	2019	28.7494	46.0912	16.4316
DALYs (Disability-Adjusted Life Years)	Eastern Sub-Saharan Africa	Both	Age-standardized	Rate	1990	37.3393	61.1076	20.0106
DALYs (Disability-Adjusted Life Years)	Eastern Sub-Saharan Africa	Both	Age-standardized	Rate	1991	37.0722	60.8674	19.6343
DALYs (Disability-Adjusted Life Years)	Eastern Sub-Saharan Africa	Both	Age-standardized	Rate	1992	36.8489	60.7201	19.6651
DALYs (Disability-Adjusted Life Years)	Eastern Sub-Saharan Africa	Both	Age-standardized	Rate	1993	36.5957	59.9323	19.5176
DALYs (Disability-Adjusted Life Years)	Eastern Sub-Saharan Africa	Both	Age-standardized	Rate	1994	36.1788	59.6847	19.4041
DALYs (Disability-Adjusted Life Years)	Eastern Sub-Saharan Africa	Both	Age-standardized	Rate	1995	35.6896	58.9578	19.316
DALYs (Disability-Adjusted Life Years)	Eastern Sub-Saharan Africa	Both	Age-standardized	Rate	1996	35.2265	57.9982	19.1275
DALYs (Disability-Adjusted Life Years)	Eastern Sub-Saharan Africa	Both	Age-standardized	Rate	1997	34.8382	57.0279	19.0882
DALYs (Disability-Adjusted Life Years)	Eastern Sub-Saharan Africa	Both	Age-standardized	Rate	1998	34.5771	56.2699	18.9206
DALYs (Disability-Adjusted Life Years)	Eastern Sub-Saharan Africa	Both	Age-standardized	Rate	1999	33.867	54.5553	18.6411
DALYs (Disability-Adjusted Life Years)	Eastern Sub-Saharan Africa	Both	Age-standardized	Rate	2000	32.8549	52.7237	18.2795
DALYs (Disability-Adjusted Life Years)	Eastern Sub-Saharan Africa	Both	Age-standardized	Rate	2001	31.8054	50.3748	17.9841
DALYs (Disability-Adjusted Life Years)	Eastern Sub-Saharan Africa	Both	Age-standardized	Rate	2002	31.1661	48.7611	17.7948
DALYs (Disability-Adjusted Life Years)	Eastern Sub-Saharan Africa	Both	Age-standardized	Rate	2003	30.6872	47.5005	17.7572
DALYs (Disability-Adjusted Life Years)	Eastern Sub-Saharan Africa	Both	Age-standardized	Rate	2004	30.3666	46.3637	17.814
DALYs (Disability-Adjusted Life Years)	Eastern Sub-Saharan Africa	Both	Age-standardized	Rate	2005	29.9916	45.2806	17.8981
DALYs (Disability-Adjusted Life Years)	Eastern Sub-Saharan Africa	Both	Age-standardized	Rate	2006	29.7132	44.754	17.7668
DALYs (Disability-Adjusted Life Years)	Eastern Sub-Saharan Africa	Both	Age-standardized	Rate	2007	29.4972	44.7872	17.7913
DALYs (Disability-Adjusted Life Years)	Eastern Sub-Saharan Africa	Both	Age-standardized	Rate	2008	29.2392	44.6052	17.4701
DALYs (Disability-Adjusted Life Years)	Eastern Sub-Saharan Africa	Both	Age-standardized	Rate	2009	28.973	44.3162	17.3267
DALYs (Disability-Adjusted Life Years)	Eastern Sub-Saharan Africa	Both	Age-standardized	Rate	2010	28.7448	43.9044	17.0862
DALYs (Disability-Adjusted Life Years)	Eastern Sub-Saharan Africa	Both	Age-standardized	Rate	2011	28.6192	44.0054	16.8751
DALYs (Disability-Adjusted Life Years)	Eastern Sub-Saharan Africa	Both	Age-standardized	Rate	2012	28.4487	44.1719	16.7973
DALYs (Disability-Adjusted Life Years)	Eastern Sub-Saharan Africa	Both	Age-standardized	Rate	2013	28.2869	44.2145	16.7272
DALYs (Disability-Adjusted Life Years)	Eastern Sub-Saharan Africa	Both	Age-standardized	Rate	2014	28.0965	44.2407	16.5102
DALYs (Disability-Adjusted Life Years)	Eastern Sub-Saharan Africa	Both	Age-standardized	Rate	2015	27.8398	44.7572	16.329
DALYs (Disability-Adjusted Life Years)	Eastern Sub-Saharan Africa	Both	Age-standardized	Rate	2016	27.59	44.3233	16.161
DALYs (Disability-Adjusted Life Years)	Eastern Sub-Saharan Africa	Both	Age-standardized	Rate	2017	27.2302	43.9092	15.7676
DALYs (Disability-Adjusted Life Years)	Eastern Sub-Saharan Africa	Both	Age-standardized	Rate	2018	27.4075	43.3587	15.9661
DALYs (Disability-Adjusted Life Years)	Eastern Sub-Saharan Africa	Both	Age-standardized	Rate	2019	27.4019	43.2886	16.0186
DALYs (Disability-Adjusted Life Years)	Southern Sub-Saharan Africa	Both	Age-standardized	Rate	1990	38.6649	45.7141	26.1864
DALYs (Disability-Adjusted Life Years)	Southern Sub-Saharan Africa	Both	Age-standardized	Rate	1991	38.3953	45.2651	26.0913
DALYs (Disability-Adjusted Life Years)	Southern Sub-Saharan Africa	Both	Age-standardized	Rate	1992	40.4499	47.7479	27.1812
DALYs (Disability-Adjusted Life Years)	Southern Sub-Saharan Africa	Both	Age-standardized	Rate	1993	37.1903	43.9897	25.624
DALYs (Disability-Adjusted Life Years)	Southern Sub-Saharan Africa	Both	Age-standardized	Rate	1994	38.0027	44.559	25.8896
DALYs (Disability-Adjusted Life Years)	Southern Sub-Saharan Africa	Both	Age-standardized	Rate	1995	36.2284	43.1508	25.379
DALYs (Disability-Adjusted Life Years)	Southern Sub-Saharan Africa	Both	Age-standardized	Rate	1996	35.0285	42.5502	24.4892
DALYs (Disability-Adjusted Life Years)	Southern Sub-Saharan Africa	Both	Age-standardized	Rate	1997	38.6788	44.7162	26.4488
DALYs (Disability-Adjusted Life Years)	Southern Sub-Saharan Africa	Both	Age-standardized	Rate	1998	39.5437	45.7485	26.7012
DALYs (Disability-Adjusted Life Years)	Southern Sub-Saharan Africa	Both	Age-standardized	Rate	1999	39.9336	46.7811	26.8521
DALYs (Disability-Adjusted Life Years)	Southern Sub-Saharan Africa	Both	Age-standardized	Rate	2000	42.3844	49.0431	27.2886
DALYs (Disability-Adjusted Life Years)	Southern Sub-Saharan Africa	Both	Age-standardized	Rate	2001	41.558	48.3295	27.2974
DALYs (Disability-Adjusted Life Years)	Southern Sub-Saharan Africa	Both	Age-standardized	Rate	2002	42.1661	49.5824	27.5608
DALYs (Disability-Adjusted Life Years)	Southern Sub-Saharan Africa	Both	Age-standardized	Rate	2003	42.5532	51.0329	27.4733
DALYs (Disability-Adjusted Life Years)	Southern Sub-Saharan Africa	Both	Age-standardized	Rate	2004	41.6101	49.9886	27.0986
DALYs (Disability-Adjusted Life Years)	Southern Sub-Saharan Africa	Both	Age-standardized	Rate	2005	39.8749	48.0417	26.9232
DALYs (Disability-Adjusted Life Years)	Southern Sub-Saharan Africa	Both	Age-standardized	Rate	2006	38.7909	46.9827	26.8117
DALYs (Disability-Adjusted Life Years)	Southern Sub-Saharan Africa	Both	Age-standardized	Rate	2007	36.1478	43.5204	26.3644
DALYs (Disability-Adjusted Life Years)	Southern Sub-Saharan Africa	Both	Age-standardized	Rate	2008	34.7182	42.0348	26.0619
DALYs (Disability-Adjusted Life Years)	Southern Sub-Saharan Africa	Both	Age-standardized	Rate	2009	32.9655	40.0381	25.5917
DALYs (Disability-Adjusted Life Years)	Southern Sub-Saharan Africa	Both	Age-standardized	Rate	2010	31.2139	37.7481	24.7704
DALYs (Disability-Adjusted Life Years)	Southern Sub-Saharan Africa	Both	Age-standardized	Rate	2011	29.1065	35.6104	23.8562
DALYs (Disability-Adjusted Life Years)	Southern Sub-Saharan Africa	Both	Age-standardized	Rate	2012	27.878	34.7526	22.9722
DALYs (Disability-Adjusted Life Years)	Southern Sub-Saharan Africa	Both	Age-standardized	Rate	2013	26.9797	33.865	22.4915
DALYs (Disability-Adjusted Life Years)	Southern Sub-Saharan Africa	Both	Age-standardized	Rate	2014	26.8761	33.8772	21.9724
DALYs (Disability-Adjusted Life Years)	Southern Sub-Saharan Africa	Both	Age-standardized	Rate	2015	26.4895	33.3889	21.6827
DALYs (Disability-Adjusted Life Years)	Southern Sub-Saharan Africa	Both	Age-standardized	Rate	2016	25.6097	32.4493	21.0437
DALYs (Disability-Adjusted Life Years)	Southern Sub-Saharan Africa	Both	Age-standardized	Rate	2017	25.4507	32.5834	20.9632
DALYs (Disability-Adjusted Life Years)	Southern Sub-Saharan Africa	Both	Age-standardized	Rate	2018	25.6308	32.9827	20.862
DALYs (Disability-Adjusted Life Years)	Southern Sub-Saharan Africa	Both	Age-standardized	Rate	2019	25.7432	32.6211	21.1517
DALYs (Disability-Adjusted Life Years)	Western Sub-Saharan Africa	Both	Age-standardized	Rate	1990	45.9895	64.8928	24.9429
DALYs (Disability-Adjusted Life Years)	Western Sub-Saharan Africa	Both	Age-standardized	Rate	1991	45.7476	63.6874	25.536
DALYs (Disability-Adjusted Life Years)	Western Sub-Saharan Africa	Both	Age-standardized	Rate	1992	45.6908	63.3161	25.0063
DALYs (Disability-Adjusted Life Years)	Western Sub-Saharan Africa	Both	Age-standardized	Rate	1993	45.5433	62.6995	25.9308
DALYs (Disability-Adjusted Life Years)	Western Sub-Saharan Africa	Both	Age-standardized	Rate	1994	45.236	62.1434	25.6437
DALYs (Disability-Adjusted Life Years)	Western Sub-Saharan Africa	Both	Age-standardized	Rate	1995	44.8477	62.4284	25.77
DALYs (Disability-Adjusted Life Years)	Western Sub-Saharan Africa	Both	Age-standardized	Rate	1996	44.6281	61.7779	25.1237
DALYs (Disability-Adjusted Life Years)	Western Sub-Saharan Africa	Both	Age-standardized	Rate	1997	43.4423	60.3472	25.2152
DALYs (Disability-Adjusted Life Years)	Western Sub-Saharan Africa	Both	Age-standardized	Rate	1998	42.4256	58.7875	25.0354
DALYs (Disability-Adjusted Life Years)	Western Sub-Saharan Africa	Both	Age-standardized	Rate	1999	41.4687	56.8023	24.6885
DALYs (Disability-Adjusted Life Years)	Western Sub-Saharan Africa	Both	Age-standardized	Rate	2000	39.6475	53.5105	24.0537
DALYs (Disability-Adjusted Life Years)	Western Sub-Saharan Africa	Both	Age-standardized	Rate	2001	37.4694	49.575	24.1832
DALYs (Disability-Adjusted Life Years)	Western Sub-Saharan Africa	Both	Age-standardized	Rate	2002	35.882	47.1556	23.799
DALYs (Disability-Adjusted Life Years)	Western Sub-Saharan Africa	Both	Age-standardized	Rate	2003	34.4123	44.2261	23.826
DALYs (Disability-Adjusted Life Years)	Western Sub-Saharan Africa	Both	Age-standardized	Rate	2004	33.39	43.2808	23.4461
DALYs (Disability-Adjusted Life Years)	Western Sub-Saharan Africa	Both	Age-standardized	Rate	2005	32.4958	41.4653	23.3203
DALYs (Disability-Adjusted Life Years)	Western Sub-Saharan Africa	Both	Age-standardized	Rate	2006	31.8472	40.8496	23.1619
DALYs (Disability-Adjusted Life Years)	Western Sub-Saharan Africa	Both	Age-standardized	Rate	2007	31.243	40.2201	23.1041
DALYs (Disability-Adjusted Life Years)	Western Sub-Saharan Africa	Both	Age-standardized	Rate	2008	30.5635	38.9765	22.3729
DALYs (Disability-Adjusted Life Years)	Western Sub-Saharan Africa	Both	Age-standardized	Rate	2009	30.4059	39.3088	22.5334
DALYs (Disability-Adjusted Life Years)	Western Sub-Saharan Africa	Both	Age-standardized	Rate	2010	30.2016	38.633	22.8487
DALYs (Disability-Adjusted Life Years)	Western Sub-Saharan Africa	Both	Age-standardized	Rate	2011	30.2168	38.7594	22.9343
DALYs (Disability-Adjusted Life Years)	Western Sub-Saharan Africa	Both	Age-standardized	Rate	2012	30.3229	39.6808	23.3208
DALYs (Disability-Adjusted Life Years)	Western Sub-Saharan Africa	Both	Age-standardized	Rate	2013	30.4761	39.3013	23.5017
DALYs (Disability-Adjusted Life Years)	Western Sub-Saharan Africa	Both	Age-standardized	Rate	2014	30.505	39.5597	23.9141
DALYs (Disability-Adjusted Life Years)	Western Sub-Saharan Africa	Both	Age-standardized	Rate	2015	30.4106	39.4879	23.5343
DALYs (Disability-Adjusted Life Years)	Western Sub-Saharan Africa	Both	Age-standardized	Rate	2016	30.3069	39.5483	23.22
DALYs (Disability-Adjusted Life Years)	Western Sub-Saharan Africa	Both	Age-standardized	Rate	2017	29.7425	39.2273	22.963
DALYs (Disability-Adjusted Life Years)	Western Sub-Saharan Africa	Both	Age-standardized	Rate	2018	29.3378	38.4323	23.002
DALYs (Disability-Adjusted Life Years)	Western Sub-Saharan Africa	Both	Age-standardized	Rate	2019	28.8938	38.3415	22.3381

## Sheet: Sheet2
year	location_name	SDI
1990	East Asia	0.45
1991	East Asia	0.46
1992	East Asia	0.46
1993	East Asia	0.47
1994	East Asia	0.48
1995	East Asia	0.49
1996	East Asia	0.5
1997	East Asia	0.51
1998	East Asia	0.52
1999	East Asia	0.53
2000	East Asia	0.54
2001	East Asia	0.55
2002	East Asia	0.55
2003	East Asia	0.56
2004	East Asia	0.57
2005	East Asia	0.58
2006	East Asia	0.59
2007	East Asia	0.6
2008	East Asia	0.61
2009	East Asia	0.62
2010	East Asia	0.63
2011	East Asia	0.64
2012	East Asia	0.64
2013	East Asia	0.65
2014	East Asia	0.66
2015	East Asia	0.66
2016	East Asia	0.67
2017	East Asia	0.68
2018	East Asia	0.68
2019	East Asia	0.69
1990	Southeast Asia	0.46
1991	Southeast Asia	0.46
1992	Southeast Asia	0.47
1993	Southeast Asia	0.48
1994	Southeast Asia	0.49
1995	Southeast Asia	0.5
1996	Southeast Asia	0.5
1997	Southeast Asia	0.51
1998	Southeast Asia	0.52
1999	Southeast Asia	0.52
2000	Southeast Asia	0.53
2001	Southeast Asia	0.53
2002	Southeast Asia	0.54
2003	Southeast Asia	0.54
2004	Southeast Asia	0.55
2005	Southeast Asia	0.55
2006	Southeast Asia	0.56
2007	Southeast Asia	0.57
2008	Southeast Asia	0.57
2009	Southeast Asia	0.58
2010	Southeast Asia	0.59
2011	Southeast Asia	0.59
2012	Southeast Asia	0.6
2013	Southeast Asia	0.61
2014	Southeast Asia	0.61
2015	Southeast Asia	0.62
2016	Southeast Asia	0.63
2017	Southeast Asia	0.63
2018	Southeast Asia	0.64
2019	Southeast Asia	0.64
1990	Oceania	0.38
1991	Oceania	0.39
1992	Oceania	0.39
1993	Oceania	0.39
1994	Oceania	0.39
1995	Oceania	0.4
1996	Oceania	0.4
1997	Oceania	0.4
1998	Oceania	0.41
1999	Oceania	0.41
2000	Oceania	0.41
2001	Oceania	0.41
2002	Oceania	0.41
2003	Oceania	0.41
2004	Oceania	0.42
2005	Oceania	0.42
2006	Oceania	0.42
2007	Oceania	0.42
2008	Oceania	0.42
2009	Oceania	0.42
2010	Oceania	0.43
2011	Oceania	0.43
2012	Oceania	0.43
2013	Oceania	0.43
2014	Oceania	0.44
2015	Oceania	0.44
2016	Oceania	0.44
2017	Oceania	0.45
2018	Oceania	0.45
2019	Oceania	0.45
1990	Central Asia	0.55
1991	Central Asia	0.56
1992	Central Asia	0.56
1993	Central Asia	0.56
1994	Central Asia	0.56
1995	Central Asia	0.56
1996	Central Asia	0.56
1997	Central Asia	0.56
1998	Central Asia	0.56
1999	Central Asia	0.56
2000	Central Asia	0.57
2001	Central Asia	0.57
2002	Central Asia	0.57
2003	Central Asia	0.58
2004	Central Asia	0.59
2005	Central Asia	0.59
2006	Central Asia	0.6
2007	Central Asia	0.61
2008	Central Asia	0.61
2009	Central Asia	0.62
2010	Central Asia	0.62
2011	Central Asia	0.63
2012	Central Asia	0.63
2013	Central Asia	0.64
2014	Central Asia	0.64
2015	Central Asia	0.65
2016	Central Asia	0.65
2017	Central Asia	0.66
2018	Central Asia	0.66
2019	Central Asia	0.66
1990	Central Europe	0.64
1991	Central Europe	0.65
1992	Central Europe	0.65
1993	Central Europe	0.66
1994	Central Europe	0.67
1995	Central Europe	0.67
1996	Central Europe	0.68
1997	Central Europe	0.68
1998	Central Europe	0.69
1999	Central Europe	0.7
2000	Central Europe	0.7
2001	Central Europe	0.71
2002	Central Europe	0.72
2003	Central Europe	0.72
2004	Central Europe	0.73
2005	Central Europe	0.73
2006	Central Europe	0.74
2007	Central Europe	0.74
2008	Central Europe	0.75
2009	Central Europe	0.75
2010	Central Europe	0.76
2011	Central Europe	0.76
2012	Central Europe	0.76
2013	Central Europe	0.77
2014	Central Europe	0.77
2015	Central Europe	0.78
2016	Central Europe	0.78
2017	Central Europe	0.78
2018	Central Europe	0.79
2019	Central Europe	0.79
1990	Eastern Europe	0.68
1991	Eastern Europe	0.69
1992	Eastern Europe	0.7
1993	Eastern Europe	0.7
1994	Eastern Europe	0.7
1995	Eastern Europe	0.71
1996	Eastern Europe	0.71
1997	Eastern Europe	0.71
1998	Eastern Europe	0.71
1999	Eastern Europe	0.71
2000	Eastern Europe	0.71
2001	Eastern Europe	0.71
2002	Eastern Europe	0.72
2003	Eastern Europe	0.72
2004	Eastern Europe	0.73
2005	Eastern Europe	0.73
2006	Eastern Europe	0.74
2007	Eastern Europe	0.75
2008	Eastern Europe	0.75
2009	Eastern Europe	0.76
2010	Eastern Europe	0.76
2011	Eastern Europe	0.77
2012	Eastern Europe	0.77
2013	Eastern Europe	0.77
2014	Eastern Europe	0.78
2015	Eastern Europe	0.78
2016	Eastern Europe	0.79
2017	Eastern Europe	0.79
2018	Eastern Europe	0.79
2019	Eastern Europe	0.79
1990	High-income Asia Pacific	0.77
1991	High-income Asia Pacific	0.77
1992	High-income Asia Pacific	0.78
1993	High-income Asia Pacific	0.79
1994	High-income Asia Pacific	0.79
1995	High-income Asia Pacific	0.8
1996	High-income Asia Pacific	0.8
1997	High-income Asia Pacific	0.81
1998	High-income Asia Pacific	0.81
1999	High-income Asia Pacific	0.81
2000	High-income Asia Pacific	0.82
2001	High-income Asia Pacific	0.82
2002	High-income Asia Pacific	0.82
2003	High-income Asia Pacific	0.83
2004	High-income Asia Pacific	0.83
2005	High-income Asia Pacific	0.83
2006	High-income Asia Pacific	0.84
2007	High-income Asia Pacific	0.84
2008	High-income Asia Pacific	0.84
2009	High-income Asia Pacific	0.84
2010	High-income Asia Pacific	0.85
2011	High-income Asia Pacific	0.85
2012	High-income Asia Pacific	0.85
2013	High-income Asia Pacific	0.86
2014	High-income Asia Pacific	0.86
2015	High-income Asia Pacific	0.86
2016	High-income Asia Pacific	0.87
2017	High-income Asia Pacific	0.87
2018	High-income Asia Pacific	0.87
2019	High-income Asia Pacific	0.87
1990	Australasia	0.74
1991	Australasia	0.75
1992	Australasia	0.75
1993	Australasia	0.75
1994	Australasia	0.76
1995	Australasia	0.76
1996	Australasia	0.77
1997	Australasia	0.77
1998	Australasia	0.77
1999	Australasia	0.78
2000	Australasia	0.78
2001	Australasia	0.79
2002	Australasia	0.79
2003	Australasia	0.79
2004	Australasia	0.8
2005	Australasia	0.8
2006	Australasia	0.8
2007	Australasia	0.8
2008	Australasia	0.8
2009	Australasia	0.81
2010	Australasia	0.81
2011	Australasia	0.81
2012	Australasia	0.82
2013	Australasia	0.82
2014	Australasia	0.83
2015	Australasia	0.83
2016	Australasia	0.83
2017	Australasia	0.84
2018	Australasia	0.84
2019	Australasia	0.84
1990	Western Europe	0.75
1991	Western Europe	0.76
1992	Western Europe	0.76
1993	Western Europe	0.77
1994	Western Europe	0.77
1995	Western Europe	0.78
1996	Western Europe	0.78
1997	Western Europe	0.78
1998	Western Europe	0.78
1999	Western Europe	0.79
2000	Western Europe	0.79
2001	Western Europe	0.79
2002	Western Europe	0.8
2003	Western Europe	0.8
2004	Western Europe	0.8
2005	Western Europe	0.81
2006	Western Europe	0.81
2007	Western Europe	0.81
2008	Western Europe	0.81
2009	Western Europe	0.82
2010	Western Europe	0.82
2011	Western Europe	0.82
2012	Western Europe	0.82
2013	Western Europe	0.83
2014	Western Europe	0.83
2015	Western Europe	0.83
2016	Western Europe	0.84
2017	Western Europe	0.84
2018	Western Europe	0.84
2019	Western Europe	0.84
1990	Southern Latin America	0.58
1991	Southern Latin America	0.59
1992	Southern Latin America	0.6
1993	Southern Latin America	0.6
1994	Southern Latin America	0.61
1995	Southern Latin America	0.61
1996	Southern Latin America	0.62
1997	Southern Latin America	0.63
1998	Southern Latin America	0.63
1999	Southern Latin America	0.63
2000	Southern Latin America	0.64
2001	Southern Latin America	0.64
2002	Southern Latin America	0.65
2003	Southern Latin America	0.65
2004	Southern Latin America	0.65
2005	Southern Latin America	0.66
2006	Southern Latin America	0.66
2007	Southern Latin America	0.66
2008	Southern Latin America	0.67
2009	Southern Latin America	0.67
2010	Southern Latin America	0.68
2011	Southern Latin America	0.68
2012	Southern Latin America	0.69
2013	Southern Latin America	0.69
2014	Southern Latin America	0.69
2015	Southern Latin America	0.7
2016	Southern Latin America	0.71
2017	Southern Latin America	0.72
2018	Southern Latin America	0.72
2019	Southern Latin America	0.72
1990	High-income North America	0.77
1991	High-income North America	0.77
1992	High-income North America	0.78
1993	High-income North America	0.78
1994	High-income North America	0.78
1995	High-income North America	0.79
1996	High-income North America	0.79
1997	High-income North America	0.79
1998	High-income North America	0.79
1999	High-income North America	0.8
2000	High-income North America	0.8
2001	High-income North America	0.81
2002	High-income North America	0.81
2003	High-income North America	0.81
2004	High-income North America	0.81
2005	High-income North America	0.82
2006	High-income North America	0.81
2007	High-income North America	0.82
2008	High-income North America	0.82
2009	High-income North America	0.83
2010	High-income North America	0.83
2011	High-income North America	0.84
2012	High-income North America	0.84
2013	High-income North America	0.84
2014	High-income North America	0.85
2015	High-income North America	0.85
2016	High-income North America	0.85
2017	High-income North America	0.86
2018	High-income North America	0.86
2019	High-income North America	0.86
1990	Caribbean	0.52
1991	Caribbean	0.52
1992	Caribbean	0.53
1993	Caribbean	0.53
1994	Caribbean	0.53
1995	Caribbean	0.53
1996	Caribbean	0.54
1997	Caribbean	0.54
1998	Caribbean	0.54
1999	Caribbean	0.55
2000	Caribbean	0.55
2001	Caribbean	0.56
2002	Caribbean	0.56
2003	Caribbean	0.57
2004	Caribbean	0.57
2005	Caribbean	0.58
2006	Caribbean	0.59
2007	Caribbean	0.59
2008	Caribbean	0.59
2009	Caribbean	0.59
2010	Caribbean	0.6
2011	Caribbean	0.6
2012	Caribbean	0.61
2013	Caribbean	0.61
2014	Caribbean	0.61
2015	Caribbean	0.62
2016	Caribbean	0.62
2017	Caribbean	0.63
2018	Caribbean	0.63
2019	Caribbean	0.63
1990	Andean Latin America	0.49
1991	Andean Latin America	0.49
1992	Andean Latin America	0.5
1993	Andean Latin America	0.5
1994	Andean Latin America	0.5
1995	Andean Latin America	0.51
1996	Andean Latin America	0.51
1997	Andean Latin America	0.52
1998	Andean Latin America	0.52
1999	Andean Latin America	0.53
2000	Andean Latin America	0.53
2001	Andean Latin America	0.54
2002	Andean Latin America	0.54
2003	Andean Latin America	0.55
2004	Andean Latin America	0.55
2005	Andean Latin America	0.56
2006	Andean Latin America	0.56
2007	Andean Latin America	0.57
2008	Andean Latin America	0.58
2009	Andean Latin America	0.58
2010	Andean Latin America	0.59
2011	Andean Latin America	0.59
2012	Andean Latin America	0.6
2013	Andean Latin America	0.6
2014	Andean Latin America	0.61
2015	Andean Latin America	0.61
2016	Andean Latin America	0.62
2017	Andean Latin America	0.62
2018	Andean Latin America	0.63
2019	Andean Latin America	0.63
1990	Central Latin America	0.49
1991	Central Latin America	0.49
1992	Central Latin America	0.5
1993	Central Latin America	0.5
1994	Central Latin America	0.51
1995	Central Latin America	0.51
1996	Central Latin America	0.52
1997	Central Latin America	0.52
1998	Central Latin America	0.53
1999	Central Latin America	0.53
2000	Central Latin America	0.54
2001	Central Latin America	0.54
2002	Central Latin America	0.55
2003	Central Latin America	0.55
2004	Central Latin America	0.55
2005	Central Latin America	0.56
2006	Central Latin America	0.56
2007	Central Latin America	0.57
2008	Central Latin America	0.58
2009	Central Latin America	0.58
2010	Central Latin America	0.58
2011	Central Latin America	0.59
2012	Central Latin America	0.59
2013	Central Latin America	0.6
2014	Central Latin America	0.6
2015	Central Latin America	0.61
2016	Central Latin America	0.61
2017	Central Latin America	0.62
2018	Central Latin America	0.62
2019	Central Latin America	0.63
1990	Tropical Latin America	0.49
1991	Tropical Latin America	0.49
1992	Tropical Latin America	0.5
1993	Tropical Latin America	0.5
1994	Tropical Latin America	0.51
1995	Tropical Latin America	0.51
1996	Tropical Latin America	0.52
1997	Tropical Latin America	0.52
1998	Tropical Latin America	0.53
1999	Tropical Latin America	0.53
2000	Tropical Latin America	0.54
2001	Tropical Latin America	0.54
2002	Tropical Latin America	0.55
2003	Tropical Latin America	0.55
2004	Tropical Latin America	0.56
2005	Tropical Latin America	0.56
2006	Tropical Latin America	0.57
2007	Tropical Latin America	0.57
2008	Tropical Latin America	0.58
2009	Tropical Latin America	0.58
2010	Tropical Latin America	0.59
2011	Tropical Latin America	0.6
2012	Tropical Latin America	0.6
2013	Tropical Latin America	0.61
2014	Tropical Latin America	0.62
2015	Tropical Latin America	0.62
2016	Tropical Latin America	0.63
2017	Tropical Latin America	0.63
2018	Tropical Latin America	0.64
2019	Tropical Latin America	0.64
1990	North Africa and Middle East	0.41
1991	North Africa and Middle East	0.42
1992	North Africa and Middle East	0.43
1993	North Africa and Middle East	0.44
1994	North Africa and Middle East	0.45
1995	North Africa and Middle East	0.46
1996	North Africa and Middle East	0.47
1997	North Africa and Middle East	0.48
1998	North Africa and Middle East	0.49
1999	North Africa and Middle East	0.5
2000	North Africa and Middle East	0.51
2001	North Africa and Middle East	0.52
2002	North Africa and Middle East	0.52
2003	North Africa and Middle East	0.53
2004	North Africa and Middle East	0.54
2005	North Africa and Middle East	0.55
2006	North Africa and Middle East	0.56
2007	North Africa and Middle East	0.57
2008	North Africa and Middle East	0.58
2009	North Africa and Middle East	0.59
2010	North Africa and Middle East	0.6
2011	North Africa and Middle East	0.6
2012	North Africa and Middle East	0.61
2013	North Africa and Middle East	0.62
2014	North Africa and Middle East	0.63
2015	North Africa and Middle East	0.63
2016	North Africa and Middle East	0.64
2017	North Africa and Middle East	0.65
2018	North Africa and Middle East	0.65
2019	North Africa and Middle East	0.66
1990	South Asia	0.31
1991	South Asia	0.32
1992	South Asia	0.33
1993	South Asia	0.33
1994	South Asia	0.34
1995	South Asia	0.34
1996	South Asia	0.35
1997	South Asia	0.36
1998	South Asia	0.36
1999	South Asia	0.37
2000	South Asia	0.38
2001	South Asia	0.39
2002	South Asia	0.39
2003	South Asia	0.4
2004	South Asia	0.41
2005	South Asia	0.41
2006	South Asia	0.42
2007	South Asia	0.43
2008	South Asia	0.44
2009	South Asia	0.45
2010	South Asia	0.46
2011	South Asia	0.47
2012	South Asia	0.48
2013	South Asia	0.49
2014	South Asia	0.5
2015	South Asia	0.51
2016	South Asia	0.52
2017	South Asia	0.53
2018	South Asia	0.54
2019	South Asia	0.54
1990	Central Sub-Saharan Africa	0.27
1991	Central Sub-Saharan Africa	0.27
1992	Central Sub-Saharan Africa	0.28
1993	Central Sub-Saharan Africa	0.28
1994	Central Sub-Saharan Africa	0.28
1995	Central Sub-Saharan Africa	0.28
1996	Central Sub-Saharan Africa	0.29
1997	Central Sub-Saharan Africa	0.29
1998	Central Sub-Saharan Africa	0.29
1999	Central Sub-Saharan Africa	0.3
2000	Central Sub-Saharan Africa	0.3
2001	Central Sub-Saharan Africa	0.3
2002	Central Sub-Saharan Africa	0.31
2003	Central Sub-Saharan Africa	0.31
2004	Central Sub-Saharan Africa	0.32
2005	Central Sub-Saharan Africa	0.33
2006	Central Sub-Saharan Africa	0.34
2007	Central Sub-Saharan Africa	0.35
2008	Central Sub-Saharan Africa	0.36
2009	Central Sub-Saharan Africa	0.37
2010	Central Sub-Saharan Africa	0.38
2011	Central Sub-Saharan Africa	0.39
2012	Central Sub-Saharan Africa	0.4
2013	Central Sub-Saharan Africa	0.41
2014	Central Sub-Saharan Africa	0.42
2015	Central Sub-Saharan Africa	0.43
2016	Central Sub-Saharan Africa	0.45
2017	Central Sub-Saharan Africa	0.45
2018	Central Sub-Saharan Africa	0.46
2019	Central Sub-Saharan Africa	0.47
1990	Eastern Sub-Saharan Africa	0.24
1991	Eastern Sub-Saharan Africa	0.24
1992	Eastern Sub-Saharan Africa	0.24
1993	Eastern Sub-Saharan Africa	0.25
1994	Eastern Sub-Saharan Africa	0.25
1995	Eastern Sub-Saharan Africa	0.25
1996	Eastern Sub-Saharan Africa	0.26
1997	Eastern Sub-Saharan Africa	0.26
1998	Eastern Sub-Saharan Africa	0.27
1999	Eastern Sub-Saharan Africa	0.27
2000	Eastern Sub-Saharan Africa	0.28
2001	Eastern Sub-Saharan Africa	0.28
2002	Eastern Sub-Saharan Africa	0.29
2003	Eastern Sub-Saharan Africa	0.29
2004	Eastern Sub-Saharan Africa	0.3
2005	Eastern Sub-Saharan Africa	0.3
2006	Eastern Sub-Saharan Africa	0.31
2007	Eastern Sub-Saharan Africa	0.31
2008	Eastern Sub-Saharan Africa	0.32
2009	Eastern Sub-Saharan Africa	0.33
2010	Eastern Sub-Saharan Africa	0.34
2011	Eastern Sub-Saharan Africa	0.34
2012	Eastern Sub-Saharan Africa	0.35
2013	Eastern Sub-Saharan Africa	0.36
2014	Eastern Sub-Saharan Africa	0.37
2015	Eastern Sub-Saharan Africa	0.38
2016	Eastern Sub-Saharan Africa	0.38
2017	Eastern Sub-Saharan Africa	0.39
2018	Eastern Sub-Saharan Africa	0.4
2019	Eastern Sub-Saharan Africa	0.41
1990	Southern Sub-Saharan Africa	0.51
1991	Southern Sub-Saharan Africa	0.52
1992	Southern Sub-Saharan Africa	0.52
1993	Southern Sub-Saharan Africa	0.53
1994	Southern Sub-Saharan Africa	0.53
1995	Southern Sub-Saharan Africa	0.54
1996	Southern Sub-Saharan Africa	0.54
1997	Southern Sub-Saharan Africa	0.54
1998	Southern Sub-Saharan Africa	0.55
1999	Southern Sub-Saharan Africa	0.55
2000	Southern Sub-Saharan Africa	0.56
2001	Southern Sub-Saharan Africa	0.56
2002	Southern Sub-Saharan Africa	0.57
2003	Southern Sub-Saharan Africa	0.57
2004	Southern Sub-Saharan Africa	0.58
2005	Southern Sub-Saharan Africa	0.58
2006	Southern Sub-Saharan Africa	0.59
2007	Southern Sub-Saharan Africa	0.59
2008	Southern Sub-Saharan Africa	0.6
2009	Southern Sub-Saharan Africa	0.6
2010	Southern Sub-Saharan Africa	0.61
2011	Southern Sub-Saharan Africa	0.61
2012	Southern Sub-Saharan Africa	0.61
2013	Southern Sub-Saharan Africa	0.62
2014	Southern Sub-Saharan Africa	0.62
2015	Southern Sub-Saharan Africa	0.63
2016	Southern Sub-Saharan Africa	0.63
2017	Southern Sub-Saharan Africa	0.64
2018	Southern Sub-Saharan Africa	0.64
2019	Southern Sub-Saharan Africa	0.64
1990	Western Sub-Saharan Africa	0.27
1991	Western Sub-Saharan Africa	0.27
1992	Western Sub-Saharan Africa	0.28
1993	Western Sub-Saharan Africa	0.28
1994	Western Sub-Saharan Africa	0.28
1995	Western Sub-Saharan Africa	0.29
1996	Western Sub-Saharan Africa	0.29
1997	Western Sub-Saharan Africa	0.3
1998	Western Sub-Saharan Africa	0.3
1999	Western Sub-Saharan Africa	0.31
2000	Western Sub-Saharan Africa	0.31
2001	Western Sub-Saharan Africa	0.32
2002	Western Sub-Saharan Africa	0.32
2003	Western Sub-Saharan Africa	0.33
2004	Western Sub-Saharan Africa	0.34
2005	Western Sub-Saharan Africa	0.34
2006	Western Sub-Saharan Africa	0.35
2007	Western Sub-Saharan Africa	0.36
2008	Western Sub-Saharan Africa	0.37
2009	Western Sub-Saharan Africa	0.38
2010	Western Sub-Saharan Africa	0.38
2011	Western Sub-Saharan Africa	0.39
2012	Western Sub-Saharan Africa	0.4
2013	Western Sub-Saharan Africa	0.41
2014	Western Sub-Saharan Africa	0.42
2015	Western Sub-Saharan Africa	0.42
2016	Western Sub-Saharan Africa	0.43
2017	Western Sub-Saharan Africa	0.44
2018	Western Sub-Saharan Africa	0.44
2019	Western Sub-Saharan Africa	0.45
1990	Global	0.51
1991	Global	0.52
1992	Global	0.52
1993	Global	0.53
1994	Global	0.53
1995	Global	0.53
1996	Global	0.54
1997	Global	0.54
1998	Global	0.55
1999	Global	0.55
2000	Global	0.56
2001	Global	0.56
2002	Global	0.57
2003	Global	0.57
2004	Global	0.58
2005	Global	0.58
2006	Global	0.59
2007	Global	0.59
2008	Global	0.6
2009	Global	0.6
2010	Global	0.61
2011	Global	0.61
2012	Global	0.62
2013	Global	0.62
2014	Global	0.63
2015	Global	0.63
2016	Global	0.64
2017	Global	0.64
2018	Global	0.65
2019	Global	0.65
