# Supplementary material for: The Global, Regional, and National Burden and Trends of Infective Endocarditis From 1990 to 2019: Results From the Global Burden of Disease Study 2019
Source: Front Med (Lausanne). 2022 Mar 9;9:774224. doi: 10.3389/fmed.2022.774224 (PMC8959916; doi:10.3389/fmed.2022.774224)
Supplement: Supplementary file 6 [file Data_Sheet_6.XLSX]

## Sheet: Sheet2
Country	SDI in 2019	ASIR in 1990	EAPC-ASIR	EAPC-ASDR	EAPC-age-standardized DALYs rate
Afghanistan	0.343	7.67125	1.08053	-0.00892475	-0.174312
Albania	0.681	7.69562	1.71985	0.722362	0.785941
Algeria	0.652	10.4491	0.870618	-0.950581	-1.43663
American Samoa	0.712	13.3225	2.24361	3.5387	3.68984
Andorra	0.894	10.7008	1.24912	1.56334	1.06718
Angola	0.47	5.91258	0.690672	-0.520944	-0.870888
Antigua and Barbuda	0.743	14.3262	1.8057	0.825924	0.564344
Argentina	0.708	10.2619	2.52556	0.832465	0.596618
Armenia	0.689	5.58851	0.762142	0.934285	0.684558
Australia	0.839	11.2141	1.52269	1.8856	1.22071
Austria	0.849	12.3633	0.661575	-0.483433	-0.732393
Azerbaijan	0.683	4.761	0.772508	1.49	0.560306
Bahamas	0.796	16.5566	1.44218	0.0933613	0.00466691
Bahrain	0.751	12.2241	0.89569	-1.77668	-2.12542
Bangladesh	0.483	4.84568	1.16144	-0.062349	-0.43234
Barbados	0.742	19.4601	1.55369	0.126359	-0.181742
Belarus	0.745	8.34385	2.37344	2.33951	2.46142
Belgium	0.851	10.7909	2.67319	3.46136	2.76037
Belize	0.603	8.99135	1.68176	1.12263	0.900814
Benin	0.352	8.84665	-0.0762039	-1.41681	-1.59707
Bermuda	0.813	14.9588	1.87378	-0.0869473	-0.30263
Bhutan	0.455	4.59501	1.73773	0.882779	0.345128
Bolivia (Plurinational State of)	0.566	7.61219	1.69258	0.0328266	-0.931806
Bosnia and Herzegovina	0.718	7.47894	1.5581	0.258476	-0.118095
Botswana	0.634	7.64908	0.443183	-0.744078	-0.775397
Brazil	0.64	8.41708	3.25972	1.01544	0.259668
Brunei Darussalam	0.823	10.3971	1.01482	-0.483545	-0.998024
Bulgaria	0.764	9.26151	1.38329	0.994874	1.08687
Burkina Faso	0.257	8.0644	0.629412	0.403425	0.144078
Burundi	0.284	7.10598	-0.496782	-2.00172	-2.28939
Cabo Verde	0.469	8.45589	0.980652	0.982211	-0.0565484
Cambodia	0.49	6.11822	1.04345	0.690455	0.148234
Cameroon	0.873	8.2163	0.421025	-0.797291	-0.688331
Canada	0.525	9.26089	1.52662	3.38353	2.79803
Central African Republic	0.274	6.06987	0.0125106	-0.498654	-0.525559
Chad	0.238	8.22612	-0.257668	-1.3544	-1.66132
Chile	0.759	7.55754	3.24655	1.419	1.20249
China	0.686	13.9529	0.187042	-3.22816	-4.88964
Colombia	0.633	10.2451	2.70918	1.71001	1.31024
Comoros	0.455	7.54926	-0.0574205	-1.44111	-1.77336
Congo	0.568	7.26083	0.25717	-1.19098	-1.48343
Cook Islands	0.764	16.1742	0.182381	-0.472349	-0.736611
Costa Rica	0.68	13.8711	2.67427	1.49843	1.33642
Croatia	0.794	8.54308	1.14524	0.700132	0.566733
Cuba	0.668	11.8842	1.7401	0.72066	0.354506
Cyprus	0.841	12.3119	0.932993	-1.34962	-1.67939
Czechia	0.828	9.83308	1.63726	1.68898	1.31688
C么te d'Ivoire	0.408	9.16433	-0.199282	-1.64112	-2.06263
Democratic People's Republic of Korea	0.558	11.4165	-0.0593677	-0.953177	-1.75425
Democratic Republic of the Congo	0.382	6.0624	0.347672	-0.529032	-0.766701
Denmark	0.89	10.6184	2.19491	2.26127	1.6559
Djibouti	0.459	7.54618	0.335393	-0.604711	-0.815938
Dominica	0.729	16.3131	1.17985	0.325727	0.115943
Dominican Republic	0.592	8.89434	2.23054	1.47638	0.670534
Ecuador	0.64	8.08712	1.69151	0.335009	-0.254311
Egypt	0.658	10.8412	0.995893	-0.56539	-1.71139
El Salvador	0.573	7.24206	1.87047	-1.31652	-2.17239
Equatorial Guinea	0.685	6.03831	1.22134	-0.878658	-1.55832
Eritrea	0.396	6.37615	0.0776136	-0.886693	-1.14318
Estonia	0.835	11.602	1.67236	-0.5344	-0.921944
Eswatini	0.577	6.35885	0.235514	-0.181346	-0.0782495
Ethiopia	0.343	5.69194	0.0719699	-1.95534	-2.52192
Fiji	0.664	14.8661	1.14949	1.7744	1.75249
Finland	0.856	10.0138	0.870794	-0.644525	-0.95529
France	0.834	10.834	2.43311	2.99407	2.39092
Gabon	0.656	7.94729	0.40157	-0.472832	-0.735894
Gambia	0.399	8.82828	0.105935	-0.744306	-1.22827
Georgia	0.702	5.69114	0.598357	0.962358	0.912594
Germany	0.898	13.7088	1.08627	0.694034	0.296427
Ghana	0.557	9.01362	0.39074	-0.663123	-0.622557
Greece	0.794	9.5855	1.59923	2.27225	2.41631
Greenland	0.761	7.95499	1.14374	1.02254	0.398177
Grenada	0.669	19.6507	1.71279	0.0429464	-0.280203
Guam	0.813	11.892	1.4749	1.90967	3.1244
Guatemala	0.526	6.30466	2.01647	1.62255	2.02107
Guinea	0.325	8.33367	0.110283	-0.973725	-1.40276
Guinea-Bissau	0.355	7.78097	0.204261	-1.07064	-1.45121
Guyana	0.618	12.3878	2.11922	2.04329	2.11413
Haiti	0.432	8.6963	1.59687	-0.174364	-0.381038
Honduras	0.496	6.90659	2.07958	1.62674	0.674163
Hungary	0.791	9.81526	2.26475	2.56983	1.84482
Iceland	0.869	9.39444	1.54791	1.4371	1.00702
India	0.566	5.02707	1.27242	-0.22401	-0.288724
Indonesia	0.66	7.26999	0.859579	0.263188	-0.437579
Iran (Islamic Republic of)	0.67	11.8537	1.09936	-0.671066	-1.17212
Iraq	0.671	10.2203	1.00871	-0.419804	-0.912314
Ireland	0.867	9.80551	1.59278	1.24928	0.94211
Israel	0.803	11.3806	1.03958	0.233851	-0.0529688
Italy	0.801	9.9716	1.32767	5.79156	4.72887
Jamaica	0.684	12.7675	2.40382	1.71839	1.6897
Japan	0.87	9.94012	0.939343	0.917329	0.370361
Jordan	0.731	16.0521	0.123042	-2.7948	-3.01561
Kazakhstan	0.723	5.34329	0.948679	1.30066	0.891093
Kenya	0.508	6.51099	0.191726	0.399106	0.23582
Kiribati	0.527	15.5029	0.542518	0.560835	0.378783
Kuwait	0.851	11.7229	1.20866	1.21319	0.946558
Kyrgyzstan	0.596	4.8241	0.627138	1.51011	0.897676
Lao People's Democratic Republic	0.49	5.7418	1.20684	0.985551	0.970193
Latvia	0.82	10.083	1.31165	-0.839235	-1.298
Lebanon	0.708	13.8214	1.00237	-1.42733	-1.5737
Lesotho	0.507	6.14352	0.302024	1.05087	1.1969
Liberia	0.37	8.93784	-0.315137	-2.79681	-3.81033
Libya	0.709	10.8946	0.634209	-1.1254	-2.16749
Lithuania	0.843	9.2036	1.27147	-0.326351	-0.645024
Luxembourg	0.895	11.2987	1.85633	1.89761	1.44422
Madagascar	0.396	8.64008	-0.252662	-1.48113	-1.74285
Malawi	0.384	5.88642	0.511379	-0.264214	-0.697162
Malaysia	0.737	12.5763	0.630175	-0.637942	-0.912783
Maldives	0.562	8.38318	0.869396	-1.76809	-2.57326
Mali	0.263	8.49084	0.274017	-0.940946	-1.0886
Malta	0.801	11.1231	2.12209	1.9877	1.9833
Marshall Islands	0.544	10.5444	1.31702	1.62867	1.92591
Mauritania	0.496	9.28735	-0.248452	-2.77385	-3.00651
Mauritius	0.705	7.83687	1.59304	3.24552	3.50262
Mexico	0.649	7.8109	2.03255	1.23153	1.23433
Micronesia (Federated States of)	0.58	10.1448	1.60442	2.00412	1.96887
Monaco	0.902	19.4064	1.02163	-0.0813007	-0.366756
Mongolia	0.606	5.19719	0.540496	-0.941625	-1.21754
Montenegro	0.791	8.16673	1.40235	0.968535	0.254788
Morocco	0.548	8.78857	1.37381	0.893171	0.344454
Mozambique	0.307	5.49353	0.998346	0.48759	0.368244
Myanmar	0.521	7.04271	0.769646	-0.402185	-0.819764
Namibia	0.612	6.8151	0.356991	-0.830691	-0.970427
Nauru	0.618	13.6289	0.720116	0.756544	0.968996
Nepal	0.422	4.18546	1.44502	1.12664	0.605735
Netherlands	0.883	12.1405	2.4022	3.63616	2.71042
New Zealand	0.84	11.3446	0.423406	0.19806	-0.248638
Nicaragua	0.517	8.18298	2.06119	-0.27246	-1.08973
Niger	0.162	7.69205	0.112229	-1.53669	-2.10647
Nigeria	0.515	10.0792	-0.388285	-2.70754	-2.73852
Niue	0.711	14.162	0.805559	-0.0325227	0.0308783
North Macedonia	0.744	6.65808	1.51263	0.0722646	-0.575652
Northern Mariana Islands	0.771	10.8572	1.07758	2.18875	2.14296
Norway	0.913	12.9873	1.13108	2.06346	1.41886
Oman	0.783	10.936	1.34734	0.246295	-0.253463
Pakistan	0.449	5.151	1.24738	0.540866	0.689539
Palau	0.738	9.84386	0.178459	-0.480927	-0.419113
Palestine	0.588	9.28399	0.966078	-1.48749	-1.82689
Panama	0.686	11.9849	2.38082	1.22476	1.1695
Papua New Guinea	0.394	8.31215	0.688573	1.40064	1.46348
Paraguay	0.638	8.69565	2.84481	2.20696	1.7798
Peru	0.648	9.39457	1.32715	-2.07774	-2.86137
Philippines	0.623	6.45741	2.14769	3.77093	4.80917
Poland	0.802	6.99883	1.58881	1.32186	1.15131
Portugal	0.743	10.5352	2.07492	2.85874	1.93902
Puerto Rico	0.814	12.7535	1.88414	0.5495	0.555982
Qatar	0.83	11.1514	1.22895	-0.482776	-1.3469
Republic of Korea	0.878	14.0163	-1.26395	-5.93854	-6.21921
Republic of Moldova	0.696	7.69897	1.88139	1.55283	1.62524
Romania	0.76	8.11667	1.76795	2.14041	2.36416
Russian Federation	0.805	8.28111	2.98286	2.76984	3.05143
Rwanda	0.429	7.00027	0.119361	-1.57289	-2.04934
Saint Kitts and Nevis	0.746	12.7047	1.2246	-0.603501	-1.33426
Saint Lucia	0.67	18.6541	2.26359	0.688825	0.826667
Saint Vincent and the Grenadines	0.627	10.6109	1.74514	1.22601	0.959455
Samoa	0.641	11.9584	0.87569	0.953368	1.12245
San Marino	0.884	16.6635	0.887855	0.430312	0.260112
Sao Tome and Principe	0.502	8.70201	0.845335	-0.415287	-1.42011
Saudi Arabia	0.805	10.808	1.79477	-0.177805	0.000520207
Senegal	0.389	8.14605	0.48491	-0.749097	-1.14761
Serbia	0.767	7.46947	1.65461	0.210325	-0.404543
Seychelles	0.724	11.4034	0.37218	-0.388763	-0.529027
Sierra Leone	0.347	8.02977	0.270392	-0.980942	-1.34081
Singapore	0.861	7.6164	2.52234	2.02605	1.5252
Slovakia	0.812	9.25691	1.20825	0.60836	0.469992
Slovenia	0.84	8.43325	0.893339	-1.3645	-1.68276
Solomon Islands	0.407	8.95916	0.941763	1.59086	1.55247
Somalia	0.081	6.10999	0.0158458	-0.63701	-0.732413
South Africa	0.678	8.35995	-0.22659	-1.47886	-2.24073
South Sudan	0.363	6.78337	-0.463455	-1.86726	-2.11604
Spain	0.767	11.2596	2.00281	2.10943	1.43699
Sri Lanka	0.69	11.863	1.51509	1.43588	0.79437
Sudan	0.515	8.49924	0.749919	-1.55457	-2.05336
Suriname	0.636	8.77951	1.81342	0.588584	0.355509
Sweden	0.872	10.4029	1.77027	3.1439	2.29825
Switzerland	0.929	10.9305	2.57349	5.23552	3.78801
Syrian Arab Republic	0.619	9.47927	1.18849	-1.09613	-1.48281
Taiwan (Province of China)	0.868	14.5848	2.08371	8.10358	6.47595
Tajikistan	0.539	5.08965	0.634375	1.61748	0.851335
Thailand	0.687	20.8119	0.0135814	-1.76771	-1.54881
Timor-Leste	0.514	6.07595	1.42784	1.13063	0.908961
Togo	0.417	8.47692	-0.092728	-1.77281	-2.15214
Tokelau	0.626	12.4736	0.875271	0.502661	0.471103
Tonga	0.636	10.9391	0.715644	1.48668	1.40681
Trinidad and Tobago	0.757	11.7445	1.63198	-0.291094	-0.341514
Tunisia	0.672	10.833	1.21112	-0.667889	-1.23452
Turkey	0.748	15.5318	0.556748	-1.80062	-2.40662
Turkmenistan	0.67	4.81102	0.767032	2.68403	2.99828
Tuvalu	0.589	11.664	0.847974	0.48152	0.450758
Uganda	0.404	5.95078	0.507359	-0.0474072	-0.141755
Ukraine	0.736	8.89706	2.16689	1.58472	2.26015
United Arab Emirates	0.88	11.6041	0.719294	-1.109	-0.910923
United Kingdom	0.847	10.4185	1.81748	3.7831	3.06777
United Republic of Tanzania	0.423	6.7179	0.0375533	-0.868942	-1.04921
United States of America	0.859	10.1947	1.08168	3.27839	2.67018
United States Virgin Islands	0.799	16.8674	1.92402	0.743522	0.123947
Uruguay	0.697	11.6697	2.91767	1.4716	1.07077
Uzbekistan	0.631	4.939	1.01791	3.75596	3.2847
Vanuatu	0.485	9.82055	0.732765	1.42893	1.63537
Venezuela (Bolivarian Republic of)	0.607	8.32449	1.46406	-1.04299	-1.35405
Viet Nam	0.617	8.58603	1.31795	0.681608	0.383471
Yemen	0.412	8.14352	1.10497	-0.128316	-0.351461
Zambia	0.505	5.9043	0.869718	0.233782	-0.248611
Zimbabwe	0.476	5.73711	0.0160644	1.02914	1.51331
